# Supplementary material for: Evidence on the performance of nature-based solutions interventions for coastal protection in biogenic, shallow ecosystems: a systematic map
Source: Environ Evid. 2024 Dec 2;13:28. doi: 10.1186/s13750-024-00350-5 (PMC11610176; doi:10.1186/s13750-024-00350-5)
Supplement: Supplementary file 3 — Additional file 3. Benchmarking articles [file 13750_2024_350_MOESM3_ESM.xlsx]

## Sheet: Sheet1
Benchmarking articles
Article Title: Evidence on the performance of nature-based solutions interventions for coastal protection in biogenic, shallow ecosystems: a systematic map
Description: This file provides information on the benchmarking articles used to test the comprehensiveness of the search.

## Sheet: Benchmarking articles
resource type	authors	year	title	journal	volume	issue	page numbers	doi
Journal Article	D. M. Bilkovic; R. E. Isdell; A. G. Guthrie; M. M. Mitchell; R. M. Chambers	2021	Ribbed mussel Geukensia demissa population response to living shoreline design and ecosystem development	Ecosphere	12	3		10.1002/ecs2.3402
Journal Article	D. M. Bilkovic; R. E. Isdell; D. Stanhope; K. T. Angstadt; K. J. Havens; R. M. Chambers	2021	Nursery habitat use by juvenile blue crabs in created and natural fringing marshes	Ecological Engineering	170			10.1016/j.ecoleng.2021.106333
Journal Article	D. M. Bilkovic; M. M. Mitchell	2013	Ecological tradeoffs of stabilized salt marshes as a shoreline protection strategy: Effects of artificial structures on macrobenthic assemblages	Ecological Engineering	61		469-481	10.1016/j.ecoleng.2013.10.011
Journal Article	A. R. Bos; T. J. Bouma; G. L. J. de Kort; M. M. van Katwijk	2007	Ecosystem engineering by annual intertidal seagrass beds: Sediment accretion and modification	Estuarine, Coastal and Shelf Science	74	2023-01-02	344-348	10.1016/j.ecss.2007.04.006
Journal Article	A. Brathwaite; E. Clua; R. Roach; N. Pascal	2022	Coral reef restoration for coastal protection: Crafting technical and financial solutions	Journal of Environmental Management	310		114718	10.1016/j.jenvman.2022.114718
Journal Article	W. L. Chen; P. Muller; R. C. Grabowski; N. Dodd	2022	Green nourishment: An innovative nature-based solution for coastal erosion	Frontiers in Marine Science	8			10.3389/fmars.2021.814589
Journal Article	M. S. N. Chowdhury; B. Walles; S. M. Sharifuzzaman; M. Shahadat Hossain; T. Ysebaert; A. C. Smaal	2019	Oyster breakwater reefs promote adjacent mudflat stability and salt marsh growth in a monsoon dominated subtropical coast	Scientific Reports	9	1	8549	10.1038/s41598-019-44925-6
Journal Article	T. M. Davenport; R. D. Seitz; K. E. Knick; N. Jackson	2017	Living shorelines support nearshore benthic communities in upper and lower Chesapeake Bay	Estuaries and Coasts	41	S1	197-206	10.1007/s12237-017-0361-8
Journal Article	J. Davis; P. Whitfield; D. Szimanski; B. R. Golden; M. Whitbeck; J. Gailani; B. Herman; A. Tritinger; S. C. Dillon; J. King	2022	A framework for evaluating island restoration performance: A case study from the Chesapeake Bay	Integrated Environmental Assessment and Management	18	1	42-48	10.1002/ieam.4437
Journal Article	J. L. Davis; C. A. Currin; C. O'Brien; C. Raffenburg; A. Davis	2015	Living shorelines: Coastal resilience with a blue carbon benefit	PLoS One	10	11	e0142595	10.1371/journal.pone.0142595
Journal Article	M. Ghiasian; J. Carrick; L. Rhode-Barbarigos; B. Haus; A. C. Baker; D. Lirman	2021	Dissipation of wave energy by a hybrid artificial reef in a wave simulator: implications for coastal resilience and shoreline protection	Limnology and Oceanography Methods	19	1	2023-01-07	10.1002/lom3.10400
Journal Article	R. K. Gittman; C. H. Peterson; C. A. Currin; F. J. Fodrie; M. F. Piehler; J. F. Bruno	2016	Living shorelines can enhance the nursery role of threatened estuarine habitats	Ecological Applications	26	1	249-63	10.1890/14-0716
Journal Article	R. K. Gittman; A. M. Popowich; J. F. Bruno; C. H. Peterson	2014	Marshes with and without sills protect estuarine shorelines from erosion better than bulkheads during a Category 1 hurricane	Ocean & Coastal Management	102		94-102	10.1016/j.ocecoaman.2014.09.016
Journal Article	G. Guannel; P. Ruggiero; J. Faries; K. Arkema; M. Pinsky; G. Gelfenbaum; A. Guerry; C.-K. Kim	2015	Integrated modeling framework to quantify the coastal protection services supplied by vegetation	Journal of Geophysical Research: Oceans	120	1	324-345	10.1002/2014jc009821
Journal Article	D. Herbert; E. Astrom; A. Bersoza; A. Batzer; P. McGovern; C. Angelini; S. Wasman; N. Dix; A. Sheremet	2018	Mitigating erosional effects induced by boat wakes with living shorelines	Sustainability	10	2		10.3390/su10020436
Journal Article	S. Hogan; M. A. Reidenbach	2022	Quantifying tradeoffs in ecosystem services under barious oyster reef restoration designs	Estuaries and Coasts	45	3	677-690	10.1007/s12237-021-01010-4
Journal Article	M. Jayanthi; J. K. Patterson Edward; H. Malleshappa; N. Gladwin Gnana Asir; G. Mathews; K. Diraviya Raj; D. S. Bilgi; T. K. Ashok Kumar; S. A. Sannasiraj	2019	Perforated trapezoidal artificial reefs can augment the benefits of restoration of an island and its marine ecosystem	Restoration Ecology	28	1	233-243	10.1111/rec.13041
Journal Article	L. I. Josephs; A. T. Humphries	2018	Identifying social factors that undermine support for nature-based coastal management	Journal of Environmental Management	212		32-38	10.1016/j.jenvman.2018.01.085
Journal Article	B. Kamali; R. Hashim	2011	Mangrove restoration without planting	Ecological Engineering	37	2	387-391	10.1016/j.ecoleng.2010.11.025
Journal Article	K. M. Kibler; V. Kitsikoudis; M. Donnelly; D. W. Spiering; L. Walters	2019	Flow–vegetation interaction in a living shoreline restoration and potential effect to mangrove recruitment	Sustainability	11	11		10.3390/su11113215
Journal Article	D. Kochnower; S. M. W. Reddy; R. E. Flick	2015	Factors influencing local decisions to use habitats to protect coastal communities from hazards	Ocean & Coastal Management	116		277-290	10.1016/j.ocecoaman.2015.07.021
Journal Article	M. K. La Peyre; S. C. L. Buie; R. E. Rossi; B. J. Roberts	2022	Long-term assessments are critical to determining persistence and shoreline protection from oyster reef nature-based coastal defenses	Ecological Engineering	178			10.1016/j.ecoleng.2022.106603
Journal Article	M. K. La Peyre; A. T. Humphries; S. M. Casas; J. F. La Peyre	2014	Temporal variation in development of ecosystem services from oyster reef restoration	Ecological Engineering	63		34-44	10.1016/j.ecoleng.2013.12.001
Journal Article	M. K. La Peyre; K. Serra; T. A. Joyner; A. Humphries	2015	Assessing shoreline exposure and oyster habitat suitability maximizes potential success for sustainable shoreline protection using restored oyster reefs	PeerJ	3		e1317	10.7717/peerj.1317
Conference Proceedings	E. Mendonza; A. Ríos; I. Mariño-Tapia; R. Silva	2019	Modular coral shaped artificial reefs acting as beach protection barriers	Coastal Structures 2019			989-997	10.18451/978-3-939230-64-9_099
Journal Article	D. L. Meyer; E. C. Townsend; G. W. Thayer	1997	Stabilization and erosion control value of oyster cultch for intertidal marsh	Restoration Ecology	5	1	93-99	10.1046/j.1526-100X.1997.09710.x
Journal Article	I. Möller; M. Kudella; F. Rupprecht; T. Spencer; M. Paul; B. K. van Wesenbeeck; G. Wolters; K. Jensen; T. J. Bouma; M. Miranda-Lange; S. Schimmels	2014	Wave attenuation over coastal salt marshes under storm surge conditions	Nature Geoscience	7	10	727-731	10.1038/ngeo2251
Journal Article	R. L. Morris; M. K. La Peyre; B. M. Webb; D. A. Marshall; D. M. Bilkovic; J. Cebrian; G. McClenachan; K. M. Kibler; L. J. Walters; D. Bushek; E. L. Sparks; N. A. Temple; J. Moody; K. Angstadt; J. Goff; M. Boswell; P. Sacks; S. E. Swearer	2021	Large-scale variation in wave attenuation of oyster reef living shorelines and the influence of inundation duration	Ecological Applications	31	6	15	10.1002/eap.2382
Journal Article	S. Motamedi; R. Hashim; R. Zakaria; K. I. Song; B. Sofawi	2014	Long-term assessment of an innovative mangrove rehabilitation project: case study on Carey Island, Malaysia	Scientific World Journal	2014		953830	10.1155/2014/953830
Journal Article	M. Naohiro; S. Putth; M. Keiyo	2012	Mangrove rehabilitation on highly eroded coastal shorelines at Samut Sakhon, Thailand	International Journal of Ecology	2012		2023-01-11	10.1155/2012/171876
Journal Article	M. I. O’Connor; C. R. Violin; A. Anton; L. M. Ladwig; M. F. Piehler	2011	Salt marsh stabilization affects algal primary producers at the marsh edge	Wetlands Ecology and Management	19	2	131-140	10.1007/s11273-010-9206-y
Journal Article	K. M. Onorevole; S. P. Thompson; M. F. Piehler	2018	Living shorelines enhance nitrogen removal capacity over time	Ecological Engineering	120		238-248	10.1016/j.ecoleng.2018.05.017
Journal Article	C. M. Palinkas; L. P. Sanford; E. W. Koch	2017	Influence of shoreline stabilization structures on the nearshore sedimentary environment in mesohaline Chesapeake Bay	Estuaries and Coasts	41	4	952-965	10.1007/s12237-017-0339-6
Journal Article	J. R. Peters; L. A. Yeager; C. A. Layman	2015	Comparison of fish assemblages in restored and natural mangrove habitats along an urban shoreline	Bulletin of Marine Science	91	2	125-139	10.5343/bms.2014.1063
Journal Article	B. P. Piazza; P. D. Banks; M. K. La Peyre	2005	The potential for created oyster shell reefs as a sustainable shoreline protection strategy in Louisiana	Restoration Ecology	13	3	499-506	10.1111/j.1526-100X.2005.00062.x
Journal Article	U. P. A. Pillai; N. Pinardi; J. Alessandri; I. Federico; S. Causio; S. Unguendoli; A. Valentini; J. Staneva	2022	A Digital Twin modelling framework for the assessment of seagrass nature based solutions against storm surges	Science of The Total Environment	847			10.1016/j.scitotenv.2022.157603
Journal Article	M. A. Polk; D. O. Eulie	2018	Effectiveness of living shorelines as an erosion control method in North Carolina	Estuaries and Coasts	41	8	2212-2222	10.1007/s12237-018-0439-y
Journal Article	M. A. Polk; R. K. Gittman; C. S. Smith; D. O. Eulie	2022	Coastal resilience surges as living shorelines reduce lateral erosion of salt marshes	Integrated Environmental Assessment and Management	18	1	82-98	10.1002/ieam.4447
Journal Article	B. G. Reguero; M. W. Beck; V. N. Agostini; P. Kramer; B. Hancock	2018	Coral reefs for coastal protection: a new methodological approach and engineering case study in Grenada	Journal of Environmental Management	210		146-161	10.1016/j.jenvman.2018.01.024
Journal Article	S. B. Scyphers; S. P. Powers; K. L. Heck, Jr.	2015	Ecological value of submerged breakwaters for habitat enhancement on a residential scale	Environmental Management	55	2	383-91	10.1007/s00267-014-0394-8
Journal Article	S. B. Scyphers; S. P. Powers; K. L. Heck, Jr.; D. Byron	2011	Oyster reefs as natural breakwaters mitigate shoreline loss and facilitate fisheries	PLoS One	6	8	e22396	10.1371/journal.pone.0022396
Journal Article	I. Sella; T. Hadary; A. J. Rella; B. Riegl; D. Swack; S. Perkol-Finkel	2022	Design, production, and validation of the biological and structural performance of an ecologically engineered concrete block mattress: A nature-inclusive design for shoreline and offshore construction	Integrated Environmental Assessment and Management	18	1	148-162	10.1002/ieam.4523
Journal Article	S. Sharma; J. Goff; J. Cebrian; C. Ferraro	2016	A hybrid shoreline stabilization technique: Impact of modified intertidal reefs on marsh expansion and nekton habitat in the northern Gulf of Mexico	Ecological Engineering	90		352-360	10.1016/j.ecoleng.2016.02.003
Journal Article	R. Silva; E. Mendoza; I. Mariño-Tapia; M. L. Martínez; E. Escalante	2016	An artificial reef improves coastal protection and provides a base for coral recovery	Journal of Coastal Research	75	sp1	467-471	10.2112/si75-094.1
Journal Article	C. S. Smith; B. Puckett; R. K. Gittman; C. H. Peterson	2018	Living shorelines enhanced the resilience of saltmarshes to Hurricane Matthew (2016)	Ecological Applications	28	4	871-877	10.1002/eap.1722
Journal Article	A. G. Stricklin; M. S. Peterson; J. D. Lopez; C. A. May; C. F. Mohrman; M. S. Woodrey	2010	Do small, patchy, constructed intertidal oyster reefs reduce salt marsh erosion as well as natural reefs?	Gulf and Caribbean Research	22			10.18785/gcr.2201.03
Journal Article	C. Van Cuong; S. Brown; H. H. To; M. Hockings	2015	Using Melaleuca fences as soft coastal engineering for mangrove restoration in Kien Giang, Vietnam	Ecological Engineering	81		256-265	10.1016/j.ecoleng.2015.04.031
Journal Article	V. T. M. van Zelst; J. T. Dijkstra; B. K. van Wesenbeeck; D. Eilander; E. P. Morris; H. C. Winsemius; P. J. Ward; M. B. de Vries	2021	Cutting the costs of coastal protection by integrating vegetation in flood defences	Nature Communications	12	1		10.1038/s41467-021-26887-4
Journal Article	I. Vona; C. M. Palinkas; W. Nardin	2021	Sediment exchange between the created saltmarshes of living shorelines and adjacent submersed aquatic vegetation in the Chesapeake Bay	Frontiers in Marine Science	8			10.3389/fmars.2021.727080
Journal Article	B. Walles; K. Troost; D. van den Ende; S. Nieuwhof; A. C. Smaal; T. Ysebaert	2016	From artificial structures to self-sustaining oyster reefs	Journal of Sea Research	108		2023-01-09	10.1016/j.seares.2015.11.007
Journal Article	T. V. Wamsley; M. A. Cialone; J. M. Smith; B. A. Ebersole; A. S. Grzegorzewski	2009	Influence of landscape restoration and degradation on storm surge and waves in southern Louisiana	Natural Hazards	51	1	207-224	10.1007/s11069-009-9378-z
Journal Article	E. H. Wellman; C. J. Baillie; B. J. Puckett; S. E. Donaher; S. N. Trackenberg; R. K. Gittman	2022	Reef design and site hydrodynamics mediate oyster restoration and marsh stabilization outcomes	Ecological Applications	32	2		10.1002/eap.2506
Journal Article	P. L. Wiberg; S. R. Taube; A. E. Ferguson; M. R. Kremer; M. A. Reidenbach	2018	Wave attenuation by oyster reefs in shallow coastal bays	Estuaries and Coasts	42	2	331-347	10.1007/s12237-018-0463-y
Journal Article	S. L. Williams; C. Sur; N. Janetski; J. A. Hollarsmith; S. Rapi; L. Barron; S. J. Heatwole; A. M. Yusuf; S. Yusuf; J. Jompa; F. Mars	2018	Large‐scale coral reef rehabilitation after blast fishing in Indonesia	Restoration Ecology	27	2	447-456	10.1111/rec.12866
