# Supplementary material for: Evidence on the performance of nature-based solutions interventions for coastal protection in biogenic, shallow ecosystems: a systematic map
Source: Environ Evid. 2024 Dec 2;13:28. doi: 10.1186/s13750-024-00350-5 (PMC11610176; doi:10.1186/s13750-024-00350-5)
Supplement: Supplementary file 4 — Additional file 4. Organizational website searches [file 13750_2024_350_MOESM4_ESM.xlsx]

## Sheet: README
Organizational website searches
Article Title: Evidence on the performance of nature-based solutions interventions for coastal protection in biogenic, shallow ecosystems: a systematic map
Description: This file provides information on the search strategy for organizational websites.

## Sheet: screening
name_long	name_short	link	search_type	search_filter	search_string	search_notes	screener	date_searched	n_search_results	n_screened	n_included	n_duplicates	n_unique	duplicate_ID
Full (long) name of organization website or topical database	Abbreviated (short) name of organization website or topical database	URL of organization website or topical databse	Type of search conducted: manual (fully by hand), filtered (dropdown / filter options), search string (type in search words)	Details on how to search using filters / dropdowns.	Search string for organization website or topical database	Notes on search string	Name of individual who did in-situ screened	Date search implemented	Number of records returned by the search	Number of records screened in total; NEVER SCREEN MORE THAN 100	Number of records that should be included at full text level	Number of records that WERE already included in Full Text Screening Spreadsheet	Number of records that were NOT already included in Full Text Screening Spreadsheet	Name of article ID from Full Text Screening Spreadsheet, if Duplicate
Asian Development Bank	ADB	https://www.adb.org/publications	Keyword search	NA	Keyword search: "nature-based solutions" OR "coastal protection" OR "flooding"		Avery Paxton	2024-05-03	199	100	0	0	0
Australian Government Department of Climate Change, Energy, the Environment, and Water	DCCEEW	https://www.dcceew.gov.au/about/publications	Keyword search	NA	Keyword search for: nature based solutions		Avery Paxton	2024-05-03	60	60	0	0	0
Billion Oyster Project		https://www.billionoysterproject.org/	Manual	NA	NA		Avery Paxton	2024-05-03	10	10	0	0	0
Caribbean Natural Resources Institute		https://canari.org/	Manual	NA	NA		Avery Paxton	2024-05-03	31	31	0	0	0
Climate Resilient by Nature	CRxN	https://www.climateresilientbynature.com/knowledge-hub	Manual	NA	NA		Avery Paxton	2024-05-03	12	12	0	0	0
ClimateLinks		https://www.climatelinks.org/resources	Keyword search	NA	Keyword search: nature based solutions		Avery Paxton	2024-05-03	157	100	1	0	1
Commonwealth Scientific and Industrial Research Organisation	CSIRO	https://publications.csiro.au/publications	Search string	NA	Search string: nature based solution OR coastal protection		Avery Paxton	2024-05-03	6	6	0	0	0
Conservation International	CI	https://www.conservation.org/research	Filtered search	Filter by: Theme = Sustainable waters and Climate	NA		Avery Paxton	2024-05-03	125	100	0	0	0
UK Government Foreign, Commonwealth & Development Office	DfID	https://www.gov.uk/search/research-and-statistics	Filtered search; keyword search	Filter by: Research, Topic = Environment and Sub-topic = Wildlife, animals, biodiversity and ecosystems (combined with keyword)	Keyword search: nature based		Avery Paxton	2024-05-03	112	100	0	0	0
USAID Development Experience Clearinghouse	DEC	https://dec.usaid.gov/dec/search/FusionSearchResults.aspx?q=	Filtered search; keyword search	Filter by English Language with keywords search (see next column)	Keyword search: nature based solutions		Avery Paxton	2024-05-03	149	100	1	1	0
Duetsche Gesellschaft fur Internationale Zusammenarbeit	GIZ	https://www.giz.de/en/html/about_giz.html	Keyword search	Filter by: English language	Keyword search: coastal		Avery Paxton	2024-05-03	24	24	0	0	0
Environmental and Energy Study Institute	EESI	https://www.eesi.org/initiatives/coastal-resilience	Keyword search; filtered search	Filter by: Search in titles and entries and comments, Search for any words, AND Channel: All channels	Keyword search: "nature based solutions"		Avery Paxton	2024-05-03	24	24	0	0	0
Environmental Defense Fund	EDF	https://www.edf.org/	Keyword search	NA	Keyword search: nature based solutions	Use this link to search; 15 results for "coast" and 22 results for "nature based solutions" (3 potentially relevant for each)	Avery Paxton	2024-06-24	100	100	0	0	0
European Union / Commission	EU	https://op.europa.eu/en/home	Filtered search; keyword search; expert search with search string	Filter by: Collection = EU publications, Languages = English	Advanced keyword search for: nature based solutions coast* (in English with "all of these words" selected)		Avery Paxton	2024-05-03	12834	100	0	0	0
Global Facility for Disaster Reduction and Recovery	GFDRR	https://www.gfdrr.org/en/publications	Filtered search	Filter by: Theme = Nature-based solutions, deepening engagements in resilience to climate change			Avery Paxton	2024-05-06	196	100	2	0	2
Global Mangrove Alliance		https://www.mangrovealliance.org/	Filtered search	Filter by Type = Report	NA		Avery Paxton	2024-05-06	42	42	2	0	2
Global Program on Nature-Based Solutions for Climate Resilience		https://naturebasedsolutions.org/knowledge-hub	Filtered search	Filter by: Sector = Coastal	NA		Avery Paxton	2024-05-16	19	19	4	2	2
iied Publications Library		https://pubs.iied.org/	Keyword search	NA	Keyword search: "nature-based solutions"		Camille Steenrod	2024-05-17	114	100	1	0	1
International Monetary Fund	IMF	https://www.imf.org/en/Publications	Keyword search	NA	Keyword search: "coastal protection"	Some possible NBS economic performance	Camille Steenrod	2024-05-17	121	100	0	0	0
International Union for Conservation of Nature	IUCN	https://www.iucn.org/our-work/science-led-approach/iucn-libraries	Filtered search	Filter by: Keywords: Nature-based solutions, storms, infrastructure development, risk reduction, coastal engineering, erosion, floods, flood control, sea level rise; Language: English	NA	Keywords are actually filters	Avery Paxton	2024-06-11	128	100	2	0	2
National Fish and Wildlife Foundation	NFWF	https://www.nfwf.org/grants/grants-library	Keyword search	NA	Keyword search: nature based solution	Also searched documents here: https://www.nfwf.org/programs/national-coastal-resilience-fund/regional-coastal-resilience-assessments	Avery Paxton	2024-06-11	24	24	0	0	0
National Oceanic and Atmospheric Administration	NOAA	https://repository.library.noaa.gov/	Keyword search	NA	Keywords search: { { { "nature based solutions" OR "nature based infrastructure" OR "nnbf" OR "natural and nature based features"[Description] } OR { "nature based solutions" OR "nature based infrastructure" OR "nnbf" OR "natural and nature based features"[Title] } } AND { "salt marsh" OR mangrove OR kelp OR seagrass OR coral OR shellfish OR oyster[Description] } OR { "salt marsh" OR mangrove OR …	Custom query developed by Trevor Riley	Avery Paxton	2024-06-20	13	13	1	1	0	12467999
National Science Foundation	NSF	http://par.nsf.gov/	Filtered search; keyword search	Filter by: Resource type = Journal article	Keyword search: "coastal protection"	Searches for NBS or green infrastructure were urban-based	Camille Steenrod	2024-05-20	37	37	2	2	0	12466356; 12469451
Oxford Nature Based Solutions Initiative	Oxford	https://www.naturebasedsolutionsinitiative.org/	Filtered search; manual search	All under Research tab --> Bibliography: Filter for "disaster risk reduction"	NA	Manual search for "our publications"	Avery Paxton	2024-06-20	240	100	1	1	0	12464135
rare		https://rare.org/stories-and-impact/?fwp_type=report	Filtered search; keyword search	Filter by: Type = Report	Keyword search: "coastal"	Searching for "nature based solution" returned 1 result, not 2; can filter by topic, but none seemed that relevant	Camille Steenrod	2024-05-20	2	2	0	0	0
Resources for the Future	RFF	https://www.rff.org/publications/all-publications/	Filtered search; keyword search	Filter by: Topic = Adaptation and resilience (under Climate Risks & Resilience category)	Keyword search: "coastal protection"	Relevant topics also include: "Hurricanes and flooding" (under "Climate risks and impacts"), and "Ecosystem services" (under "Natural resources"); keyword search for "Nature-based solutions" returned 1 result	Camille Steenrod	2024-05-31	13	13	0	0	0
The Nature Conservancy	TNC	https://www.nature.org/en-us/what-we-do/our-insights/reports/	Manual search		NA	Manual search, no search strings capable of being input into reports repository; reports only go to 2014	Camille Steenrod	2024-06-14	111	100	1	1	0	web00001
United States Climate Resilience Toolkit		https://toolkit.climate.gov/reports	Filtered search	Filter by: Topic = Coasts	NA	Can also filter by Content, but none seemed great for our purposes	Camille Steenrod	2024-06-10	181	100	0	0	0
United Nations Decade on Restoration	UN Decade on Restoration	https://www.decadeonrestoration.org/publications	Filtered search	Filter by: Type of ecosystem = "Oceans and coast", Type of publication = "Journal Article" or "Report"	NA	NA	Camille Steenrod	2024-06-10	32	32	0	0	0
United Nations Development Programme	UNDP	https://www.undp.org/publications	Keyword search	Filter by: Topic = Climate change and disaster risk reduction	NA	search keywords not working	Avery Paxton	2024-06-20	480	100	0	0	0
United Nations Environent Programme World Conservation Monitoring Center	UNEP WCMC	https://resources.unep-wcmc.org/search	Filtered search	Filter by: Nature-based solutions, Report, Projects	NA		Camille Steenrod	2024-05-31	103	100	2	0	2
United Nations Environment Programme	UNEP	https://www.unep.org/resources/filter/page=0/sort_by=publication_date/sort_order=desc/type=resource,report_flagship,technical_highlight	Filtered search; keyword search	Filter by: Publications	Keyword search: "nature-based solutions"		Avery Paxton	2024-06-20	1288	100	0	0	0
United States Army Corps of Engineers - Engineer Research and Development Center	USACE ERDC	https://erdc-library.erdc.dren.mil/jspui/	Keyword search	NA	Keyword search: nature-based feature	difficult search	Camille Steenrod	2024-06-20	6908	100	0	0	0
United States Army Corps of Engineers - Engineering with Nature	USACE EWN	https://ewn.erdc.dren.mil/	Manual search	NA	NA	manual search	Avery Paxton	2024-06-20	unknown (no counter)	100	4	0	4	web00019, web00020, web00021, web00022
United States Department of Transportation	DOT	https://rosap.ntl.bts.gov/	Keyword search	NA	Keyword search: "coastal protection" and "green infrastructure"	Need to include quotes around phrases when searching	Camille Steenrod	2024-05-31	23	23	0	0	0
United States Environmental Protection Agency	EPA	https://www.ncbi.nlm.nih.gov/pmc/funder/epa/	Search string (advanced search allows for Boolean operators) with filter for EPA	NA	Keyword search: "coastal protection"[All Fields] OR "coastal resilience"[All Fields] OR "nature-based solutions"[All Fields] OR "green infrastructure"[All Fields] AND "epa funded"[Filter]	Search string plus filter - uses boolean logic for search string and applies to all fields	Camille Steenrod	2024-06-19	213	100	1	0	1
United States Fish and Wildlife Service	USFWS	https://www.fws.gov/library	Keyword search	NA	Keyword search for: "nature based solutions" OR "coastal protection" OR "coastal resilience"		Avery Paxton	2024-06-20	391	100	1	1	0	12453742	https://www.fws.gov/media/five-years-monitoring-bio-engineered-living-shoreline-comparison-oyster-population
United States Geological Survey	USGS	https://pubs.er.usgs.gov/	Keyword search	NA	Keywords search for: protection + coast + nature	Difficult search b/c not using NBS terminology very much	Camille Steenrod	2024-06-20	311	100	1	0	1
University of Georgia Institute for Resilient Infrastructure Systems	UGA	https://iris.uga.edu/news-1/?cst	Manual	NA	NA	Go to News tab and points to stories that sometimes have primary research articles linked within	Camille Steenrod	2024-06-13	211	100	0	0	0
Wetlands International	WI	https://www.wetlands.org/knowledge-base/	Keyword search	FIlter by: Post type = Publications, Case studies	Keyword search: "nature-based solutions"		Camille Steenrod	2024-06-10	37	37	0	0	0
Wildlife Conservation Society	WCS	https://library.wcs.org/en-us/Scientific-Research/Research-Publications/Publications-Library.aspx	Keyword search	NA	Keyword search: coastal protection	Keyword "coastal protection" produced more results than "nature-based solutions"	Camille Steenrod	2024-06-03	15	15	0	0	0
World Agroforestry Center	ICRAF	https://www.worldagroforestry.org/publications-all	Keyword search	Filter by: Type: Publication	Keyword search: mangrove & "coastal protection"		Avery Paxton	2024-06-11	170	100	1	0	1
World Bank	World Bank	https://openknowledge.worldbank.org/home	Keyword search	NA	Keyword search: "nature-based solutions"	Can only select one 'topic' at a time to search in filtered search?	Camille Steenrod	2024-06-10	18	18	0	0	0
World Resources Institute	WRI	https://www.wri.org/resources/type/research-65	Filtered search	Filter by: Tags = Adaptation, Climate resilience, Coral reefs, Extreme weather, Floods, Hurricanes, Natural infrastructure, Nature-based solutions, Ocean, Restoration, Sea level rise, Wetlands	NA		Camille Steenrod	2024-06-05	195	100	0	0	0
World Wildlife Fund	WWF	https://www.worldwildlife.org/publications	Manual	NA	NA	Manually went thru entire "publications" page (22 pages); searching NBS thru the general website search bar resulted in news articles/other types of pubs that aren't appropriate	Camille Steenrod	2024-06-12	626	100	1	0	1
									TOTAL	3042	29	9	20
