# Supplementary material for: Evidence on the performance of nature-based solutions interventions for coastal protection in biogenic, shallow ecosystems: a systematic map
Source: Environ Evid. 2024 Dec 2;13:28. doi: 10.1186/s13750-024-00350-5 (PMC11610176; doi:10.1186/s13750-024-00350-5)
Supplement: Supplementary file 8 — Additional file 8. Included articles [file 13750_2024_350_MOESM8_ESM.csv]

articleID	source	publication_type	author	publication_year	title	journal_name	volume	page_number	doi	url
12451799	full search	peer-reviewed article	NA	2021	Enhancing marsh elevation using sediment augmentation: A case study from southern California, USA	Shore & Beach	NA	21-32-	10.34237/1008943	NA
12467980	full search	book chapter	Boone, L. K., Ollerhead, J., Barbeau, M. A., Beck, A. D., Sanderson, B. G., and McLellan, N. R.	2017	Returning the tide to dikelands in a macrotidal and ice-influenced environment: Challenges and lessons learned	Coastal Research Library	21	705-749-	10.1007/978-3-319-56179-0_21	https://link.springer.com/chapter/10.1007/978-3-319-56179-0_21
12473957	full search	peer-reviewed article	Giang, H. T. L. and Manh, D. Q. and Huy, N. Q.	2020	USE OF SALT-MARSH SITE CLASSIFICATION FOR MANGROVE FOREST DEVELOPMENT AND REFORESTATION IN THE COASTAL AREA OF THAI BINH PROVINCE IN THE CONTEXT OF CLIMATE CHANGE	NA	NA	1155-1162-	10.1007/978-981-15-0291-0_158	https://link.springer.com/chapter/10.1007/978-981-15-0291-0_158
12460829	full search	peer-reviewed article	Gittman, Rachel K. and Popowich, Alyssa M. and Bruno, John F. and Peterson, Charles H.	2014	Marshes with and without sills protect estuarine shorelines from erosion better than bulkheads during a Category 1 hurricane	Ocean & Coastal Management	102	94-102-	10.1016/j.ocecoaman.2014.09.016	<Go to ISI>://WOS:000347579600013 and https://www.sciencedirect.com/science/article/pii/S096456911400297X?via%3Dihub
12447425	full search	peer-reviewed article	Golomb, D. and Shashar, N. and Rinkevich, B.	2020	Coral carpets- a novel ecological engineering tool aimed at constructing coral communities on soft sand bottoms	ECOLOGICAL ENGINEERING	145	105743-	10.1016/j.ecoleng.2020.105743	<Go to ISI>://WOS:000522661400003 and https://www.sciencedirect.com/science/article/pii/S0925857420300318?via%3Dihub
12444223	full search	peer-reviewed article	Gu, J. L. and Wu, J. P.	2023	Blue carbon effects of mangrove restoration in subtropics where Spartina alterniflora invaded	ECOLOGICAL ENGINEERING	186	106822-	10.1016/j.ecoleng.2022.106822	https://www.sciencedirect.com/science/article/pii/S092585742200283X?via%3Dihub
12445752	full search	conference proceedings	Hall, S. G. and Thomas, M. and Steyer, J.	2015	Coastal bioengineered reefs as a sustainable technique for coastal land building and habitat restoration	NA	1	34-41-	NA	NA
12453549	full search	peer-reviewed article	Hamaguchi, Tatsuo and Uda, Takaaki and Inoue, Chikara and Igarashi, Akira	1991	Field Experiment on Wave-Dissipating Effect of Artificial Reefs on the Niigata Coast	Coastal Engineering in Japan	34	51-65-	10.1080/05785634.1991.11924539	NA
12455647	full search	peer-reviewed article	Kumara, M. P. and Jayatissa, L. P. and Krauss, K. W. and Phillips, D. H. and Huxham, M.	2010	High mangrove density enhances surface accretion, surface elevation change, and tree survival in coastal areas susceptible to sea-level rise	OECOLOGIA	164	545-553-	10.1007/s00442-010-1705-2	https://www.ncbi.nlm.nih.gov/pubmed/20593198 and https://link.springer.com/article/10.1007/s00442-010-1705-2
12446736	full search	book chapter	La Peyre, M. K. and Miller, L. S. and Miller, S. and Melancon, E.	2017	Comparison of Oyster Populations, Shoreline Protection Service, and Site Characteristics at Seven Created Fringing Reefs in Louisiana: Key Parameters and Responses to Consider	Living Shorelines: The Science and Management of Nature-Based Coastal Protection	NA	363-382-	10.1201/9781315151465-22	https://www.taylorfrancis.com/chapters/edit/10.1201/9781315151465-22/comparison-oyster-populations-shoreline-protection-service-site-characteristics-seven-created-fringing-reefs-louisiana-megan-la-peyre-lindsay-schwarting-miller-shea-miller-earl-melancon
12446751	full search	peer-reviewed article	Maynard, Clare and McManus, John and Crawford, Robert M. M. and Paterson, David	2011	A comparison of short-term sediment deposition between natural and transplanted saltmarsh after saltmarsh restoration in the Eden Estuary (Scotland)	Plant Ecology & Diversity	4	103-113-	10.1080/17550874.2011.560198	<Go to ISI>://WOS:000291539300010
12460539	full search	peer-reviewed article	Mazda, Yoshihiro and Magi, Michimasa and Kogo, Motohiko and Hong, Phan Nguyen	1997	Mangroves as a coastal protection from waves in the Tong King delta, Vietnam	Mangroves and Salt Marshes	1	127-135-	10.1023/a:1009928003700	https://link.springer.com/article/10.1023/A:1009928003700
12472898	full search	peer-reviewed article	McCullough, Albert and Curson, David and Meyers, Erik and Whitbeck, Matthew	2021	Tidal marsh restoration at Blackwater National Wildlife Refuge, Maryland: A case study in thin-layer placement	Shore & Beach	NA	13-20-	10.34237/1008942	NA
12444926	full search	conference proceedings	Messaros, R. C. and Rafferty, P. S. and Woolley, G. S.	2010	Challenges and successes of tidal wetlands restoration in Jamaica Bay, New York	NA	394	343-363-	10.1061/41148(389)32	https://ascelibrary.org/doi/10.1061/41148%28389%2932
12445468	full search	other (list in note section)	Rahman, S. and Islam, M. S. and Khan, M. N. H. and Touhiduzzaman, M.	2019	Climate change adaptation and disaster risk reduction (DRR) through coastal afforestation in South-Central Coast of Bangladesh	MANAGEMENT OF ENVIRONMENTAL QUALITY	30	498-517-	10.1108/MEQ-01-2018-0021	NA
12441778	full search	peer-reviewed article	Rooney, Erin and Blandford, Jacob and Wilson, Estelle and Van Nostrand, Dan and Byron, Dorothy	2020	Alabama Swift Tract Living Shoreline: Two years of post-construction monitoring results	Shore & Beach	NA	127-134-	10.34237/10088115	NA
12459140	full search	peer-reviewed article	Saenger, P. and Siddiqi, N. A.	1993	Land from the sea: The mangrove afforestation program of Bangladesh	Ocean & Coastal Management	20	23-39-	10.1016/0964-5691(93)90011-m	<Go to ISI>://WOS:A1993KN34200002
12451095	full search	conference proceedings	Servold, Kari P. and Webb, Bret M. and Douglass, Scott L.	2017	Effects of Low-Crested Living Shoreline Breakwaters on Wave Setup	NA	NA	421-431-	10.1061/9780784480304.045	https://ascelibrary.org/doi/10.1061/9780784480304.045
12472240	full search	peer-reviewed article	Spencer, T. and Friess, D. A. and MÃ¶ller, I. and Brown, S. L. and Garbutt, R. A. and French, J. R.	2012	Surface elevation change in natural and re-created intertidal habitats, eastern England, UK, with particular reference to Freiston Shore	Wetlands Ecology and Management	20	9-33-	10.1007/s11273-011-9238-y	<Go to ISI>://WOS:000306130900002 and https://link.springer.com/article/10.1007/s11273-011-9238-y
12456305	full search	conference proceedings	Spiering, D. and Kibler, K. M. and Kitsikoudis, V.	2018	Hydrodynamic Change Following Living Shoreline Restoration Based on a Before-After-Control-Impact Experiment	NA	NA	54-64-	10.1061/9780784481424.006	https://ascelibrary.org/doi/10.1061/9780784481424.006
12472899	full search	peer-reviewed article	Staver, L. W. and Stevenson, J. C. and Cornwell, J. C. and Nidzieko, N. J. and Staver, K. W. and Owens, M. S. and Logan, L. and Kim, C. and Malkin, S. Y.	2020	Tidal Marsh Restoration at Poplar Island: II. Elevation Trends, Vegetation Development, and Carbon Dynamics	WETLANDS	40	1687-1701-	10.1007/s13157-020-01295-4	<Go to ISI>://WOS:000533039300001 and https://link.springer.com/article/10.1007/s13157-020-01295-4
12471020	full search	peer-reviewed article	Taira, D. and Poquita-Du, R. C. and Toh, T. C. and Toh, K. B. and Ng, C. S. L. and Afiq-Rosli, L. and Chou, L. M. and Song, T. C.	2018	Spatial variability of fish communities in a highly urbanised reef system	URBAN ECOSYSTEMS	21	85-95-	10.1007/s11252-017-0691-0	<Go to ISI>://WOS:000424265800008 and https://link.springer.com/article/10.1007/s11252-017-0691-0
12444681	full search	peer-reviewed article	Wills, S. A. and Needelman, B. A. and Weil, R. R.	2008	Carbon distribution in restored and reference marshes at Blackwater National Wildlife Refuge	NA	54	239-248-	10.1080/03650340701793587	NA
12463466	full search	peer-reviewed article	Bilkovic, D. M. and Isdell, R. E. and Stanhope, D. and Angstadt, K. T. and Havens, K. J. and Chambers, R. M.	2021	Nursery habitat use by juvenile blue crabs in created and natural fringing marshes	ECOLOGICAL ENGINEERING	170	1-	10.1016/j.ecoleng.2021.106333	<Go to ISI>://WOS:000685533300003 and https://www.sciencedirect.com/science/article/pii/S0925857421001889?via%3Dihub
12449185	full search	PhD thesis	Dutta, Saranee	2016	Do living shorelines contribute to the accumulation of nutrients, sediment, and organic matter needed for the maintenance of coastal wetlands?	NA	NA	70-	NA	NA
12450866	full search	peer-reviewed article	Bilkovic, D. M. and Roggero, M. M.	2008	Effects of coastal development on nearshore estuarine nekton communities	Marine Ecology Progress Series	358	27-39-	10.3354/meps07279	<Go to ISI>://WOS:000256228300003 and https://www.int-res.com/articles/meps2008/358/m358p027.pdf
12458056	full search	peer-reviewed article	Hashim, R. and Kamali, B. and Tamin, N. M. and Zakaria, R.	2010	An integrated approach to coastal rehabilitation: Mangrove restoration in Sungai Haji Dorani, Malaysia	ESTUARINE COASTAL AND SHELF SCIENCE	86	118-124-	10.1016/j.ecss.2009.10.021	<Go to ISI>://WOS:000273705000016 and https://www.sciencedirect.com/science/article/pii/S0272771409004971?via%3Dihub
12451592	full search	peer-reviewed article	Anisfeld, S. C. and Hill, T. D. and Cahoon, D. R.	2016	Elevation dynamics in a restored versus a submerging salt marsh in Long Island Sound	ESTUARINE COASTAL AND SHELF SCIENCE	170	145-154-	10.1016/j.ecss.2016.01.017	<Go to ISI>://WOS:000372379900014 and https://www.sciencedirect.com/science/article/pii/S0272771416300178?via%3Dihub
12452545	full search	peer-reviewed article	Raposa, Kenneth B. and Woolfolk, Andrea and Endris, Charlie A. and Fountain, Monique C. and Moore, Gregg and Tyrrell, Megan and Swerida, Rebecca and Lerberg, Scott and Puckett, Brandon J. and Ferner, Matthew C. and Hollister, Jeffrey and Burdick, David M. and Champlin, Lena and Krause, Johannes R. and Haines, Dustin and Gray, Andrew B. and Watson, Elizabeth B. and Wasson, Kerstin	2023	Evaluating Thin-Layer Sediment Placement as a Tool for Enhancing Tidal Marsh Resilience: a Coordinated Experiment Across Eight US National Estuarine Research Reserves	Estuaries and Coasts	NA	1-21-	10.1007/s12237-022-01161-y	<Go to ISI>://WOS:000913121200003 and https://link.springer.com/content/pdf/10.1007/s12237-022-01161-y.pdf
12452214	full search	peer-reviewed article	Harris, Brian D. and Day, Donnie J. and Cadigan, Jack A. and Jafari, Navid H. and Bailey, Susan E. and Tyler, Zachary J.	2021	Establishment of soil strength in a nourished wetland using thin layer placement of dredged sediment	PLOS ONE	16	e0251420-	10.1371/journal.pone.0251420	https://www.ncbi.nlm.nih.gov/pubmed/33974669 and https://www.ncbi.nlm.nih.gov/pmc/articles/PMC8112682/pdf/pone.0251420.pdf
12467809	full search	peer-reviewed article	Chithambaran, S.	2019	Restoration of mangrove vegetation at Red Sea coast, Saudi Arabia	INDIAN JOURNAL OF GEO-MARINE SCIENCES	48	1755-1760-	NA	<Go to ISI>://WOS:000501479800010
12450735	full search	peer-reviewed article	Polk, M. A. and Eulie, D. O.	2018	Effectiveness of Living Shorelines as an Erosion Control Method in North Carolina	ESTUARIES AND COASTS	41	2212-2222-	10.1007/s12237-018-0439-y	<Go to ISI>://WOS:000448508400005 and https://link.springer.com/content/pdf/10.1007/s12237-018-0439-y.pdf
12453657	full search	peer-reviewed article	Mathews, G. and Raj, K. D. and Laju, R. L. and Bharath, M. S. and Kumar, P. D. and Arasamuthu, A. and Asir, N. G. G. and Kumar, T. K. A. and Jayanthi, M. and Edward, J. K. P.	2021	First approach to the characterization of the ecological succession on perforated trapezoidal multi-purpose reef modules: Building climate resilience	OCEAN & COASTAL MANAGEMENT	210	105669-	10.1016/j.ocecoaman.2021.105669	<Go to ISI>://WOS:000679273200004 and https://www.sciencedirect.com/science/article/pii/S0964569121001538?via%3Dihub
12446759	full search	peer-reviewed article	Leone, A. and Tahvildari, N.	2023	Comparison of Spectral Wave Dissipation by Two Living Shoreline Features in a Sheltered Tidal Bay	ESTUARIES AND COASTS	46	323-335-	10.1007/s12237-022-01140-3	https://link.springer.com/content/pdf/10.1007/s12237-022-01140-3.pdf
12456292	full search	peer-reviewed article	Cannon, David, Kibler, Kelly and Walters, Linda and Chambers, Lisa	2022	Hydrodynamic and biogeochemical evolution of a restored intertidal oyster (Crassostrea virginica) reef	Science of The Total Environment	831	154879-	10.1016/j.scitotenv.2022.154879	https://www.ncbi.nlm.nih.gov/pubmed/35358524
12475044	full search	peer-reviewed article	Safak, I. and Angelini, C. and Norby, P. L. and Dix, N. and Roddenberry, A. and Herbert, D. and Astrom, E. and Sheremet, A.	2020	Wave transmission through living shoreline breakwalls	CONTINENTAL SHELF RESEARCH	211	104268-	10.1016/j.csr.2020.104268	<Go to ISI>://WOS:000592501500004
12452548	full search	peer-reviewed article	Campbell, M. L. and Paling, E. I.	2003	Evaluating vegetative transplant success in Posidonia australis: a field trial with habitat enhancement	MARINE POLLUTION BULLETIN	46	828-834-	10.1016/S0025-326X(03)00093-6	https://www.ncbi.nlm.nih.gov/pubmed/12837301 and https://www.sciencedirect.com/science/article/pii/S0025326X03000936?via%3Dihub
12456761	full search	peer-reviewed article	Van Loon-Steensma, Jantsje M. and Slim, Pieter A.	2013	The Impact of Erosion Protection by Stone Dams on Salt-Marsh Vegetation on Two Wadden Sea Barrier Islands	Journal of Coastal Research	289	783-796-	10.2112/jcoastres-d-12-00123.1	https://bioone.org/journals/journal-of-coastal-research/volume-29/issue-4/JCOASTRES-D-12-00123.1/The-Impact-of-Erosion-Protection-by-Stone-Dams-on-Salt/10.2112/JCOASTRES-D-12-00123.1.pdf
12442699	full search	report	Harris, L. E. and Woodring, M. P.	2003	Artificial reefs for submerged and sub-aerial habitat protection, mitigation, and restoration	NA	NA	386-395-	NA	NA
12452093	full search	peer-reviewed article	Francis, Tessa B. and Sullaway, Genoa H. and Feist, Blake E. and Shelton, Andrew O. and Chui, Emily and Daley, Caroline and Frick, Kinsey E. and Tolimieri, Nick and Williams, Gregory D. and Samhouri, Jameal F.	2022	Equivocal associations between small-scale shoreline restoration and subtidal fishes in an urban estuary	Restoration ecology	30	e13652-	10.1111/rec.13652	https://www.ncbi.nlm.nih.gov/pubmed/36589387 and https://www.ncbi.nlm.nih.gov/pmc/articles/PMC9790757/pdf/REC-30-0.pdf
12459940	full search	peer-reviewed article	Broome, S. W. and Seneca, E. D. and Woodhouse, W. W.	1986	Long-term growth and development of transplants of the salt-marsh grass Spartina alterniflora	Estuaries	9	63-74-	10.2307/1352194	<Go to ISI>://WOS:A1986C625000008 and https://link.springer.com/article/10.2307/1352194
12470220	full search	peer-reviewed article	McAtee, Kaelin J. and Thorne, Karen M. and Whitcraft, Christine R.	2020	Short-term impact of sediment addition on plants and invertebrates in a southern California salt marsh	PLOS ONE	15	e0240597-	10.1371/journal.pone.0240597	https://www.ncbi.nlm.nih.gov/pubmed/33151998 and https://www.ncbi.nlm.nih.gov/pmc/articles/PMC7644084/pdf/pone.0240597.pdf
12462554	full search	peer-reviewed article	Scyphers, Steven B. and Gouhier, Tarik C. and Grabowski, Jonathan H. and Beck, Michael W. and Mareska, John and Powers, Sean P.	2015	Natural Shorelines Promote the Stability of Fish Communities in an Urbanized Coastal System	PLOS ONE	10	e0118580-	10.1371/journal.pone.0118580	https://www.ncbi.nlm.nih.gov/pubmed/26039407 and https://www.ncbi.nlm.nih.gov/pmc/articles/PMC4454662/pdf/pone.0118580.pdf
12472230	full search	peer-reviewed article	Serandrei-Barbero, R. and Donnici, S. and Madricardo, F.	2011	Supratidal foraminifera as ecological indicators in anthropically modified wetlands (Lagoon of Venice, Italy)	Ecological Engineering	37	1140-1148-	10.1016/j.ecoleng.2011.02.009	<Go to ISI>://WOS:000292434400006 and https://www.sciencedirect.com/science/article/pii/S0925857411000747?via%3Dihub
12454320	full search	peer-reviewed article	Graham, S. A. and Mendelssohn, I. A.	2013	Functional assessment of differential sediment slurry applications in a deteriorating brackish marsh	Ecological Engineering	51	264-274-	10.1016/j.ecoleng.2012.12.031	<Go to ISI>://WOS:000316162300032 and https://www.sciencedirect.com/science/article/pii/S0925857412003862?via%3Dihub
12443048	full search	conference proceedings	Fauzi, Nurul Fatihah Mohd and Min, Teh Hee and Hashim, Ahmad Mustafa	2020	Assessment of Mangrove Replanting Site at Kg Tanjung Kepah, Lekir, Perak	IOP Conference Series: Earth and Environmental Science	549	12054-	10.1088/1755-1315/549/1/012054	https://iopscience.iop.org/article/10.1088/1755-1315/549/1/012054/pdf
12461402	full search	peer-reviewed article	Burdick, David M. and Moore, Gregg E. and Adamowicz, Susan C. and Wilson, Geoffrey M. and Peter, Chris R.	2020	Mitigating the Legacy Effects of Ditching in a New England Salt Marsh	Estuaries and Coasts	43	1672-1679-	10.1007/s12237-019-00656-5	https://link.springer.com/content/pdf/10.1007/s12237-019-00656-5.pdf
12443043a	full search	report	Berkowitz, Jacob F. and Beane, Nathan R. and Philley, Kevin D. and Hurst, Nia R. and Jung, Jacob F.	2021	An assessment of long-term, multipurpose ecosystem functions and engineering benefits derived from historical dredged sediment beneficial use projects	NA	NA	NA-	10.21079/11681/41382	https://erdc-library.erdc.dren.mil/jspui/bitstream/11681/41382/1/ERDC-EL%20TR-21-4.pdf
12443043b	full search	report	Berkowitz, Jacob F. and Beane, Nathan R. and Philley, Kevin D. and Hurst, Nia R. and Jung, Jacob F.	2021	An assessment of long-term, multipurpose ecosystem functions and engineering benefits derived from historical dredged sediment beneficial use projects	NA	NA	NA-	10.21079/11681/41384	https://erdc-library.erdc.dren.mil/jspui/bitstream/11681/41382/1/ERDC-EL%20TR-21-4.pdf
12446176	full search	peer-reviewed article	Guo, H. and Weaver, C. and Charles, S. P. and Whitt, A. and Dastidar, S. and D'Odorico, P. and Fuentes, J. D. and Kominoski, J. S. and Armitage, A. R. and Pennings, S. C.	2017	Coastal regime shifts: rapid responses of coastal wetlands to changes in mangrove cover	ECOLOGY	98	762-772-	10.1002/ecy.1698	https://www.ncbi.nlm.nih.gov/pubmed/27984665 and https://esajournals.onlinelibrary.wiley.com/doi/pdf/10.1002/ecy.1698
12464173	full search	peer-reviewed article	Craft, Christopher B. and Megonigal, Patrick and Broome, Stephen W. and Stevenson, Jan and Freese, Robert and Cornell, Jeff A. and Zheng, Lei and Sacco, John N.	2003	THE PACE OF ECOSYSTEM DEVELOPMENT OF CONSTRUCTED SPARTINA ALTERNIFLORA MARSHES	Ecological Applications	13	1417-1432-	10.1890/02-5086	<Go to ISI>://WOS:000186599400019 and https://esajournals.onlinelibrary.wiley.com/doi/pdf/10.1890/02-5086
12453943	full search	peer-reviewed article	Kibler, K. M. and Kitsikoudis, V. and Donnelly, M. and Spiering, D. W. and Walters, L.	2019	Flow-Vegetation Interaction in a Living Shoreline Restoration and Potential Effect to Mangrove Recruitment	SUSTAINABILITY	11	3215-	10.3390/su11113215	<Go to ISI>://WOS:000472632200220 and https://mdpi-res.com/d_attachment/sustainability/sustainability-11-03215/article_deploy/sustainability-11-03215.pdf?version=1560170374
12443227	full search	peer-reviewed article	Kiesel, J. and Schuerch, M. and Moller, I. and Spencer, T. and Vafeidis, A.	2019	Attenuation of high water levels over restored saltmarshes can be limited. Insights from Freiston Shore, Lincolnshire, UK	ECOLOGICAL ENGINEERING	136	89-100-	10.1016/j.ecoleng.2019.06.009	<Go to ISI>://WOS:000475563600012 and https://www.sciencedirect.com/science/article/pii/S0925857419302071?via%3Dihub
12464317	full search	peer-reviewed article	Smith, C. S. and Scyphers, S.	2019	Past hurricane damage and flood zone outweigh shoreline hardening for predicting residential-scale impacts of Hurricane Matthew	ENVIRONMENTAL SCIENCE & POLICY	101	46-53-	10.1016/j.envsci.2019.07.009	<Go to ISI>://WOS:000497600400007 and https://www.sciencedirect.com/science/article/pii/S1462901119304204?via%3Dihub
12453562	full search	peer-reviewed article	Chang, Yang and Chen, Yining and Wang, Ya Ping	2020	Field measurements of tidal flows affected by mangrove seedlings in a restored mangrove swamp, Southern China	Estuarine, Coastal and Shelf Science	235	106561-	10.1016/j.ecss.2019.106561	<Go to ISI>://WOS:000527915700019 and https://www.sciencedirect.com/science/article/pii/S0272771419306067?via%3Dihub
12449190	full search	peer-reviewed article	Chowdhury, Mohammed Shah Nawaz and Hossain, M. Shahadat and Ysebaert, Tom and Smaal, Aad C.	2020	Do oyster breakwater reefs facilitate benthic and fish fauna in a dynamic subtropical environment?	Ecological Engineering	142	1-	10.1016/j.ecoleng.2019.105635	https://www.sciencedirect.com/science/article/pii/S0925857419303593?via%3Dihub
12446661	full search	peer-reviewed article	Suir, Glenn M. and Sasser, Charles E. and DeLaune, Ronald D. and Murray, Elizabeth O.	2019	Comparing carbon accumulation in restored and natural wetland soils of coastal Louisiana	International Journal of Sediment Research	34	600-607-	10.1016/j.ijsrc.2019.05.001	<Go to ISI>://WOS:000496916800008 and https://www.sciencedirect.com/science/article/pii/S1001627918302841?via%3Dihub
12463568	full search	peer-reviewed article	Bredes, Amy L. and Miller, Jon K. and Kerr, Laura and Brown, Dana Rose	2022	Observations of Wave Height Amplification Behind an Oyster Castle Breakwater System in a High-Energy Environment: Gandys Beach, NJ	Frontiers in Built Environment	8	NA-	10.3389/fbuil.2022.884795	NA
12449287	full search	peer-reviewed article	Raposa, K. B. and Weber, R. L. and Ferguson, W. and Hollister, J. and Rozsa, R. and Maher, N. and Gettman, A.	2019	Drainage enhancement effects on a waterlogged Rhode Island (USA) salt marsh	ESTUARINE COASTAL AND SHELF SCIENCE	231	106435-	10.1016/j.ecss.2019.106435	<Go to ISI>://WOS:000503085500013
12467892	full search	peer-reviewed article	Schotanus, J. and Capelle, J. J. and Paree, E. and Fivash, G. S. and van de Koppel, J. and Bouma, T. J.	2020	Restoring mussel beds in highly dynamic environments by lowering environmental stressors	RESTORATION ECOLOGY	28	1124-1134-	10.1111/rec.13168	<Go to ISI>://WOS:000536921200001 and https://onlinelibrary.wiley.com/doi/pdf/10.1111/rec.13168
12449905	full search	Masters thesis	Cummings, Emma Jean	2020	Ecological restoration of the Little Qualicum River Estuary: Analysis of short-term sediment deposition	NA	NA	NA-	NA	NA
12468445	full search	PhD thesis	Wilkie, Lorna	2012	The role of intertidal seagrass Zostera spp. in sediment deposition and coastal stability in the Tay Estuary, Scotland	NA	NA	232-	NA	NA
12447608	full search	peer-reviewed article	Safak, I. and Norby, P. L. and Dix, N. and Grizzle, R. E. and Southwell, M. and Veenstra, J. J. and Acevedo, A. and Cooper-Kolb, T. and Massey, L. and Sheremet, A. and Angelini, C.	2020	Coupling breakwalls with oyster restoration structures enhances living shoreline performance along energetic shorelines	ECOLOGICAL ENGINEERING	158	106071-	10.1016/j.ecoleng.2020.106071	<Go to ISI>://WOS:000596374300008 and https://www.sciencedirect.com/science/article/pii/S0925857420303591?via%3Dihub
12446120	full search	peer-reviewed article	Zhang, Xiaoxia and Lin, Pengzhi and Chen, Xinping	2022	Coastal Protection by Planted Mangrove Forest during Typhoon Mangkhut	Journal of Marine Science and Engineering	10	1288-1288-	10.3390/jmse10091288	<Go to ISI>://WOS:000858586700001 and https://mdpi-res.com/d_attachment/jmse/jmse-10-01288/article_deploy/jmse-10-01288.pdf?version=1663065020
12451287	full search	peer-reviewed article	Slocum, Matthew G. and Mendelssohn, Irving A. and Kuhn, Nathan L.	2005	Effects of Sediment Slurry Enrichment on Salt Marsh Rehabilitation: Plant and Soil Responses Over Seven Years	Estuaries	28	519-528-	10.1007/BF02696063	<Go to ISI>://WOS:000231964400004 and https://link.springer.com/content/pdf/10.1007/BF02696063.pdf
12474845	full search	peer-reviewed article	Scyphers, S. B. and Beck, M. and Furman, K. L. and Haner, J. and Josephs, L. I. and Lynskey, R. and Keeler, A. G. and Landry, C. E. and Powers, S. P. and Webb, B. M. and Grabowski, J. H.	2019	A Waterfront View of Coastal Hazards: Contextualizing Relationships among Geographic Exposure, Shoreline Type, and Hazard Concerns among Coastal Residents	SUSTAINABILITY	11	6687-	10.3390/su11236687	<Go to ISI>://WOS:000508186400159 and https://mdpi-res.com/d_attachment/sustainability/sustainability-11-06687/article_deploy/sustainability-11-06687.pdf?version=1574774040
12443685	full search	peer-reviewed article	Burt, J. and Bartholomew, A. and Sale, P. F.	2011	Benthic development on large-scale engineered reefs: A comparison of communities among breakwaters of different age and natural reefs	ECOLOGICAL ENGINEERING	37	191-198-	10.1016/j.ecoleng.2010.09.004	<Go to ISI>://WOS:000287387000010 and https://www.sciencedirect.com/science/article/pii/S0925857410002703?via%3Dihub
12458478	full search	peer-reviewed article	Bernik, B. M. and Lumibao, C. Y. and Zengel, S. and Pardue, J. and Blum, M. J.	2021	Intraspecific variation in landform engineering across a restored salt marsh shoreline	EVOLUTIONARY APPLICATIONS	14	685-697-	10.1111/eva.13148	https://www.ncbi.nlm.nih.gov/pubmed/33767744 and https://www.ncbi.nlm.nih.gov/pmc/articles/PMC7980261/pdf/EVA-14-685.pdf
12465097	full search	peer-reviewed article	Zengel, S. and Rutherford, N. and Bernik, B. M. and Weaver, J. and Zhang, M. N. and Nixon, Z. and Michel, J.	2021	Planting after shoreline cleanup treatment improves salt marsh vegetation recovery following the Deepwater Horizon oil spill	ECOLOGICAL ENGINEERING	169	1-	10.1016/j.ecoleng.2021.106288	<Go to ISI>://WOS:000674453000008
12446108	full search	peer-reviewed article	Morris, Rebecca L. and Fest, Benedikt and Stokes, Debra and Jenkins, Charlotte and Swearer, Stephen E.	2023	The coastal protection and blue carbon benefits of hybrid mangrove living shorelines	Journal of Environmental Management	331	117310-	10.1016/j.jenvman.2023.117310	https://www.ncbi.nlm.nih.gov/pubmed/36682277 and https://www.sciencedirect.com/science/article/pii/S0301479723000981?via%3Dihub
12451395	full search	peer-reviewed article	Paramor, Odette and Hughes, R. G.	2005	Effects of the invertebrate infauna on early saltmarsh plant colonisation of managed realignment areas in south-east England	Marine Ecology Progress Series	303	61-71-	10.3354/meps303061	<Go to ISI>://WOS:000234214500005 and https://www.int-res.com/articles/meps2005/303/m303p061.pdf
12450813	full search	peer-reviewed article	Byerly, Paige A. and Waddle, J. Hardin and Premeaux, Alexis Romero and Leberg, Paul L.	2020	Effects of barrier island salt marsh restoration on marsh bird occurrence in the northern Gulf of Mexico	Restoration Ecology	28	1610-1620-	10.1111/rec.13222	<Go to ISI>://WOS:000574918200001 and https://onlinelibrary.wiley.com/doi/pdf/10.1111/rec.13222
12471585	full search	peer-reviewed article	Fillyaw, Rebecca M. and Donnelly, Melinda J. and Litwak, Jason W. and Rifenberg, Julia L. and Walters, Linda J.	2021	Strategies for Successful Mangrove Living Shoreline Stabilizations in Shallow Water Subtropical Estuaries	Sustainability	13	11704-	10.3390/su132111704	<Go to ISI>://WOS:000718855800001 and https://mdpi-res.com/d_attachment/sustainability/sustainability-13-11704/article_deploy/sustainability-13-11704-v2.pdf?version=1635153627
12442836	full search	peer-reviewed article	La Peyre, Megan K. and Serra, Kayla and Joyner, T. Andrew and Humphries, Austin	2015	Assessing shoreline exposure and oyster habitat suitability maximizes potential success for sustainable shoreline protection using restored oyster reefs	PeerJ	3	e1317-	10.7717/peerj.1317	https://www.ncbi.nlm.nih.gov/pubmed/26500825 and https://www.ncbi.nlm.nih.gov/pmc/articles/PMC4614804/pdf/peerj-03-1317.pdf
12444438	full search	report	Tonneijck, Femke and Fokko van der, Goot and Pearce, Fred	2022	Building with Nature in Indonesia. Restoring an eroding coastline and inspiring action at scale	NA	NA	47-	NA	NA
12453396	full search	peer-reviewed article	Cousins, L. J. and Cousins, M. S. and Gardiner, T. and Underwood, G. J. C.	2017	Factors influencing the initial establishment of salt marsh vegetation on engineered sea wall terraces in south east England	OCEAN & COASTAL MANAGEMENT	143	96-104-	10.1016/j.ocecoaman.2016.11.010	<Go to ISI>://WOS:000403737200010 and https://www.sciencedirect.com/science/article/pii/S0964569116303003?via%3Dihub
12451102	full search	peer-reviewed article	Pennings, S. C. and Glazner, R. M. and Hughes, Z. J. and Kominoski, J. S. and Armitage, A. R.	2021	Effects of mangrove cover on coastal erosion during a hurricane in Texas, USA	ECOLOGY	102	e03309-	10.1002/ecy.3309	https://www.ncbi.nlm.nih.gov/pubmed/33576002 and https://esajournals.onlinelibrary.wiley.com/doi/pdf/10.1002/ecy.3309
12470114	full search	peer-reviewed article	Saputra, Dhira K. and Darmawan, Arief and Silitonga, Nurfalah and A. Asadi, Muhammad and Aliviyanti, Dian and Zainul Fuad, Mochamad Arif and Arsad, Sulastri	2022	Shoreline Evolution and Mangrove LandscapeTransition in Probolinggo, East Java, Indonesia	Ecology, Environment and Conservation	NA	105-112-	10.53550/eec.2022.v28i01.015	NA
12462546	full search	peer-reviewed article	Tri, N. H. and Adger, W. N. and Kelly, P. M.	1998	Natural resource management in mitigating climate impacts: The example of mangrove restoration in Vietnam	Global Environmental Change	8	49-61-	10.1016/S0959-3780(97)00023-X	<Go to ISI>://WOS:000074859700003 and https://www.sciencedirect.com/science/article/pii/S095937809700023X?via%3Dihub
12468381	full search	peer-reviewed article	Akbar, A. A. and Sartohadi, J. and Djohan, T. S. and Ritohardoyo, S.	2017	The role of breakwaters on the rehabilitation of coastal and mangrove forests in West Kalimantan, Indonesia	Ocean & Coastal Management	138	50-59-	10.1016/j.ocecoaman.2017.01.004	<Go to ISI>://WOS:000395603700006 and https://www.sciencedirect.com/science/article/pii/S0964569117300182?via%3Dihub
12474175	full search	peer-reviewed article	oyster restoration for coastal protection	2021	Utilizing airborne LiDAR data to quantify marsh edge morphology and the role of oyster reefs in mitigating marsh erosion	Marine Ecology Progress Series	669	17-31-	10.3354/meps13728	<Go to ISI>://WOS:000672774400002 and https://www.int-res.com/articles/meps2021/669/m669p017.pdf
12448399	full search	peer-reviewed article	Spiering, D. W. and Kibler, K. M. and Kitsikoudis, V. and Donnelly, M. J. and Walters, L. J.	2021	Detecting hydrodynamic changes after living shoreline restoration and through an extreme event using a Before-After-Control-Impact experiment	ECOLOGICAL ENGINEERING	169	1-	10.1016/j.ecoleng.2021.106306	<Go to ISI>://WOS:000674452700001
12445046	full search	peer-reviewed article	Southwell, Melissa W. and Veenstra, Jessica J. and Adams, Charles D. and Scarlett, Elizabeth V. and Payne, Kristy B.	2017	Changes in Sediment Characteristics upon Oyster Reef Restoration, NE Florida, USA	Journal of Coastal Zone Management	20	1-7-	10.4172/2473-3350.1000442	https://www.walshmedicalmedia.com/open-access/changes-in-sediment-characteristics-upon-oyster-reef-restoration-neflorida-usa-.pdf
12474894	full search	Masters thesis	Chauvin, J. M.	2018	Wave attenuation by constructed oyster reef breakwaters	NA	NA	NA-	10.31390/gradschool_theses.4752	https://repository.lsu.edu/cgi/viewcontent.cgi?article=5765&context=gradschool_theses
12446731	full search	peer-reviewed article	Chambers, R. M. and Gorsky, A. L. and Isdell, R. E. and Mitchell, M. M. and Bilkovic, D. M.	2021	Comparison of nutrient accrual in constructed living shoreline and natural fringing marshes	OCEAN & COASTAL MANAGEMENT	199	105401-	10.1016/j.ocecoaman.2020.105401	<Go to ISI>://WOS:000599420700010
12460482	full search	peer-reviewed article	Erftemeijer, P. L. A. and Agastian, T. and Yamamoto, H. and Cambridge, M. L. and Hoekstra, R. and Toms, G. and Ito, S.	2020	Mangrove planting on dredged material: three decades of nature-based coastal defence along a causeway in the Arabian Gulf	MARINE AND FRESHWATER RESEARCH	71	1062-1072-	10.1071/MF19289	<Go to ISI>://WOS:000562536400002 and https://www.publish.csiro.au/mf/pdf/MF19289
12451074	full search	peer-reviewed article	Martin, Sara and Temple, Nigel and Palino, Gillian and Cebrian, Just and Sparks, Eric	2021	The effects of large-scale breakwaters on shoreline vegetation	Ecological Engineering	169	1-	10.1016/j.ecoleng.2021.106319	<Go to ISI>://WOS:000674452700013
12449245	full search	peer-reviewed article	Van Loonâ€Steensma, Jantsje M. and Van Dobben, Han F. and Slim, Pieter A. and Huiskes, Hendrik P. J. and Dirkse, Gerard M.	2015	Does vegetation in restored salt marshes equal naturally developed vegetation?	Applied Vegetation Science	18	674-682-	10.1111/avsc.12182	https://onlinelibrary.wiley.com/doi/pdf/10.1111/avsc.12182
12446189	full search	peer-reviewed article	Polk, M. A. and Gittman, R. K. and Smith, C. S. and Eulie, D. O.	2022	Coastal resilience surges as living shorelines reduce lateral erosion of salt marshes	INTEGRATED ENVIRONMENTAL ASSESSMENT AND MANAGEMENT	18	82-98-	10.1002/ieam.4447	https://www.ncbi.nlm.nih.gov/pubmed/33991025 and https://setac.onlinelibrary.wiley.com/doi/pdf/10.1002/ieam.4447
12447885	full search	peer-reviewed article	Wang, N. and Chen, Q. and Zhu, L. and Wang, H. Q.	2022	Data-driven modeling of wind waves in upper Delaware Bay with living shorelines	OCEAN ENGINEERING	257	111669-	10.1016/j.oceaneng.2022.111669	<Go to ISI>://WOS:000812933200002
12449937	full search	peer-reviewed article	Bilkovic, D. M. and Mitchell, M. M.	2013	Ecological tradeoffs of stabilized salt marshes as a shoreline protection strategy: Effects of artificial structures on macrobenthic assemblages	Ecological Engineering	61	469-481-	10.1016/j.ecoleng.2013.10.011	<Go to ISI>://WOS:000328487200056 and https://www.sciencedirect.com/science/article/pii/S0925857413004278?via%3Dihub
12462735	full search	peer-reviewed article	Dutta, S. and Biber, P. D. and Boyd, C. A.	2021	Nearshore Sediment Comparisons among Natural, Living and Armored Shorelines in Mobile Bay, Alabama	SOUTHEASTERN NATURALIST	20	135-151-	10.1656/058.020.0114	<Go to ISI>://WOS:000634512400018 and https://bioone.org/journals/southeastern-naturalist/volume-20/issue-1/058.020.0114/Nearshore-Sediment-Comparisons-among-Natural-Living-and-Armored-Shorelines-in/10.1656/058.020.0114.pdf
12472634	full search	peer-reviewed article	La Peyre, M. K. and Humphries, A. T. and Casas, S. M. and La Peyre, J. F.	2014	Temporal variation in development of ecosystem services from oyster reef restoration	ECOLOGICAL ENGINEERING	63	34-44-	10.1016/j.ecoleng.2013.12.001	https://www.sciencedirect.com/science/article/pii/S0925857413004916?via%3Dihub
12468635	full search	peer-reviewed article	Watson, Elizabeth B. and Ferguson, Wenley and Champlin, Lena K. and White, Jennifer D. and Ernst, Nick and Sylla, Habibata A. and Wilburn, Brittany P. and Wigand, Cathleen	2022	Runnels mitigate marsh drowning in microtidal salt marshes	Frontiers in Environmental Science	10	987246-	10.3389/fenvs.2022.987246	https://www.ncbi.nlm.nih.gov/pubmed/36507472 and https://www.ncbi.nlm.nih.gov/pmc/articles/PMC9728634/pdf/nihms-1848987.pdf
12452879	full search	peer-reviewed article	Wallace, Katy J. and Callaway, John C. and Zedler, Joy B.	2005	Evolution of Tidal Creek Networks in a High Sedimentation Environment: a 5- Year Experiment at Tijuana Estuary, California	Estuaries	28	795-811-	10.1007/BF02696010	<Go to ISI>://WOS:000234637800001 and https://link.springer.com/content/pdf/10.1007/BF02696010.pdf
12468717	full search	peer-reviewed article	Baptist, M. J. and Dankers, P. and Cleveringa, J. and Sittoni, L.	2021	Salt marsh construction as a nature-based solution in an estuarine social-ecological system	Nature-Based Solutions	1	100005-	10.1016/j.nbsj.2021.100005	https://www.sciencedirect.com/science/article/pii/S2772411521000057?via%3Dihub
12450776	full search	Masters thesis	Boulenger, A.	2021	The effects of a newly created mussel bed and hydrodynamic conditions on the biodiversity and functioning of macrobenthic communities	NA	NA	NA-	NA	NA
12461945	full search	peer-reviewed article	Young, S. S. and Rao, S. and Dorey, K.	2021	Monitoring the erosion and accretion of a human-built living shoreline with drone technology	Environmental Challenges	5	100383-	10.1016/j.envc.2021.100383	https://www.sciencedirect.com/science/article/pii/S2667010021003577?via%3Dihub
12449198	full search	peer-reviewed article	Amato, Jamie and Alberti, Juan and Martin, Sara and Temple, Nigel and Sparks, Eric and Cebrian, Just	2022	Do small-scale saltmarsh planting living shoreline projects enhance coastal functionality? A case study in the Northern Gulf of Mexico	Journal of Environmental Management	321	116025-	10.1016/j.jenvman.2022.116025	https://www.ncbi.nlm.nih.gov/pubmed/36029632
12473075	full search	report	Newkirk, S. and Veloz, S. and Hayden, M. and Battalio, B. and Cheng, T.	2018	Toward Natural Shoreline Infrastructure to Manage Coastal Change in California	NA	NA	NA-	NA	NA
12473203	full search	peer-reviewed article	Schoutens, K. and Luys, P. and Heuner, M. and Fuchs, E. and Minden, V. and Schulte Ostermann, T. and Bouma, T. J. and Van Belzen, J. and Temmerman, S.	2022	Traits of tidal marsh plants determine survival and growth response to hydrodynamic forcing: implications for nature-based shoreline protection	Marine Ecology Progress Series	693	107-124-	10.3354/meps14091	<Go to ISI>://WOS:000851378000008 and https://www.int-res.com/articles/meps2022/693/m693p107.pdf
12442054	full search	Masters thesis	Spiering, D.	2019	Analysis of Hydrodynamic and Bathymetric Gradients in Canaveral National Seashore Following Living Shoreline and Oyster Restorations	NA	NA	NA-	NA	NA
12459650	full search	report	Antrim, L. D. and Thom, Ronald M. and Gardiner, W. W.	1993	Lincoln Park shoreline erosion control project: Monitoring for surface substrate, infaunal bivalves and eelgrass, 1993	NA	NA	NA-	10.2172/10185939	https://www.osti.gov/servlets/purl/10185939
12451652	full search	peer-reviewed article	Fleri, J. R. and Lera, S. and Gerevini, A. and Staver, L. and Nardin, W.	2019	Empirical observations and numerical modelling of tides, channel morphology, and vegetative effects on accretion in a restored tidal marsh	EARTH SURFACE PROCESSES AND LANDFORMS	44	2223-2235-	10.1002/esp.4646	<Go to ISI>://WOS:000476264100001 and https://onlinelibrary.wiley.com/doi/pdf/10.1002/esp.4646
12459888	full search	peer-reviewed article	Motamedi, Shervin and Hashim, Roslan and Zakaria, Rozainah and Song, Ki-Il and Sofawi, Bakrin	2014	Long-Term Assessment of an Innovative Mangrove Rehabilitation Project: Case Study on Carey Island, Malaysia	The Scientific World Journal	2014	953830-	10.1155/2014/953830	https://www.ncbi.nlm.nih.gov/pubmed/25097894 and https://www.ncbi.nlm.nih.gov/pmc/articles/PMC4109262/pdf/TSWJ2014-953830.pdf
12461972	full search	peer-reviewed article	Quang, Tuan Thieu and Trong, Luan Mai	2020	Monsoon wave transmission at bamboo fences protecting mangroves in the lower mekong delta	Applied Ocean Research	101	102259-	10.1016/j.apor.2020.102259	<Go to ISI>://WOS:000564657600007 and https://www.sciencedirect.com/science/article/pii/S0141118720300985?via%3Dihub
12474533	full search	peer-reviewed article	Benner, C. S. and Knutson, P. L. and Brochu, R. A. and Hurme, A. K.	1982	Vegetative erosion control in an oligohaline environment Currituck Sound, North Carolina	Wetlands	2	105-117-	10.1007/bf03160549	https://link.springer.com/article/10.1007/BF03160549
12446452	full search	peer-reviewed article	Yang, Y. and Chui, T. F. M.	2018	Combined ecohydrological effects of wind regime change and land reclamation on a tidal marsh in semi-enclosed bay	ECOLOGICAL ENGINEERING	124	123-134-	10.1016/j.ecoleng.2018.09.026	<Go to ISI>://WOS:000446756400013 and https://www.sciencedirect.com/science/article/pii/S0925857418303707?via%3Dihub
12444451	full search	peer-reviewed article	de Vriend, H. and van Koningsveld, M. and Aarninkhof, S.	2014	Building with nature': The new Dutch approach to coastal and river works	Proceedings of the Institution of Civil Engineers: Civil Engineering	167	18-24-	10.1680/cien.13.00003	https://www.icevirtuallibrary.com/doi/10.1680/cien.13.00003
12463922	full search	Masters thesis	French, Joseph	2020	Optimization of marsh terracing as a wetland restoration technique: Mitigation of cohesive sediment erosion by waves associated with frontal passage	NA	NA	NA-	NA	NA
12453569	full search	peer-reviewed article	Zhu, L. and Chen, Q. and Wang, H. Q. and Capurso, W. and Niemoczynski, L. and Hu, K. L. and Snedden, G.	2020	Field Observations of Wind Waves in Upper Delaware Bay with Living Shorelines	ESTUARIES AND COASTS	43	739-755-	10.1007/s12237-019-00670-7	<Go to ISI>://WOS:000510090100002 and https://link.springer.com/content/pdf/10.1007/s12237-019-00670-7.pdf
12459794	full search	peer-reviewed article	Davenport, T. M. and Seitz, R. D. and Knick, K. E. and Jackson, N.	2018	Living Shorelines Support Nearshore Benthic Communities in Upper and Lower Chesapeake Bay	ESTUARIES AND COASTS	41	S197-S206-	10.1007/s12237-017-0361-8	<Go to ISI>://WOS:000440452500014 and https://link.springer.com/content/pdf/10.1007/s12237-017-0361-8.pdf
12459796	full search	peer-reviewed article	Davis, J. L. and Currin, C. A. and O'Brien, C. and Raffenburg, C. and Davis, A.	2015	Living Shorelines: Coastal Resilience with a Blue Carbon Benefit	PLOS ONE	10	e0142595-	10.1371/journal.pone.0142595	https://www.ncbi.nlm.nih.gov/pubmed/26569503 and https://www.ncbi.nlm.nih.gov/pmc/articles/PMC4646691/pdf/pone.0142595.pdf
12444147	full search	peer-reviewed article	Goreau, Thomas J. F. and Paulus, Prong	2017	Biorock Electric Reefs Grow Back Severely Eroded Beaches in Months	Journal of Marine Science and Engineering	5	48-	10.3390/jmse5040048	<Go to ISI>://WOS:000423694200004 and https://mdpi-res.com/d_attachment/jmse/jmse-05-00048/article_deploy/jmse-05-00048.pdf?version=1507733157
12460069	full search	other (list in note section)	Fonseca, Mark S. and Kenworthy, W. Judson and Thayer, Gordon W.	1982	A low cost transplanting procedure for sediment stabilization and habitat development using eelgrass (Zostera marina)	Wetlands	2	138-151-	10.1007/bf03160551	https://link.springer.com/article/10.1007/BF03160551
12443032	full search	peer-reviewed article	Grismer, M. E. and Kollar, J. and Syder, J.	2004	Assessment of hydraulic restoration of San Pablo marsh, California	ENVIRONMENTAL MONITORING AND ASSESSMENT	98	69-92-	10.1023/B:EMAS.0000038180.63065.36	https://www.ncbi.nlm.nih.gov/pubmed/15473530 and https://link.springer.com/content/pdf/10.1023/B:EMAS.0000038180.63065.36.pdf
12443655	full search	peer-reviewed article	Baptist, Martin J. and Gerkema, Theo and van Prooijen, B. C. and van Maren, D. S. and van Regteren, M. and Schulz, K. and Colosimo, I. and Vroom, J. and van Kessel, T. and Grasmeijer, B. T. and Willemsen, Pim Wilhelmus Johannes Maria and Elschot, Kelly and de Groot, A. V. and Cleveringa, J. and van Eekelen, E. and Schuurman, F. and de Lange, H. J. and van Puijenbroek, M. E. B.	2019	Beneficial use of dredged sediment to enhance salt marsh development by applying a â€˜Mud Motorâ€™	Ecological Engineering	127	312-323-	10.1016/j.ecoleng.2018.11.019	<Go to ISI>://WOS:000455632500033 and https://www.sciencedirect.com/science/article/pii/S0925857418304361?via%3Dihub
12473268	full search	report	Fonseca, Mark S.	1985	Transplanting of the seagrasses Zostera marina and Halodule wrightii for sediment stabilization and habitat development on the east coast of the United States	NA	NA	NA-	NA	https://apps.dtic.mil/sti/pdfs/ADA160224.pdf
12449239	full search	peer-reviewed article	McClenachan, G. M. and Donnelly, M. J. and Shaffer, M. N. and Sacks, P. E. and Walters, L. J.	2020	Does size matter? Quantifying the cumulative impact of small-scale living shoreline and oyster reef restoration projects on shoreline erosion	RESTORATION ECOLOGY	28	1365-1371-	10.1111/rec.13235	https://onlinelibrary.wiley.com/doi/pdf/10.1111/rec.13235
12459468	full search	peer-reviewed article	Raposa, Kenneth B. and Bradley, Michael and Chaffee, Caitlin and Ernst, Nick and Ferguson, Wenley and Kutcher, Thomas E. and McKinney, Richard A. and Miller, Kenneth M. and Rasmussen, Scott and Tymkiw, Elizabeth and Wigand, Cathleen	2022	Laying it on thick: Ecosystem effects of sediment placement on a microtidal Rhode Island salt marsh	Frontiers in Environmental Science	10	939870-	10.3389/fenvs.2022.939870	https://www.ncbi.nlm.nih.gov/pubmed/36507471 and https://www.ncbi.nlm.nih.gov/pmc/articles/PMC9728635/pdf/nihms-1848986.pdf
12459781	full search	report	Hardaway, C. Scott and Milligan, Donna A. and Wilcox, Christine A.	2018	Living Shoreline Sea-Level Resiliency: Performance and Adaptive Management of Existing Sites	NA	NA	NA-	10.25773/nnbj-m745	https://scholarworks.wm.edu/cgi/viewcontent.cgi?article=3300&context=reports
12444998	full search	peer-reviewed article	Widdows, John and Brinsley, M. D. and Pope, N. D. and Staff, F. J. and Bolam, Stefan G. and Somerfield, Paul J.	2006	Changes in biota and sediment erodability following the placement of fine dredged material on upper intertidal shores of estuaries	Marine Ecology Progress Series	319	27-41-	10.3354/meps319027	<Go to ISI>://WOS:000241102600003 and https://www.int-res.com/articles/meps2006/319/m319p027.pdf
12455316	full search	conference proceedings	Douglass, S. L. and Ferraro, C. and Dixon, C. R. and Oliver, L. and Pitts, L.	2012	A Gulf of mexico marsh restoration and protection project	NA	1	76-76-	10.9753/icce.v33.management.76	https://icce-ojs-tamu.tdl.org/icce/article/download/6705/pdf
12454241	full search	peer-reviewed article	Walles, Brenda and Troost, Karin and van den Ende, Douwe and Nieuwhof, Sil and Smaal, Aad C. and Ysebaert, Tom	2016	From artificial structures to self-sustaining oyster reefs	Journal of Sea Research	108	1-9-	10.1016/j.seares.2015.11.007	<Go to ISI>://WOS:000374607800001 and https://www.sciencedirect.com/science/article/pii/S1385110115300514?via%3Dihub
12451160	full search	Masters thesis	Rebellon, J.	2022	Effects of Oyster Castle reefs on shoreline erosion and sediment composition	NA	NA	NA-	NA	NA
12467890	full search	peer-reviewed article	Ford, Mark A. and Cahoon, Donald R. and Lynch, James C.	1999	Restoring marsh elevation in a rapidly subsiding salt marsh by thin-layer deposition of dredged material1Mention of trade names or commercial products does not constitute an endorsement or recommendation for use by the US Government.1	Ecological Engineering	12	189-205-	10.1016/s0925-8574(98)00061-5	https://www.sciencedirect.com/science/article/pii/S0925857498000615?via%3Dihub
12467923	full search	peer-reviewed article	Paramor, O. A. L. and Hughes, R. G.	2007	Restriction of Spartina anglica (C.E. Hubbard) marsh development by the infaunal polychaete Nereis diversicolor (O.F. MÃ¼ller)	Estuarine, Coastal and Shelf Science	71	202-209-	10.1016/j.ecss.2006.07.012	<Go to ISI>://WOS:000243506100020 and https://www.sciencedirect.com/science/article/pii/S0272771406003350?via%3Dihub
12474081	full search	peer-reviewed article	Van Cuong, C. and Brown, S. and To, H. H. and Hockings, M.	2015	Using Melaleuca fences as soft coastal engineering for mangrove restoration in Kien Giang, Vietnam	Ecological Engineering	81	256-265-	10.1016/j.ecoleng.2015.04.031	https://www.sciencedirect.com/science/article/pii/S092585741500141X?via%3Dihub
12474061	full search	peer-reviewed article	Morgan, P. A. and Short, F. T.	2002	Using functional trajectories to track constructed salt marsh development in the Great Bay Estuary, Maine/New Hampshire, USA	RESTORATION ECOLOGY	10	461-473-	10.1046/j.1526-100X.2002.01037.x	<Go to ISI>://WOS:000177383400006 and https://onlinelibrary.wiley.com/doi/pdf/10.1046/j.1526-100X.2002.01037.x
12470578	full search	peer-reviewed article	Day, J. W. and Rybczyk, J. and Scarton, F. and Rismondo, A. and Are, D. and Cecconi, G.	1999	Soil Accretionary Dynamics, Sea-Level Rise and the Survival of Wetlands in Venice Lagoon: A Field and Modelling Approach	Estuarine, Coastal and Shelf Science	49	607-628-	10.1006/ecss.1999.0522	<Go to ISI>://WOS:000084316700001 and https://www.sciencedirect.com/science/article/pii/S027277149990522X?via%3Dihub
12464802	full search	peer-reviewed article	Lenihan, Hunter S.	1999	PHYSICAL-BIOLOGICAL COUPLING ON OYSTER REEFS: HOW HABITAT STRUCTURE INFLUENCES INDIVIDUAL PERFORMANCE	Ecological Monographs	69	251-275-	10.1890/0012-9615(1999)069[0251:pbcoor]2.0.co;2	<Go to ISI>://WOS:000081746100001 and https://esajournals.onlinelibrary.wiley.com/doi/pdf/10.1890/0012-9615%281999%29069%5B0251%3APBCOOR%5D2.0.CO%3B2
12474103	full search	Masters thesis	Wellman, E. H.	2021	Using Plant-Bivalve Inter-Specific Facilitation to Enhance Coastal Restoration	NA	NA	NA-	NA	https://thescholarship.ecu.edu/handle/10342/9377
12467999	full search	peer-reviewed article	Gittman, R. K. and Scyphers, S. B. and Baillie, C. J. and Brodmerkel, A. and Grabowski, J. H. and Livernois, M. and Poray, A. K. and Smith, C. S. and Fodrie, F. J.	2021	Reversing a tyranny of cascading shoreline-protection decisions driving coastal habitat loss	CONSERVATION SCIENCE AND PRACTICE	3	NA-	10.1111/csp2.490	<Go to ISI>://WOS:000668545600001 and https://conbio.onlinelibrary.wiley.com/doi/pdf/10.1111/csp2.490
12464144	full search	peer-reviewed article	Piazza, Bryan P. and Piehler, Mason K. and Gossman, Bryan and La Peyre, Megan K. and La Peyre, Jerome F.	2009	Oyster Recruitment and Growth on an Electrified Artificial Reef Structure in Grand Isle, Louisiana	Bulletin of Marine Science	84	59-66-	NA	<Go to ISI>://WOS:000262188500004
12450850	full search	peer-reviewed article	Macy, A. and Osland, M. J. and Cherry, J. A. and Cebrian, J.	2021	Effects of chronic and acute stressors on transplanted black mangrove (Avicennia germinans) seedlings along an eroding Louisiana shoreline	RESTORATION ECOLOGY	29	NA-	10.1111/rec.13373	<Go to ISI>://WOS:000647026400001 and https://onlinelibrary.wiley.com/doi/pdf/10.1111/rec.13373
12466356	full search	peer-reviewed article	Hogan, S. and Reidenbach, M. A.	2022	Quantifying Tradeoffs in Ecosystem Services Under Various Oyster Reef Restoration Designs	Estuaries and Coasts	45	677-690-	10.1007/s12237-021-01010-4	https://link.springer.com/content/pdf/10.1007/s12237-021-01010-4.pdf
12465719	full search	report	La Peyre, Megan K. and Schwarting, Lindsay and Miller, Shea	2013	Preliminary assessment of bioengineered fringing shoreline reefs in Grand Isle and Breton Sound, Louisiana	Open-File Report	NA	NA-	10.3133/ofr20131040	https://pubs.usgs.gov/of/2013/1040/OFR13-1040.pdf
12457342	full search	peer-reviewed article	Ge, Zhenâ€Ming and Li, Shiâ€Hua and Tan, Liâ€Shan and Li, Yaâ€Lei and Hu, Zhongâ€Jian	2019	The importance of the propaguleâ€“sedimentâ€“tide â€œpower balanceâ€ for revegetation at the coastal frontier	Ecological Applications	29	e01967-	10.1002/eap.1967	https://www.ncbi.nlm.nih.gov/pubmed/31257690
12452573	full search	peer-reviewed article	Clark, S. and Edwards, A. J.	1999	An evaluation of artificial reef structures as tools for marine habitat rehabilitation in the Maldives	Aquatic Conservation: Marine and Freshwater Ecosystems	9	5-21-	10.1002/(SICI)1099-0755(199901/02)9:1<5::AID-AQC330>3.0.CO;2-U	<Go to ISI>://WOS:000080428300002 and https://onlinelibrary.wiley.com/doi/pdf/10.1002/%28SICI%291099-0755%28199901/02%299%3A1%3C5%3A%3AAID-AQC330%3E3.0.CO%3B2-U
12459315	full search	peer-reviewed article	Morris, Rebecca L. and La Peyre, Megan K. and Webb, Bret M. and Marshall, Danielle A. and Bilkovic, Donna Marie and Cebrian, Just and McClenachan, Giovanna and Kibler, Kelly M. and Walters, Linda J. and Bushek, David and Sparks, Eric L. and Temple, Nigel A. and Moody, Joshua and Angstadt, Kory and Goff, Joshua and Boswell, Maura K. and Sacks, Paul and Swearer, Stephen E.	2021	Large-scale variation in wave attenuation of oyster reef living shorelines and the influence of inundation duration	Ecological applications : a publication of the Ecological Society of America	31	e02382-	10.1002/eap.2382	https://www.ncbi.nlm.nih.gov/pubmed/34042243 and https://esajournals.onlinelibrary.wiley.com/doi/pdf/10.1002/eap.2382
12474524	full search	peer-reviewed article	Baustian, J. J. and Mendelssohn, I. A. and Hester, M. W.	2012	Vegetation's importance in regulating surface elevation in a coastal salt marsh facing elevated rates of sea level rise	Global Change Biology	18	3377-3382-	10.1111/j.1365-2486.2012.02792.x	<Go to ISI>://WOS:000309450300011 and https://onlinelibrary.wiley.com/doi/pdf/10.1111/j.1365-2486.2012.02792.x
12460503	full search	peer-reviewed article	Sugianto, D. and Helmi, M.	2017	Mangrove restoration with environment friendly permeable breakwater	Asian Journal of Microbiology, Biotechnology and Environmental Sciences	19	96-101-	NA	NA
12473119	full search	report	Nguyen, T. P.	2015	Towards sustainable coastal management and development in three coastal districts of Ben Tre province: Binh Dai, Ba Tri and Thanh Phu	NA	NA	NA-	NA	NA
12452482	full search	peer-reviewed article	Hadley, Nancy H. and Hodges, Michael and Wilber, Dara H. and Coen, Loren D.	2010	Evaluating Intertidal Oyster Reef Development in South Carolina Using Associated Faunal Indicators	Restoration Ecology	18	691-701-	10.1111/j.1526-100x.2008.00502.x	<Go to ISI>://WOS:000281552500009 and https://onlinelibrary.wiley.com/doi/pdf/10.1111/j.1526-100X.2008.00502.x
12449626	full search	peer-reviewed article	Tachas, J. N. and Raoult, V. and Morris, R. L. and Swearer, S. E. and Gaston, T. F. and Strain, E. M. A.	2021	Eco-engineered mangroves provide complex but functionally divergent niches for estuarine species compared to natural mangroves	ECOLOGICAL ENGINEERING	170	106355-	10.1016/j.ecoleng.2021.106355	<Go to ISI>://WOS:000685533300014 and https://www.sciencedirect.com/science/article/pii/S092585742100210X?via%3Dihub
12451168	full search	peer-reviewed article	Ardhani, Trialaksita Sari Priska and Murdiyarso, Daniel and Kusmana, Cecep	2020	Effects of permeable barriers on total ecosystem carbon stocks of mangrove forests and abandoned ponds in Demak District, Central Java, Indonesia	Biodiversitas Journal of Biological Diversity	21	NA-	10.13057/biodiv/d211134	https://smujo.id/biodiv/article/download/5637/4368
12446442	full search	peer-reviewed article	Fernandes, LuÃ­s Filipe Sanches and Pinto, AntÃ³nio Augusto Sampaio and TerÃªncio, Daniela PatrÃ­cia Salgado and Pacheco, Fernando AntÃ³nio Leal and Cortes, Rui Manuel Vitor	2020	Combination of Ecological Engineering Procedures Applied to Morphological Stabilization of Estuarine Banks after Dredging	Water	12	391-	10.3390/w12020391	<Go to ISI>://WOS:000519846500082 and https://mdpi-res.com/d_attachment/water/water-12-00391/article_deploy/water-12-00391.pdf?version=1580553675
12460426	full search	peer-reviewed article	Sambu, Abdul Haris and Amruddin, A.	2018	Mangrove Ecosystem Management based on Mitigation for Natural Disaster in Coastal Community	International Journal on Advanced Science, Engineering and Information Technology	8	2155-2160-	10.18517/ijaseit.8.5.6175	NA
12472891	full search	peer-reviewed article	Sheehan, M. R. and Ellison, J. C.	2015	Tidal marsh erosion and accretion trends following invasive species removal, Tamar Estuary, Tasmania	ESTUARINE COASTAL AND SHELF SCIENCE	164	46-55-	10.1016/j.ecss.2015.06.013	<Go to ISI>://WOS:000367862400007 and https://www.sciencedirect.com/science/article/pii/S027277141500222X?via%3Dihub
12459787	full search	peer-reviewed article	Gittman, Rachel K. and Peterson, Charles H. and Currin, Carolyn A. and Fodrie, F. Joel and Piehler, Michael F. and Bruno, John F.	2016	Living shorelines can enhance the nursery role of threatened estuarine habitats	Ecological Applications	26	249-263-	10.1890/14-0716	https://www.ncbi.nlm.nih.gov/pubmed/27039523 and https://esajournals.onlinelibrary.wiley.com/doi/pdf/10.1890/14-0716
12465756	full search	peer-reviewed article	Koo, Bon-Joo and Je, Jong-Geel	2002	A Preliminary Study on Changes in Macrobenthic Assemblages in the Fenced Experimental Plots for Restoring Tidal Marsh, Hogok-ri Tidal Flat, West Coast of Korea	Ocean and Polar Research	24	63-71-	10.4217/opr.2002.24.1.063	http://koreascience.or.kr:80/article/JAKO200212242750297.pdf
12451303	full search	peer-reviewed article	Moody, Ryan M. and Cebrian, Just and Kerner, Sara M. and Heck, Kenneth L. and Powers, Sean P. and Ferraro, Carl	2013	Effects of shoreline erosion on salt-marsh floral zonation	Marine Ecology Progress Series	488	145-155-	10.3354/meps10404	<Go to ISI>://WOS:000323245800012 and https://www.int-res.com/articles/meps_oa/m488p145.pdf
12460425	full search	peer-reviewed article	Mursyid, Harsanto and Kafaa, Kafa Abdallah and Setiawan, Situt and Utami, Annisa Ghinda Agri and Safira, Anindita Dian and Dewanti, Tabita Titah and Yolandika, Clara	2022	Mangrove Ecosystem Conservation Efforts: A Case Study of The Minajadri Monitoring Community Group in Pasir Putih Coastal Area, Cilamaya Kulon, Karawang	NA	NA	326-331-	10.11594/nstp.2022.2748	https://nstproceeding.com/index.php/nuscientech/article/download/800/759
12453742	full search	report	Swam, Lauren M. and Aguilar Marshall, Danielle and La Peyre, Megan	2022	Five years of monitoring a bio-engineered living shoreline: comparison of oyster population development by reef technology	NA	NA	NA-	10.3996/css70529922	NA
12468716	full search	peer-reviewed article	Perry, D. C. and Ferguson, W. and Thornber, C. S.	2022	Salt marsh climate change adaptation: Using runnels to adapt to accelerating sea level rise within a drowning New England salt marsh	RESTORATION ECOLOGY	30	NA-	10.1111/rec.13466	<Go to ISI>://WOS:000747314800018 and https://onlinelibrary.wiley.com/doi/pdf/10.1111/rec.13466
12464497	full search	peer-reviewed article	Jayanthi, M. and Edward, J. K. P. and Malleshappa, H. and Asir, N. G. G. and Mathews, G. and Raj, K. D. and Bilgi, D. S. and Kumar, T. K. A. and Sannasiraj, S. A.	2020	Perforated trapezoidal artificial reefs can augment the benefits of restoration of island and its marine ecosystem	RESTORATION ECOLOGY	28	233-243-	10.1111/rec.13041	https://onlinelibrary.wiley.com/doi/pdf/10.1111/rec.13041
12467856	full search	peer-reviewed article	Loch, J. M. H. and Walters, L. J. and Donnelly, M. L. and Cook, G. S.	2021	Restored coastal habitat can â€œreel inâ€ juvenile sportfish: Population and community responses in the Indian River Lagoon, Florida, USA	Sustainability (Switzerland)	13	12832-	10.3390/su132212832	<Go to ISI>://WOS:000727045500001 and https://mdpi-res.com/d_attachment/sustainability/sustainability-13-12832/article_deploy/sustainability-13-12832-v3.pdf?version=1637819522
12460504	full search	peer-reviewed article	Kamali, B. and Hashim, R.	2011	Mangrove restoration without planting	ECOLOGICAL ENGINEERING	37	387-391-	10.1016/j.ecoleng.2010.11.025	<Go to ISI>://WOS:000287387000034 and https://www.sciencedirect.com/science/article/pii/S0925857410003198?via%3Dihub
12468754	full search	peer-reviewed article	Keller, D. A. and Gittman, R. K. and Brodeur, M. C. and Kenworthy, M. D. and Ridge, J. T. and Yeager, L. A. and Rodriguez, A. B. and Fodrie, F. J.	2019	Salt marsh shoreline geomorphology influences the success of restored oyster reefs and use by associated fauna	RESTORATION ECOLOGY	27	1429-1441-	10.1111/rec.12992	<Go to ISI>://WOS:000495415900028 and https://onlinelibrary.wiley.com/doi/pdf/10.1111/rec.12992
12458471	full search	peer-reviewed article	Huxham, Mark and Kumara, Marappullige P. and Jayatissa, Loku P. and Krauss, Ken W. and Kairo, James and Langat, Joseph and Mencuccini, Maurizio and Skov, Martin W. and Kirui, Bernard	2010	Intra- and interspecific facilitation in mangroves may increase resilience to climate change threats	Philosophical Transactions of the Royal Society B: Biological Sciences	365	2127-2135-	10.1098/rstb.2010.0094	https://www.ncbi.nlm.nih.gov/pubmed/20513720 and https://www.ncbi.nlm.nih.gov/pmc/articles/PMC2880136/pdf/rstb20100094.pdf
12471311	full search	peer-reviewed article	Meyer, David L. and Townsend, Edward C. and Thayer, Gordon W.	1997	Stabilization and Erosion Control Value of Oyster Cultch for Intertidal Marsh	Restoration Ecology	5	93-99-	10.1046/j.1526-100x.1997.09710.x	<Go to ISI>://WOS:A1997WP94300010 and https://onlinelibrary.wiley.com/doi/pdf/10.1046/j.1526-100X.1997.09710.x
12456174	full search	peer-reviewed article	Smith, Carter S. and Gittman, Rachel K. and Neylan, Isabelle P. and Scyphers, Steven B. and Morton, Joseph P. and Fodrie, F. Joel and Grabowski, Jonathan H. and Peterson, Charles H.	2017	Hurricane damage along natural and hardened estuarine shorelines: Using homeowner experiences to promote nature-based coastal protection	Marine Policy	81	350-358-	10.1016/j.marpol.2017.04.013	<Go to ISI>://WOS:000402213400041
12449199	full search	peer-reviewed article	Stricklin, Alix G. and Peterson, Mark S. and Lopez, John D. and May, Christopher A. and Mohrman, Christina F. and Woodrey, Mark S. and Bay	2010	DO SMALL, PATCHY, CONSTRUCTED INTERTIDAL OYSTER REEFS REDUCE SALT MARSH EROSION AS WELL AS NATURAL REEFS?	Gulf and Caribbean Research	22	21-27-	10.18785/gcr.2201.03	https://aquila.usm.edu/cgi/viewcontent.cgi?article=1458&context=gcr
12442950	full search	peer-reviewed article	Salatin, Reza and Wang, Hongqing and Chen, Qin and Zhu, Ling	2022	Assessing Wave Attenuation With Rising Sea Levels for Sustainable Oyster Reef-Based Living Shorelines	Frontiers in Built Environment	8	NA-	10.3389/fbuil.2022.884849	NA
12461953	full search	peer-reviewed article	Castillo, Jose Alan and MacKenzie, Richard and Manahan, John Rommel and Castillo, Judith	2022	Monitoring the Sediment Surface Elevation Change across a Chronosequence of Restored Stands of Tropical Mangroves and Their Contemporary Carbon Sequestration in Soil Pool	Forests	13	241-241-	10.3390/f13020241	<Go to ISI>://WOS:000850356300001 and https://mdpi-res.com/d_attachment/forests/forests-13-00241/article_deploy/forests-13-00241-v2.pdf?version=1644408181
12451355	full search	peer-reviewed article	Moody, J. A. and Gentry, M. J. and Bouboulis, S. A. and Kreeger, D. A.	2020	Effects of Substrate (Protection and Type) on Ribbed Mussel (Geukensia demissa) Recruitment for Living Shoreline Applications	Journal of Coastal Research	36	619-627-	10.2112/JCOASTRES-D-19-00062.1	<Go to ISI>://WOS:000529377800017 and https://bioone.org/journals/journal-of-coastal-research/volume-36/issue-3/JCOASTRES-D-19-00062.1/Effects-of-Substrate-Protection-and-Type-on-Ribbed-Mussel-Geukensia/10.2112/JCOASTRES-D-19-00062.1.pdf
12465419	full search	peer-reviewed article	Piazza, B. P. and Banks, P. D. and La Peyre, M. K.	2005	The potential for created oyster shell reefs as a sustainable shoreline protection strategy in Louisiana	RESTORATION ECOLOGY	13	499-506-	10.1111/j.1526-100X.2005.00062.x	<Go to ISI>://WOS:000231673600009 and https://onlinelibrary.wiley.com/doi/pdf/10.1111/j.1526-100X.2005.00062.x
12467641	full search	book chapter	Currin, C. A. and Davis, J. and Malhotra, A.	2017	Response of Salt Marshes to Wave Energy Provides Guidance for Successful Living Shoreline Implementation	Living Shorelines: The Science and Management of Nature-Based Coastal Protection	NA	211-234-	10.1201/9781315151465-14	https://www.taylorfrancis.com/chapters/edit/10.1201/9781315151465-14/response-salt-marshes-wave-energy-provides-guidance-successful-living-shoreline-implementation-carolyn-currin-jenny-davis-amit-malhotra
12472413	full search	peer-reviewed article	Hongwiset, Sarawan and Rodtassana, Chadtip and Poungparn, Sasitorn and Umnouysin, Suthathip and Suchewaboripont, Vilanee	2022	Synergetic Roles of Mangrove Vegetation on Sediment Accretion in Coastal Mangrove Plantations in Central Thailand	Forests	13	1739-1739-	10.3390/f13101739	<Go to ISI>://WOS:000875021100001 and https://mdpi-res.com/d_attachment/forests/forests-13-01739/article_deploy/forests-13-01739-v2.pdf?version=1666596481
12441721	full search	other (list in note section)	Chaya, Taryn and Veenstra, Jessica J. and Southwell, Melissa W.	2019	After Hurricanes Irma and Matthew: Living Shorelines Stabilize Sediments	American Journal of Undergraduate Research	16	63-72-	10.33697/ajur.2019.024	NA
12468533	full search	peer-reviewed article	Wang, Aijun and Wang, Yaping and Chen, Jian	2008	Role of Spartina alterniflora on sediment dynamics of coastal salt marshes â€” case study from central Jiangsu and middle Fujian coasts	Frontiers of Earth Science in China	2	269-275-	10.1007/s11707-008-0021-1	https://link.springer.com/article/10.1007/s11707-008-0021-1
12457873	full search	PhD thesis	Price, D. C.	2016	Influence of vegetation on sediment accumulation in tidal saltmarshes: An integrated field and modelling study	NA	NA	NA-	NA	NA
12456232	full search	conference proceedings	Cruz, E. C. and Santos, J. C. E. L.	2020	Hydraulic analysis of a mangrove planting zone for mitigation of typhoon-induced coastal erosion	NA	NA	373-378-	NA	NA
12466564	full search	peer-reviewed article	Green, Joanne and Reichelt-Brushett, Amanda and Jacobs, Surrey W. L.	2009	Re-establishing a saltmarsh vegetation structure in a changing climate	Ecological Management & Restoration	10	20-30-	10.1111/j.1442-8903.2009.00438.x	https://onlinelibrary.wiley.com/doi/pdf/10.1111/j.1442-8903.2009.00438.x
12469648	full search	peer-reviewed article	Wang, Aijun and Gao, Shu and Jia, Jianjun and Pan, Shaoming	2005	Sedimentation rates in the Wanggang salt marshes, Jiangsu	Journal of Geographical Sciences	15	199-209-	10.1007/bf02872685	https://link.springer.com/article/10.1007/BF02872685
12459848	full search	peer-reviewed article	Hanke, Marc H. and Leija, Haille and Laroche, Robert A. S. and Modi, Shailee and Culver-Miller, Erin and Sanchez, Rachel and Bobby, Neha	2022	Localized Placement of Breakwater Reefs Influences Oyster Populations and Their Resilience after Hurricane Harvey	Ecologies	3	422-434-	10.3390/ecologies3030030	https://mdpi-res.com/d_attachment/ecologies/ecologies-03-00030/article_deploy/ecologies-03-00030.pdf?version=1663491559
12474078	full search	peer-reviewed article	Donnelly, Melinda and Shaffer, Michelle and Connor, Suzanne and Sacks, Paul and Walters, Linda	2017	Using mangroves to stabilize coastal historic sites: deployment success versus natural recruitment	Hydrobiologia	803	389-401-	10.1007/s10750-017-3155-x	<Go to ISI>://WOS:000412971700027 and https://link.springer.com/article/10.1007/s10750-017-3155-x
12449226	full search	peer-reviewed article	Das, Saudamini	2020	Does mangrove plantation reduce coastal erosion? Assessment from the west coast of India	Regional Environmental Change	20	58-	10.1007/s10113-020-01637-2	https://link.springer.com/article/10.1007/s10113-020-01637-2
12465007	full search	peer-reviewed article	Howard, R. J. and Rafferty, P. S. and Johnson, D. J.	2020	Plant Community Establishment in a Coastal Marsh Restored Using Sediment Additions	WETLANDS	40	877-892-	10.1007/s13157-019-01217-z	https://link.springer.com/content/pdf/10.1007/s13157-019-01217-z.pdf
12464810	full search	peer-reviewed article	Spencer, K. L. and Cundy, A. B. and Davies-Hearn, S. and Hughes, R. and Turner, S. and MacLeod, C. L.	2008	Physicochemical changes in sediments at Orplands Farm, Essex, UK following 8 years of managed realignment	Estuarine, Coastal and Shelf Science	76	608-619-	10.1016/j.ecss.2007.07.029	<Go to ISI>://WOS:000253085200015 and https://www.sciencedirect.com/science/article/pii/S027277140700354X?via%3Dihub
12449940	full search	peer-reviewed article	Scyphers, S. B. and Powers, S. P. and Heck, K. L.	2015	Ecological Value of Submerged Breakwaters for Habitat Enhancement on a Residential Scale	ENVIRONMENTAL MANAGEMENT	55	383-391-	10.1007/s00267-014-0394-8	https://www.ncbi.nlm.nih.gov/pubmed/25365947 and https://link.springer.com/content/pdf/10.1007/s00267-014-0394-8.pdf
12467784	full search	peer-reviewed article	French, J. R. and Burningham, H.	2009	Restoration of an Eroded Estuarine Foreshore Using Cohesive Dredge Material, Orwell Estuary, UK	JOURNAL OF COASTAL RESEARCH	NA	1444-1448-	NA	<Go to ISI>://WOS:000266722400110
12459890	full search	peer-reviewed article	La Peyre, M. K. and Buie, S. C. L. and Rossi, R. E. and Roberts, B. J.	2022	Long-term assessments are critical to determining persistence and shoreline protection from oyster reef nature-based coastal defenses	ECOLOGICAL ENGINEERING	178	1-	10.1016/j.ecoleng.2022.106603	https://www.sciencedirect.com/science/article/pii/S0925857422000647?via%3Dihub
12470653	full search	peer-reviewed article	Abbott, Katherine M. and Quirk, Tracy and Fultz, Lisa M.	2022	Soil microbial community development across a 32-year coastal wetland restoration time series and the relative importance of environmental factors	Science of The Total Environment	821	153359-	10.1016/j.scitotenv.2022.153359	https://www.ncbi.nlm.nih.gov/pubmed/35081409
12474433	full search	peer-reviewed article	Belleveau, Lisa J. and Takekawa, John Y. and Woo, Isa and Turner, Kelley L. and Barham, Jesse B. and Takekawa, Jean E. and Ellings, Christopher S. and Chin-Leo, Gerardo	2015	Vegetation Community Response to Tidal Marsh Restoration of a Large River Estuary	Northwest Science	89	136-147-	10.3955/046.089.0205	<Go to ISI>://WOS:000360119400003 and https://bioone.org/journals/northwest-science/volume-89/issue-2/046.089.0205/Vegetation-Community-Response-to-Tidal-Marsh-Restoration-of-a-Large/10.3955/046.089.0205.pdf
12469897	full search	peer-reviewed article	Watanuki, A. and Yamamoto, A.	1990	Settlement of seaweeds on coastal structures	Hydrobiologia	204	275-280-	10.1007/bf00040245	<Go to ISI>://WOS:A1990EF41000039 and https://link.springer.com/article/10.1007/BF00040245
12466927	full search	peer-reviewed article	Wellman, Emory H. and Baillie, Christopher J. and Puckett, Brandon J. and Donaher, Sarah E. and Trackenberg, Stacy N. and Gittman, Rachel K.	2022	Reef design and site hydrodynamics mediate oyster restoration and marsh stabilization outcomes	Ecological Applications	32	e2506-	10.1002/eap.2506	https://www.ncbi.nlm.nih.gov/pubmed/34870355 and https://esajournals.onlinelibrary.wiley.com/doi/pdf/10.1002/eap.2506
12468816	full search	PhD thesis	Maynard, Clare E.	2014	Saltmarshes on the fringe : restoring the degraded shoreline of the Eden Estuary, Scotland	NA	NA	237-	NA	NA
12468582	full search	peer-reviewed article	Samosorn, S. and Sangtiean, T. and Rodtassana, C. and Poungparn, S.	2018	Roles of aboveground roots facilitating sedimentation and elevation change in a mangrove forest behind bamboo seawalls	Songklanakarin Journal of Science and Technology	40	1315-1323-	10.14456/sjst-psu.2018.161	NA
12447647	full search	peer-reviewed article	Krauss, Ken W. and Cormier, Nicole and Osland, Michael J. and Kirwan, Matthew L. and Stagg, Camille L. and Nestlerode, Janet A. and Russell, Marc and From, Andrew S. and Spivak, Amanda C. and Dantin, Darrin D. and Harvey, James E. and Almario, Alejandro E.	2017	Created mangrove wetlands store belowground carbon and surface elevation change enables them to adjust to sea-level rise	Scientific reports	7	1030-1030-	10.1038/s41598-017-01224-2	https://www.ncbi.nlm.nih.gov/pubmed/28432292 and https://www.ncbi.nlm.nih.gov/pmc/articles/PMC5430729/pdf/41598_2017_Article_1224.pdf
12443435	full search	report	La Peyre, Megan K. and Schwarting, Lindsay and Miller, Shea	2013	Baseline Data for Evaluating the Development Trajectory and Provision of Ecosystem Services by Created Fringing Oyster Reefs in Vermilion Bay, Louisiana	Open-File Report	NA	NA-	10.3133/ofr20131053	https://pubs.usgs.gov/of/2013/1053/OFR13-1053.pdf
12460490	full search	peer-reviewed article	Naohiro, Matsui and Putth, Songsangjinda and Keiyo, Morimune	2012	Mangrove Rehabilitation on Highly Eroded Coastal Shorelines at Samut Sakhon, Thailand	International Journal of Ecology	2012	1-11-	10.1155/2012/171876	https://downloads.hindawi.com/journals/ijecol/2012/171876.pdf
12464160	full search	peer-reviewed article	Scyphers, S. B. and Powers, S. P. and Heck Jr, K. L. and Byron, D.	2011	Oyster reefs as natural breakwaters mitigate shoreline loss and facilitate fisheries	PLoS ONE	6	e22396-	10.1371/journal.pone.0022396	https://www.ncbi.nlm.nih.gov/pubmed/21850223 and https://www.ncbi.nlm.nih.gov/pmc/articles/PMC3151262/pdf/pone.0022396.pdf
12443382	full search	peer-reviewed article	Van, Cong Mai and Ngo, Anh and Mai, Tri and Dao, H. T.	2021	Bamboo Fences as a Nature-Based Measure for Coastal Wetland Protection in Vietnam	Frontiers in Marine Science	8	756597-	10.3389/fmars.2021.756597	<Go to ISI>://WOS:000716473100001
12456223	full search	peer-reviewed article	Sharma, S. and Goff, J. and Cebrian, J. and Ferraro, C.	2016	A hybrid shoreline stabilization technique: Impact of modified intertidal reefs on marsh expansion and nekton habitat in the northern Gulf of Mexico	ECOLOGICAL ENGINEERING	90	352-360-	10.1016/j.ecoleng.2016.02.003	<Go to ISI>://WOS:000373376700044 and https://www.sciencedirect.com/science/article/pii/S0925857416300994?via%3Dihub
12470425	full search	peer-reviewed article	Schmitt, K. and Albers, T. and Pham, T. T. and Dinh, S. C.	2013	Site-specific and integrated adaptation to climate change in the coastal mangrove zone of Soc Trang Province, Viet Nam	Journal of Coastal Conservation	17	545-558-	10.1007/s11852-013-0253-4	<Go to ISI>://WOS:000324110200021 and https://link.springer.com/content/pdf/10.1007/s11852-013-0253-4.pdf
12453081	full search	peer-reviewed article	Puchkoff, Anna L. and Lawrence, Beth A.	2022	Experimental sediment addition in salt-marsh management: Plant-soil carbon dynamics in southern New England	Ecological Engineering	175	1-	10.1016/j.ecoleng.2021.106495	<Go to ISI>://WOS:000896553200002
12474332	full search	peer-reviewed article	Cannon, David and Kibler, Kelly M. and Kitsikoudis, Vasileios and Medeiros, Stephen C. and Walters, Linda J.	2022	Variation of mean flow and turbulence characteristics within canopies of restored intertidal oyster reefs as a function of restoration age	Ecological Engineering	180	106678-106678-	10.1016/j.ecoleng.2022.106678	<Go to ISI>://WOS:000802084200001
12470682	full search	peer-reviewed article	Fearnley, Sarah	2008	The Soil Physical and Chemical Properties of Restored and Natural Back-Barrier Salt Marsh on Isles Dernieres, Louisiana	Journal of Coastal Research	241	84-94-	10.2112/05-0620.1	<Go to ISI>://WOS:000252592600009 and https://bioone.org/journals/journal-of-coastal-research/volume-2008/issue-241/05-0620.1/The-Soil-Physical-and-Chemical-Properties-of-Restored-and-Natural/10.2112/05-0620.1.pdf
12461941	full search	peer-reviewed article	Garbutt, R. A. and Reading, C. J. and Wolters, M. and Gray, A. J. and Rothery, P.	2006	Monitoring the development of intertidal habitats on former agricultural land after the managed realignment of coastal defences at Tollesbury, Essex, UK	MARINE POLLUTION BULLETIN	53	155-164-	10.1016/j.marpolbul.2005.09.015	https://www.ncbi.nlm.nih.gov/pubmed/16253290 and https://www.sciencedirect.com/science/article/pii/S0025326X05004030?via%3Dihub
12450470	full search	peer-reviewed article	Boumans, R. M. J. and Day, J. W. and Kemp, G. P. and Kilgen, K.	1997	The effect of intertidal sediment fences on wetland surface elevation, wave energy and vegetation establishment in two Louisiana coastal marshes	Ecological Engineering	9	37-50-	10.1016/S0925-8574(97)00028-1	<Go to ISI>://WOS:A1997YA30100003 and https://www.sciencedirect.com/science/article/pii/S0925857497000281?via%3Dihub
12451426	full search	peer-reviewed article	Boumans, R. M. and Day, J. W.	1994	Effects of two louisiana marsh management plans on water and materials flux and short-term sedimentation	Wetlands	14	247-261-	10.1007/BF03160631	https://link.springer.com/article/10.1007/BF03160631
12453389	full search	peer-reviewed article	Arihafa, A.	2016	Factors influencing community mangrove planting success on Manus Island, Papua New Guinea	Conservation Evidence	13	42-46-	NA	NA
12474158	full search	peer-reviewed article	Currin, C. A. and Delano, P. C. and Valdes-Weaver, L. M.	2008	Utilization of a citizen monitoring protocol to assess the structure and function of natural and stabilized fringing salt marshes in North Carolina	Wetlands Ecology and Management	16	97-118-	10.1007/s11273-007-9059-1	https://link.springer.com/article/10.1007/s11273-007-9059-1
12459790	full search	peer-reviewed article	Smith, C. S. and Puckett, B. and Gittman, R. K.	2018	Living shorelines enhanced the resilience of saltmarshes to Hurricane Matthew (2016)	Ecological applications : a publication of the Ecological Society of America	28	871-877-	10.1002/eap.1722	https://www.ncbi.nlm.nih.gov/pubmed/29702741 and https://esajournals.onlinelibrary.wiley.com/doi/pdf/10.1002/eap.1722
12455392	full search	report	Ysebaert, T. and Walles, B. and Haner, J.	2019	Habitat modification and coastal protection by ecosystem-engineering reef-building bivalves	Goods and Services of Marine Bivalves	NA	253-273-	10.1007/978-3-319-96776-9_13	https://link.springer.com/content/pdf/10.1007/978-3-319-96776-9_13.pdf
12461919	full search	peer-reviewed article	Sartimbul, A. and Ningtias, S. W. and Dewi, C. S. U. and Rahman, M. A. and Yona, D. and Sari, S. H. J. and Hidayati, N.	2021	Monitoring of sedimentation on geosynthetic bags installation area in banyuurip mangrove center, ujung pangkah, gresik, indonesia	Ilmu Kelautan: Indonesian Journal of Marine Sciences	26	173-181-	10.14710/ik.ijms.26.3.173-181	https://ejournal.undip.ac.id/index.php/ijms/article/download/38521/pdf
12474898	full search	peer-reviewed article	Wiberg, P. L. and Taube, S. R. and Ferguson, A. E. and Kremer, M. R. and Reidenbach, M. A.	2019	Wave Attenuation by Oyster Reefs in Shallow Coastal Bays	ESTUARIES AND COASTS	42	331-347-	10.1007/s12237-018-0463-y	<Go to ISI>://WOS:000457728500002 and https://link.springer.com/content/pdf/10.1007/s12237-018-0463-y.pdf
12448252	full search	report	McGehee, D. D.	2016	Design and monitoring of a small living shoreline scaled for private properties on exposed, rapidly-eroding coasts	NA	NA	471-480-	10.15142/T3530628160853	https://digitalcommons.usu.edu/cgi/viewcontent.cgi?article=1064&context=ishs
12464135	full search	peer-reviewed article	Chowdhury, M. S. N. and Walles, B. and Sharifuzzaman, S. M. and Hossain, M. S. and Ysebaert, T. and Smaal, A. C.	2019	Oyster breakwater reefs promote adjacent mudflat stability and salt marsh growth in a monsoon dominated subtropical coast	SCIENTIFIC REPORTS	9	8549-	10.1038/s41598-019-44925-6	https://www.ncbi.nlm.nih.gov/pubmed/31189886 and https://www.ncbi.nlm.nih.gov/pmc/articles/PMC6561949/pdf/41598_2019_Article_44925.pdf
12446219	full search	peer-reviewed article	Friess, D. A. and Moller, I. and Spencer, T. and Smith, G. M. and Thomson, A. G. and Hill, R. A.	2014	Coastal saltmarsh managed realignment drives rapid breach inlet and external creek evolution, Freiston Shore (UK)	GEOMORPHOLOGY	208	22-33-	10.1016/j.geomorph.2013.11.010	<Go to ISI>://WOS:000332501000003 and https://www.sciencedirect.com/science/article/pii/S0169555X13005862?via%3Dihub
12469447	full search	peer-reviewed article	Taylor, Benjamin and Paterson, David M. and Baxter, John M.	2019	Sediment dynamics of natural and restored Bolboschoenus maritimus saltmarsh	Frontiers in Ecology and Evolution	7	237-	10.3389/fevo.2019.00237	<Go to ISI>://WOS:000473143700001
12461020	full search	peer-reviewed article	Nguyen, T. P.	2018	Melaleuca entrapping microsites as a nature based solution to coastal erosion: A pilot study in Kien Giang, Vietnam	OCEAN & COASTAL MANAGEMENT	155	98-103-	10.1016/j.ocecoaman.2018.02.005	<Go to ISI>://WOS:000428007500013
12468175	full search	peer-reviewed article	Bilkovic, D. M. and Isdell, R. E. and Guthrie, A. G. and Mitchell, M. M. and Chambers, R. M.	2021	Ribbed mussel Geukensia demissa population response to living shoreline design and ecosystem development	ECOSPHERE	12	NA-	10.1002/ecs2.3402	<Go to ISI>://WOS:000636318200032 and https://esajournals.onlinelibrary.wiley.com/doi/pdf/10.1002/ecs2.3402
12457335	full search	peer-reviewed article	Feher, Laura C. and Willis, Jonathan M. and Hester, Mark W.	2018	Importance of Site History and Environmental Setting on Soil Properties in Restored Louisiana Back-Barrier Island Salt Marshes	Journal of Coastal Research	34	58-66-	10.2112/JCOASTRES-D-16-00149.1	<Go to ISI>://WOS:000422738000006 and https://bioone.org/journals/journal-of-coastal-research/volume-34/issue-1/JCOASTRES-D-16-00149.1/Importance-of-Site-History-and-Environmental-Setting-on-Soil-Properties/10.2112/JCOASTRES-D-16-00149.1.pdf
12460500	full search	peer-reviewed article	Mai, Z. and Zeng, X. and Wei, X. and Sun, C. and Niu, J. and Yan, W. and Du, J. and Sun, Y. and Cheng, H.	2022	Mangrove restoration promotes the anti-scouribility of the sediments by modifying inherent microbial community and extracellular polymeric substance	Science of the Total Environment	811	152369-	10.1016/j.scitotenv.2021.152369	https://www.ncbi.nlm.nih.gov/pubmed/34919933 and https://www.sciencedirect.com/science/article/pii/S0048969721074477?via%3Dihub
12450121	full search	other (list in note section)	Bos, A. R. and Bouma, T. J. and de Kort, G. L. J. and van Katwijk, M. M.	2007	Ecosystem engineering by annual intertidal seagrass beds: Sediment accretion and modification	ESTUARINE COASTAL AND SHELF SCIENCE	74	344-348-	10.1016/j.ecss.2007.04.006	<Go to ISI>://WOS:000247907900031 and https://www.sciencedirect.com/science/article/pii/S0272771407001096?via%3Dihub
12441398	full search	peer-reviewed article	Zengel, S. and Nixon, Z. and Weaver, J. and Rutherford, N. and Bernik, B. M. and Michel, J.	2022	Accelerated marsh erosion following the Deepwater Horizon oil spill confirmed, ameliorated by planting	SCIENTIFIC REPORTS	12	13802-	10.1038/s41598-022-18102-1	https://www.ncbi.nlm.nih.gov/pubmed/35963962 and https://www.ncbi.nlm.nih.gov/pmc/articles/PMC9376092/pdf/41598_2022_Article_18102.pdf
12450027	full search	peer-reviewed article	Abdullah, Mukrimah and Mamat, Mohd Parid and Morni, Abang Ahmad Abang and Kamri, Thanlany and Fui, Lim Hin	2020	The economic impacts of rehabilitation of Selabat Mudflats Nature Reserve, Kuching, Sarawak	Malaysian Journal of Geosciences	4	19-21-	10.26480/mjg.01.2020.19.21	NA
web00001	web - Climate Links	report	The Nature Conservancy	2021	The Blue Guide to coastal resilience. Protecting coastal communities through nature-based solutions. A handbook for practitioners of disaster risk reduction			104		https://www.climatelinks.org/resources/blue-guide-coastal-resilience-protecting-coastal-communities-through-nature-based
web00002a	web - Global Facility for Disaster Reduction and Recovery	report	World Bank	2023	Gender and inclusion in nature-based solutions			34		https://www.gfdrr.org/en/publication/integrating-gender-and-social-inclusion-nature-based-solutions-guidance-note
web00002b	web - Global Facility for Disaster Reduction and Recovery	report	World Bank	2023	Gender and inclusion in nature-based solutions			34		https://www.gfdrr.org/en/publication/integrating-gender-and-social-inclusion-nature-based-solutions-guidance-note
web00003a	web - Global Facility for Disaster Reduction and Recovery	report	World Bank	2021	A Catalogue of Nature-based Solutions for Urban Resilience			121		https://www.gfdrr.org/en/publication/catalogue-nature-based-solutions-urban-resilience-0
web00003b	web - Global Facility for Disaster Reduction and Recovery	report	World Bank	2021	A Catalogue of Nature-based Solutions for Urban Resilience			121		https://www.gfdrr.org/en/publication/catalogue-nature-based-solutions-urban-resilience-0
web00003c	web - Global Facility for Disaster Reduction and Recovery	report	World Bank	2021	A Catalogue of Nature-based Solutions for Urban Resilience			121		https://www.gfdrr.org/en/publication/catalogue-nature-based-solutions-urban-resilience-0
web00003d	web - Global Facility for Disaster Reduction and Recovery	report	World Bank	2021	A Catalogue of Nature-based Solutions for Urban Resilience			121		https://www.gfdrr.org/en/publication/catalogue-nature-based-solutions-urban-resilience-0
web00003e	web - Global Facility for Disaster Reduction and Recovery	report	World Bank	2021	A Catalogue of Nature-based Solutions for Urban Resilience			121		https://www.gfdrr.org/en/publication/catalogue-nature-based-solutions-urban-resilience-0
web00004a	web - Global Mangrove Alliance	report	World Bank	2016	Managing Coasts with Natural Solutions: Guidelines for Measuring and Valuing the Coastal Protection Services of Mangroves and Coral Reefs			167		https://www.mangrovealliance.org/resources/res-3/
web00004b	web - Global Mangrove Alliance	report	World Bank	2016	Managing Coasts with Natural Solutions: Guidelines for Measuring and Valuing the Coastal Protection Services of Mangroves and Coral Reefs			167		https://www.mangrovealliance.org/resources/res-3/
stakeholder00001a	call for literature	book	Centre for Liveable Cities, Singapore	2022	A Guide to Implementing Coastal Nature-based Solutions for Singapore			82		https://www.clc.gov.sg/research-publications/publications/books/view/a-guide-to-implementing-coastal-nature-based-solutions-for-singapore
stakeholder00001b	call for literature	book	Centre for Liveable Cities, Singapore	2022	A Guide to Implementing Coastal Nature-based Solutions for Singapore			82		https://www.clc.gov.sg/research-publications/publications/books/view/a-guide-to-implementing-coastal-nature-based-solutions-for-singapore
stakeholder00002	call for literature	report	Morris RL, Bishop MJ, Boon P, Browne NK, Carley JT, Fest BJ, Fraser MW, Ghisalberti M, Kendrick GA, Konlechner TM, Lovelock CE, Lowe RJ, Rogers AA, Simpson V, Strain EMA, Van Rooijen AA, Waters E, Swearer SE	2021	The Australian Guide to Nature-Based Methods for Reducing Risk from Coastal Hazards.			160
stakeholder00003a	call for literature	white paper	Brown, Nicholas ; Banks, Brennan; Barrineau, Patrick; Kerr, Laura A ; Kar, Devyani ; George, Douglas A; Lewis, Robert ; Bassetti, Luce	2024	U.S. coastal marsh restoration: the role of sediment placement	Shore & Beach	92	44-56
stakeholder00003b	call for literature	white paper	Brown, Nicholas ; Banks, Brennan; Barrineau, Patrick; Kerr, Laura A ; Kar, Devyani ; George, Douglas A; Lewis, Robert ; Bassetti, Luce	2024	U.S. coastal marsh restoration: the role of sediment placement	Shore & Beach	92	44-56
stakeholder00003c	call for literature	white paper	Brown, Nicholas ; Banks, Brennan; Barrineau, Patrick; Kerr, Laura A ; Kar, Devyani ; George, Douglas A; Lewis, Robert ; Bassetti, Luce	2024	U.S. coastal marsh restoration: the role of sediment placement	Shore & Beach	92	44-56
stakeholder00004	call for literature	report	Yang Shufen, Ang Hui Ping, Lena Chan	2023	Coastal Protection Synergy with Mangrove Restoration in Pulau Tekong (Chapter 13)			179-187		https://www.nparks.gov.sg/biodiversity/urban-biodiversity/handbook-on-habitat-restoration
stakeholder00005	call for literature	peer-reviewed article	Wylie, Lindsay ; Sutton-Grier, Ariana E.; Moore, Amber	2016	Keys to successful blue carbon projects: Lessons learned from global case studies	Marine Policy	65	76-84	10.1016/j.marpol.2015.12.020
web00005	web - Global Mangrove Alliance	report	Bernesnev, Nikolia; Phung, Thuy; Broadhead, Jeremy	2016	Mangrove-related policy and institutional frameworks in Pakistan, Thailand and Viet Nam			64		https://www.mangrovealliance.org/resources/mangroves-for-the-future-mangrove-related-policy-and-institutional-frameworks-in-pakistan-thailand-and-viet-nam-2016/
web00006a	web - Global Program on Nature-Based Solutions for Climate Resilience	report	Kazi, Swarna, Ignacio Urrutia, Mathijs van Ledden, Jean Henry Laboyrie, Jasper Verschuur, Zahir-ul Haque Khan, Ruben Jongejan, Kasper Lendering, and Alejandra Gijón Mancheño	2022	Bangladesh: Enhancing Coastal Resilience in a Changing Climate			268		https://naturebasedsolutions.org/knowledge-hub/60-bangladesh-enhancing-coastal-resilience-changing-climate
web00006b	web - Global Program on Nature-Based Solutions for Climate Resilience	report	Kazi, Swarna, Ignacio Urrutia, Mathijs van Ledden, Jean Henry Laboyrie, Jasper Verschuur, Zahir-ul Haque Khan, Ruben Jongejan, Kasper Lendering, and Alejandra Gijón Mancheño	2022	Bangladesh: Enhancing Coastal Resilience in a Changing Climate			268		https://naturebasedsolutions.org/knowledge-hub/60-bangladesh-enhancing-coastal-resilience-changing-climate
web00007a	web - Global Program on Nature-Based Solutions for Climate Resilience	report	Global Facility for Disaster Reduction and Recovery, World Bank Group, Profor Innovation and Action for Forests, World Resources Institute	2019	Nature-based solutions for disaster risk management			24		https://naturebasedsolutions.org/knowledge-hub/18-nature-based-solutions-disaster-risk-management-booklet
web00007b	web - Global Program on Nature-Based Solutions for Climate Resilience	report	Global Facility for Disaster Reduction and Recovery, World Bank Group, Profor Innovation and Action for Forests, World Resources Institute	2019	Nature-based solutions for disaster risk management			24		https://naturebasedsolutions.org/knowledge-hub/18-nature-based-solutions-disaster-risk-management-booklet
web00008	web - International Institute for Environment and Development	report	Xiaoting Hou-Jones, Dilys Rose and Ebony Holland, IIED	2021	Nature-based solutions in Action: Lessons from the Frontline			22-24		https://www.iied.org/sites/default/files/pdfs/2023-05/20451g.pdf
12468600	full search	peer-reviewed article	Du, Qin, Zhong, Qi-Cheng, Wang, Kai-Yun	2010	Root Effect of Three Vegetation Types on Shoreline Stabilization of Chongming Island, Shanghai	Pedosphere
12458607	full search	report	Saleh, Ejria, Kiat, Yap Tzuen, Geng, Chen Nuo, Masidi, Adam Malik, Joseph, Juanita	2020	Inventory of Marine Fauna on Reef Balls Structures of Selingan Island, Sandakan, Sabah, Malaysia	Journal of Tropical Biology & Conservation (JTBC)
12451306	full search	peer-reviewed article	Lawless, Amanda S., Seitz, Rochelle D.	2014	Effects of shoreline stabilization and environmental variables on benthic infaunal communities in the Lynnhaven River System of Chesapeake Bay	Journal of Experimental Marine Biology and Ecology
12446363	full search	peer-reviewed article	Kusnanto, null, Setiawan, Yudi, Nurjaya, I. Wayan	2022	COASTLINE CHANGES IN INDRAMAYU REGENCY BETWEEN 1989-2019	Jurnal Pengelolaan Sumberdaya Alam dan Lingkungan (Journal of Natural Resources and Environmental Management)
web00009	web - United Nations Environent Programme World Conservation Monitoring Center	report	Doswald, N. and Osti, M.	2011	Ecosystem-based approaches to adaptation and mitigation – good practice examples and lessons learned in Europe			25		https://resources.unep-wcmc.org/products/WCMC_RT156
web00010	web - United Nations Environent Programme World Conservation Monitoring Center	report	Mant, R., Simonson, W., Osti, M., de Lamo, X., & Vansteelant, N.	2016	Options for Ecosystem-based Adaptation in Coastal Environments: A guide for environmental managers and planners					https://resources.unep-wcmc.org/products/WCMC_RT256
stakeholder00006	call for literature	report	The University of Melbourne	2021	Evaluation of wave attenuation and shoreline protection provided by US Atlantic and Gulf coast oyster reef living shoreline projects during storm events. Project report 022431.			73
stakeholder00007	call for literature	report	Coen, Loren D.; Bolton-Warberg, Majbritt	2005	AN EXAMINATION OF THE IMPACTS OF VARIOUS HARVESTING/ MANAGEMENT STRATEGIES AND BOAT WAKES ON OYSTER BED CONDITION, RECOVEY RATES, SHORELINE EROSION AND RESTORATION			96
stakeholder00008	call for literature	report	Melbourne Water	2013	Enhancing the Ecological Health of Western Port: Mangrove Planting for Coastal Stabilisation 2010-2013 Final Report			61		https://livingshorelines.com.au/wp-content/uploads/2022/08/Report-Mangrove-planting-WesternPort.pdf
web00011a	web - World Agroforestry Center	report	Teutli-Hernández, C. Herrera-Silveira, J.A. Cisneros-de la Cruz., D.J. Román-Cuesta, R	2020	Mangrove ecological restoration guide: Lessons learned. Mainstreaming Wetlands into the Cli­mate Agenda: A multilevel approach (SWAMP)			42		https://www.cifor-icraf.org/knowledge/publication/8170/
web00011b	web - World Agroforestry Center	report	Teutli-Hernández, C. Herrera-Silveira, J.A. Cisneros-de la Cruz., D.J. Román-Cuesta, R	2020	Mangrove ecological restoration guide: Lessons learned. Mainstreaming Wetlands into the Cli­mate Agenda: A multilevel approach (SWAMP)			42		https://www.cifor-icraf.org/knowledge/publication/8170/
web00011c	web - World Agroforestry Center	report	Teutli-Hernández, C. Herrera-Silveira, J.A. Cisneros-de la Cruz., D.J. Román-Cuesta, R	2020	Mangrove ecological restoration guide: Lessons learned. Mainstreaming Wetlands into the Cli­mate Agenda: A multilevel approach (SWAMP)			42		https://www.cifor-icraf.org/knowledge/publication/8170/
web00012	web - International Union for Conservation of Nature	report	Luo, M., Zhang, Y., Cohen-Shacham, E., Andrade, A., Maginnis, S.	2023	Towards Nature-based Solutions at scale: 10 case studies from China			109		https://portals.iucn.org/library/node/50761
web00013	web - International Union for Conservation of Nature	report	Cohen-Shacham, E., Walters, G., Janzen, C.,Maginnis, S.	2016	Nature-based Solutions to address global societal challenges			xiii + 97pp	http://dx.doi.org/10.2305/IUCN.CH.2016.13.en	https://portals.iucn.org/library/node/46191
web00014	web - World Wildlife Fund	report	Apostolovic, M., Le Cornu, E., Hubbard, G., Sutton, J., Roberts, E., and Price, T.	2023	A playbook for nature-positive infrastructure development					https://files.worldwildlife.org/wwfcmsprod/files/Publication/file/3cv0m8510d_WWF_Playbook_v1_1_Pages_1_.pdf?_ga=2.161685884.1503098551.1718203653-2010730503.1718203653
web00015	web - United States Environmental Protection Agency	peer-reviewed article	Schoell, M., Ayvazian, S., Cobb, D., Grunden, D., Chintala, M., Gerber-Williams, A., Pimenta, A., Strobel, C., Rocha, K.	2023	Exploring the Use of living Shorelines for Stabilization and Nutrient Mitigation in New England					https://www.ncbi.nlm.nih.gov/pmc/articles/PMC10659082/?report=classic
web00016	web - United States Geological Survey	report	Wang, H., Chen, Q., Wang, N., Capurso, W.D., Niemoczynski, L.M., Zhu, L., Snedden, G.A., Holcomb, K.S., Lusk, B.W., Wilson, C.A., Cornell, S.R.	2023	Monitoring of Wave, Current, and Sediment Dynamics Along the Chincoteague Living Shoreline, Virginia					https://pubs.usgs.gov/of/2023/1020/ofr20231020.pdf
web00019	web - United States Army Corps of Engineers Engineering with Nature	report	Tosin Sekoni, Mark Eberle, Matthew Balazik, Monica Chasten, Bob Collins, Brian Durham, Darrell Evans, and Kevin Philley	2023	The Use of Native Vegetation and Natural Materials in Shoreline Stabilization: A Case Study of Bubble Gum Beach, Rehoboth Beach, Delaware			14		https://ewn.erdc.dren.mil/publications/archive/the-use-of-native-vegetation-and-natural-materials-in-shoreline-stabilization-a-case-study-of-bubble-gum-beach-rehoboth-beach-delaware/
web00020	web - United States Army Corps of Engineers Engineering with Nature	report	Tosin Sekoni, Mark Eberle, Brian Durham, and Matthew Balazik	2023	The Use of Native Vegetation for Structural Stability in Dredged Material Placement Areas: A Case Study of Beneficial Use Site 4A, Chocolate Bayou, Brazoria County, Texas			12		https://erdc-library.erdc.dren.mil/jspui/handle/11681/47588
web00021a	web - United States Army Corps of Engineers Engineering with Nature	report	Danielle M. Szimanski, Andrew D. McQueen, and Burton C. Suedel	2019	Realizing Multiple Benefits in U.S. Army Corps of Engineers (USACE) Baltimore District Dredging Projects through Application of Engineering With Nature Principles			9		https://erdc-library.erdc.dren.mil/jspui/handle/11681/32288
web00021b	web - United States Army Corps of Engineers Engineering with Nature	report	Danielle M. Szimanski, Andrew D. McQueen, and Burton C. Suedel	2019	Realizing Multiple Benefits in U.S. Army Corps of Engineers (USACE) Baltimore District Dredging Projects through Application of Engineering With Nature Principles			9		https://erdc-library.erdc.dren.mil/jspui/handle/11681/32288
web00021c	web - United States Army Corps of Engineers Engineering with Nature	report	Danielle M. Szimanski, Andrew D. McQueen, and Burton C. Suedel	2019	Realizing Multiple Benefits in U.S. Army Corps of Engineers (USACE) Baltimore District Dredging Projects through Application of Engineering With Nature Principles			9		https://erdc-library.erdc.dren.mil/jspui/handle/11681/32288
web00022a	web - United States Army Corps of Engineers Engineering with Nature	report	Whitfield, P.E., Suedel, B.C., Egan, K.A., Corbino, J.M., Davis, J.L., Carson, D.C., Tritinger, A.S., Szimanski, D.M., Balthis, W.L., Gailani, J.Z., King, J.K.	2022	Engineering with Nature Principles in Action: Islands			12-Aug		https://erdc-library.erdc.dren.mil/jspui/handle/11681/44940
web00022b	web - United States Army Corps of Engineers Engineering with Nature	report	Whitfield, P.E., Suedel, B.C., Egan, K.A., Corbino, J.M., Davis, J.L., Carson, D.C., Tritinger, A.S., Szimanski, D.M., Balthis, W.L., Gailani, J.Z., King, J.K.	2022	Engineering with Nature Principles in Action: Islands			13-20		https://erdc-library.erdc.dren.mil/jspui/handle/11681/44940
web00022c	web - United States Army Corps of Engineers Engineering with Nature	report	Whitfield, P.E., Suedel, B.C., Egan, K.A., Corbino, J.M., Davis, J.L., Carson, D.C., Tritinger, A.S., Szimanski, D.M., Balthis, W.L., Gailani, J.Z., King, J.K.	2022	Engineering with Nature Principles in Action: Islands			20-25		https://erdc-library.erdc.dren.mil/jspui/handle/11681/44940
web00022d	web - United States Army Corps of Engineers Engineering with Nature	report	Whitfield, P.E., Suedel, B.C., Egan, K.A., Corbino, J.M., Davis, J.L., Carson, D.C., Tritinger, A.S., Szimanski, D.M., Balthis, W.L., Gailani, J.Z., King, J.K.	2022	Engineering with Nature Principles in Action: Islands			25-32		https://erdc-library.erdc.dren.mil/jspui/handle/11681/44940
stakeholder00009	call for literature	report	Sarah Newkirk, Sam Veloz, Maya Hayden, Bob Battalio, Tiffany Cheng, Jenna Judge, Walter Heady, Kelly Leo, Mary Small	2018	Toward Natural Shoreline Infrastructure to Manage Coastal Change in California			70		https://www.energy.ca.gov/sites/default/files/2019-12/Oceans_CCCA4-CNRA-2018-011_ada.pdf
stakeholder00010	call for literature	peer-reviewed article	Reguero, Borja G. Beck, Michael W. Agostini, Vera N. Kramer, Philip Hancock, Boze	2018	Coral reefs for coastal protection: A new methodological approach and engineering case study in Grenada	Journal of Environmental Management	210	146	10.1016/j.jenvman.2018.01.024
