# Supplementary material for: Evidence on the performance of nature-based solutions interventions for coastal protection in biogenic, shallow ecosystems: a systematic map
Source: Environ Evid. 2024 Dec 2;13:28. doi: 10.1186/s13750-024-00350-5 (PMC11610176; doi:10.1186/s13750-024-00350-5)
Supplement: Supplementary file 9 — Additional file 9. Excluded articles and exclusion reasons [file 13750_2024_350_MOESM9_ESM.csv]

	article_ID	exclusion_reason	source	author	publication_year	title	journal_name	volume	page_numbers	DOI	URL
1	12446334	full text availability	full search	NA	1985	Coastal zone '85: Proceedings	NA	NA	2672-	NA	NA
2	12446333	full text availability	full search	NA	1985	COASTAL ZONE '85, PROCEEDINGS OF THE FOURTH SYMPOSIUM ON COASTAL AND OCEAN MANAGEMENT	NA	NA	NA-	NA	NA
3	12446336	full text availability	full search	NA	1989	Coastal zone '89: Proceedings	NA	NA	4978-	NA	NA
4	12446350	full text availability	full search	NA	1993	Coastal Zone'93	NA	1	NA-	NA	NA
5	12441218	full text availability	full search	NA	1993	11th Australasian Conference on Coastal and Ocean Engineering	NA	2	429-726-	NA	NA
6	12458915	intervention - NBS	full search	NA	2007	"Japanese ecosystem engineers" help defend the Dutch coast	Hydro Delft	NA	16-17-	NA	NA
7	12465286	full text availability	full search	NA	2013	Ports 2013: Success Through Diversification - Proceedings of the 13th Triennial International Conference	NA	NA	NA-	NA	NA
8	12456841	full text availability	full search	NA	2017	Impact of mangrove reforestation project in Mabini, Bohol, Philippines	NA	NA	32-	NA	NA
9	12464768	full text availability	full search	Abbe, Tim and Andrews, Betty and Faber, Phyllis	1991	Physical evolution of a wetland restoration	NA	2	1732-1746-	NA	NA
10	12443910	full text availability	full search	Allen, H. H. and Webb, J. W.	1993	BIOENGINEERING METHODS TO ESTABLISH SALT-MARSH ON DREDGED MATERIAL	NA	NA	118-132-	NA	NA
11	12443909	duplicate	full search	Allen, Hollis H. and Webb, James W.	1993	Bioengineering methods to establish salt marsh on dredged material	NA	NA	118-132-	NA	NA
12	12448683	full text availability	full search	Anonymous	2004	Development of Technology for the Creation of Environmentally Sustainable Tidal Flats (CREST)	NA	NA	53-56-	NA	NA
13	12446169	full text availability	full search	Anonymous	2011	Coastal protection: costs and benefits of managed realignment	LOICZ INPRINT Newsletter	NA	45-46-	NA	NA
14	12469641	full text availability	full search	Barker, Christopher and Asce, S. M. and Abbbe, Tim Best and Huse, Susan and Wells, Lisa	1993	Sedimentation patterns of a restored tidal wetland	NA	1	1029-1041-	NA	NA
15	12465733	full text availability	full search	Beener, Katya and Carlin, Joseph and Zacherl, Danielle and Whitcraft, Christine and Miller, Luke and Arre, Claire	2022	PRELIMINARY DATA ON SEASONAL SEDIMENTATION ASSOCIATED WITH A LIVING SHORELINE RESTORATION PROJECT IN AN URBAN SOUTHERN CALIFORNIA ESTUARY	NA	NA	NA-	10.1130/abs/2022am-379970	https://gsa.confex.com/gsa/2022AM/webprogram/Paper379970.html
16	12449693	full text availability	full search	Bhatia, Natasha	2012	Ecological and economic valuation of managed realignment sites, Humber Estuary, UK : benefits for society	NA	NA	NA-	NA	NA
17	12447739	full text availability	full search	Byrum, M. and Hall, S. and Erdman, J. and Sullivan, J. and Harrell, L. and Knott, C. and Bertrand, S.	2014	Culturing coastal plants and animals for sustainable housing	American Society of Agricultural and Biological Engineers Annual International Meeting 2014, ASABE 2014	6	4144-4151-	NA	NA
18	12471829	full text availability	full search	Cahoon and Groat, C. G.	1990	Study of marsh management practice in coastal Louisiana. Volume 1: Executive summary	NA	NA	NA-	NA	NA
19	12473937	full text availability	full search	Campbell, M.	2005	The use of oyster reef restoration as a method of erosion control	Journal of Shellfish Research	24	318-	NA	NA
20	12467753	outcome	full search	Chakrapani, D. and Reddy, A. N. Y.	1992	Restoration and development of mangroves in the Karnataka State	Myforest	28	15-31-	NA	NA
21	12460280	full text availability	full search	Clapp, Jennifer	2009	Managed realignment in the Humber estuary : factors influencing sedimentation	NA	NA	NA-	NA	NA
22	12452524	full text availability	full search	Coen, L. D. and Bolton-Warberg, M.	2003	Evaluating the impacts of [oyster] harvesting practices, boat wakes and associated shoreline erosion on intertidal creek habitats in the southeastern U.S.: Managers and restoration programs take note	Journal of Shellfish Research	22	325-	NA	NA
23	12445336	full text availability	full search	Coleman Jr, Wesley E.	1992	Chesapeake bay field modeling and monitoring projects	NA	NA	221-233-	NA	NA
24	12467060	full text availability	full search	Copeland, C.	1998	Rehabilitating fish habitat	Fisheries NSW. Sydney	4	6-7-	NA	NA
25	12450925	full text availability	full search	Croft, A. and Leonard, L. A.	2001	Effects of dredged material disposal on tidal marsh processes	Geological Society of America. Programs with Abstracts	33	NA-	NA	https://gsa.confex.com/gsa/2001SE/webprogram/Paper4687.html
26	12444338	full text availability	full search	Davis, J. and Phillips, J. and Czlapinski, R. and Seissiger, E. and Cignarella, P.	2013	Breakwater island creation: A 3-fold system	tures. International Symposium on Design and and Practice of Geosynthetic-Reinforced Soil Structures / 26th and Italian National Conference on Geosynthetics	NA	708-718-	NA	NA
27	12470035	full text availability	full search	Davis, Jack E. and McCormick, John W.	1995	Shore protection for wetlands in the Gulf of Mexico	NA	NA	167-168-	NA	NA
28	12468774	full text availability	full search	Dijkema, K. S. and Bossinade, J. H. and Bouwsema, P. and de Glopper, R. J.	1990	Salt marshes in The Netherlands Wadden Sea: rising high-tide levels and accretion enhancement	Beukema, Jan J.; Wolff, Wim J. and Brouns, Joop J. W. M. (eds.), Expected effects of climatic change on marine coastal ecosyste	57	173-188-	NA	https://link.springer.com/chapter/10.1007/978-94-009-2003-3_21
29	12459778	outcome	full search	Doll, J. C. and Martin, J. D.	2013	A living shoreline approach to protect historic structures on Ocracoke Island	NA	NA	9-18-	10.1061/9780784413067.002	NA
30	12442316	full text availability	full search	Edmiston, H. Lee and Bailey, George O.	1995	Apalachicola shoreline stabilization demonstration project	NA	NA	58-59-	NA	NA
31	12446163	population	full search	Elias, T. and Shirlal, K. G.	2021	Coastal Protection Using Geosynthetic Containment Systemsâ€”An Indian Timeline	NA	NA	439-450-	10.1007/978-981-15-8506-7_38	https://link.springer.com/chapter/10.1007/978-981-15-8506-7_38
32	12462232	full text availability	full search	Erchinger, H. F. and Coldewey, H. G. and Meyer, C.	1996	Multi-disciplinary study of the marshy dike foreshore in the research project "Erosion resistance of marsh lands"	Kueste	NA	1-45-	NA	NA
33	12464090	population	full search	Fike, Ed	1993	Overview of Louisiana's 1991-92 christmas tree-brush fence program	NA	NA	1-5-	NA	NA
34	12441322	full text availability	full search	French, C. E. and French, J. R. and Clifford, N. J. and Watson, C. J.	1999	Abandoned reclamations as analogues for sea defence re-alignment	NA	NA	1912-1926-	NA	NA
35	12467427	full text availability	full search	Fujiwara, Munehiro	2013	Research on appropriate creation technology for Zostera beds in and around the coastal shallow areas, Seto-Inland Sea	Bulletin of the Kagawa Prefectural Fisheries Experimental Station	NA	1-51-	NA	NA
36	12466937	population	full search	Fulford, E. T.	1985	Reef type breakwaters for shoreline stabilization	IN: COASTAL ZONE'85, PROC. FOURTH SYMP. ON COASTAL & OCEAN MANAGEMENT, (BALTIMORE, U.S.A.: JUL. 30-AUG. 2, 1985), O.T. MAGOON	NA	NA-	NA	NA
37	12468351	intervention - NBS	full search	Geesey, Brett L. and Heilman, Daniel J. and McPherson, Ronald L.	2011	Rockefeller Refuge Gulf Shoreline Protection Demonstration	NA	NA	658-671-	10.1061/41190(422)55	https://ascelibrary.org/doi/10.1061/41190%28422%2955
38	12454835	full text availability	full search	Ghazali, N. H. M. and Kam, S. and Yee, T. W.	2006	Geotextile tubes for protection of mangrove coast at Tanjung Piai Johor National Park, Malaysia	NA	NA	NA-	NA	NA
39	12451107	intervention - NBS	full search	Graham, Scott	2022	Effects of Marsh Management in Coastal Marsh Impoundments on Marsh Vertical Accretion in the Face of Sea Level Rise	NA	NA	NA-	10.31390/gradschool_theses.5298	https://repository.lsu.edu/gradschool_theses/5298/
40	12463664	full text availability	full search	Green-Beach, E. and Karney, R.	2015	OF MARSH AND MUSSELS: PILOT SCALE LIVING SHORELINE IMPLEMENTATION ON MARTHA'S VINEYARD, MASSACHUSETTS	JOURNAL OF SHELLFISH RESEARCH	34	637-637-	NA	<Go to ISI>://WOS:000360410500143
41	12472344	population	full search	Hajra, Malay Ghose and Koob, Tonja	2014	Sustainable Erosion Remediation and Restoration Measures in South Louisiana Navigation Channels	NA	NA	1027-1041-	10.1061/9780784413272.100	https://ascelibrary.org/doi/10.1061/9780784413272.100
42	12473856	full text availability	full search	Hall, S. G. and Dehon, D. and Ortego, T. and Beine, R. and Campbell, M. and Turley, M.	2009	Use of bioengineered artificial reefs for ecological restoration in estuarine environments	NA	4	2445-2454-	NA	NA
43	12473968	full text availability	full search	Hall, Steven G. and Malveaux, Charles	2015	Use of Semi-Autonomous Multicopters to Assess Coastal Bioengineered Reefs and Habitat	2015 ASABE International Meeting	NA	1-	10.13031/aim.20152189263	https://elibrary.asabe.org/abstract.asp?aid=46198&t=3&redir=&redirType=
44	12445751	duplicate	full search	Hall, Steven G. and Thomas, Melody and Steyer, Jeanne	2015	Coastal Bioengineered Reefs as a Sustainable Technique for Coastal Land Building and Habitat Restoration	2015 ASABE International Meeting	NA	1-	10.13031/aim.20152145044	https://elibrary.asabe.org/abstract.asp?aid=45733&t=3&redir=&redirType=
45	12446059	full text availability	full search	Hankla, Dave and Bisbee, Ron	1995	Coastal marsh restoration in the galveston bay system: a model for the Texas coast	NA	NA	567-	NA	NA
46	12442359	study type	full search	Harihar, Sourabh and Verhagen, Henk Jan	2017	Application of bamboo in mangrove rehabilitation projects	Proceedings of the Institution of Civil Engineers - Structures and Buildings	170	1-10-	10.1680/jstbu.16.00039	<Go to ISI>://WOS:000395798600002 and https://www.icevirtuallibrary.com/doi/10.1680/jstbu.16.00039
47	12472068	duplicate	full search	thin layer placement	2004	Submerged Reef Structures for Beach Erosion Control	Coastal Structures 2003	NA	1155-1163-	10.1061/40733(147)95	https://ascelibrary.org/doi/10.1061/40733%28147%2995
48	12454809	full text availability	full search	Hasen, Michael and Onuekwusi, A. Chris and Johnson, Herbert V.	1997	Geotechnical design of created marsh	NA	NA	576-582-	NA	NA
49	12462845	full text availability	full search	Hirose, N. and Shibata, S. and Nishiwaki, I. and Noboru, S. and Nakamura, E. and Mitsui, J.	2014	A new eco-friendly wave-dissipating concrete block and verification of its effectiveness from field observations	The Proceedings of and The Twenty-fourth (2014) International and OCEAN AND POLAR ENGINEERING and CONFERENCE	NA	640-647-	NA	NA
50	12474545	full text availability	full search	Hirose, Norikazu and Shibata, Sanae and Wakabayashi, Nobutaka and Noboru, Satoshi and Mitsui, Jun and Hamaguchi, Masashi	2014	VERIFICATION OF EFFECTIVENESS USING FIELD OBSERVATIONS OF NEW ECO-FRIENDLY BLOCKS	Doboku Gakkai Ronbunshu. B3, Kaiyo Kaihatsu	70	NA-	NA	NA
51	12457489	full text availability	full search	Hodges, M. and Hadley, N. and Coen, L. D.	2005	Incorporating science and adaptive management into a community-based oyster restoration program	7TH INTERNATIONAL CONFERENCE ON SHELLFISH and RESTORATION	24	324-	NA	NA
52	12458100	study type	full search	Hofstede, J. L. A.	2003	Integrated management of artificially created salt marshes in the Wadden Sea of Schleswig-Holstein, Germany	Wetlands Ecology and Management	11	183-194-	10.1023/A:1024248127037	<Go to ISI>://WOS:000411979600006 and https://link.springer.com/article/10.1023/A:1024248127037
53	12458453	full text availability	full search	Hollis, A. O. and Coen, L. D. and Hodges and Bolton-Warberg, M. and Powers, A. C.	2005	Intertidal oyster habitat restoration: Scaling up from "r" to "R", using more environmentally-friendly (BMP) approaches and evaluating "success"	7TH INTERNATIONAL CONFERENCE ON SHELLFISH and RESTORATION	24	324-325-	NA	NA
54	12472878	full text availability	full search	Houghton, Jon P. and Starkes, James E.	2003	A Tidal Habitat-Restoration Success Story-the Union Slough (WA) Restoration Project	NA	2	1015-1015-	10.1109/oceans.2003.178474	https://ieeexplore.ieee.org/document/1283434/
55	12464721	intervention - coastal protection	full search	Howard, R. J. and Turluck, T. D.	2013	Phragmites australis Expansion in a Restored Brackish Marsh: Documentation at Different Time Scales	WETLANDS	33	207-215-	10.1007/s13157-012-0368-7	<Go to ISI>://WOS:000316638000002 and https://link.springer.com/article/10.1007/s13157-012-0368-7
56	12464482	intervention - NBS	full search	Iftekhar and Takama, T.	2008	Perceptions of biodiversity, environmental services, and conservation of planted mangroves: a case study on Nijhum Dwip Island, Bangladesh	Wetlands Ecology and Management	16	119-137-	10.1007/s11273-007-9060-8	https://link.springer.com/article/10.1007/s11273-007-9060-8
57	12460734	intervention - NBS	full search	Jackson, L. A. and Reichelt, Russell E. and Restall, Simon and Corbett, Bobbie and Tomlinson, Rodger Benson and McGrath, John	2005	MARINE ECOSYSTEM ENHANCEMENT ON A GEOTEXTILE COASTAL PROTECTION REEF - NARROWNECK REEF CASE STUDY	NA	NA	3940-3952-	10.1142/9789812701916_0318	https://www.worldscientific.com/doi/abs/10.1142/9789812701916_0318
58	12461901	intervention - NBS	full search	Jackson, L. Angus and Tomlinson, Rodger Benson and McGrath, John J. and Turner, Ian L.	2003	Monitoring of a multifunctional submerged geotextile reef breakwater	Coastal Engineering 2002	NA	1923-1935-	10.1142/9789812791306_0162	https://www.worldscientific.com/doi/abs/10.1142/9789812791306_0162
59	12472101	intervention - NBS	full search	Joffrion, Russ and Poff, Michael and Andrus, Mitch	2007	Subsurface Exploration and Containment Dike Design Criteria for Coastal Louisiana Marsh Restoration	NA	NA	785-797-	10.1061/40926(239)60	https://ascelibrary.org/doi/10.1061/40926%28239%2960
60	12475466	full text availability	full search	Kairo, J. G.	1995	You can grow a forest in the sea by ecological methods: A community participation and development project	NA	NA	19-	NA	NA
61	12462797	intervention - NBS	full search	Kairo, James G. and Wanjiru, Caroline and Ochiewo, Jacob	2009	Net Pay: Economic Analysis of a Replanted Mangrove Plantation in Kenya	Journal of Sustainable Forestry	28	395-414-	10.1080/10549810902791523	NA
62	12446000	duplicate	full search	Kamali, B. and Hashim, R.	2013	COASTAL HABITAT RESTORATION USING DETACHED BREAKWATERS AS REFUGE	NA	NA	1002-1009-	NA	https://www.worldscientific.com/doi/epdf/10.1142/9789814412216_0087
63	12446001	study type	full search	Kamali, Babak and Hashim, Roslan and Takahashi, Shigeo and Isobe, Masahiko and Kobayashi, Nobuhisa and Shimosako, Kenichiro	2013	COASTAL HABITAT RESTORATION USING DETACHED BREAKWATERS AS REFUGE	NA	NA	1002-1009-	10.1142/9789814412216_0087	https://www.worldscientific.com/doi/abs/10.1142/9789814412216_0087
64	12458737	language	full search	Kinoshita, Junji	2009	Investigation of transplanting brown macroalgae (Ecklonia cava) on a submerged breakwater and growth of beds	Fisheries engineering (Japan)/Suisan Kogaku (Japan)	45	169-178-	NA	NA
65	12445748	study type	full search	Knott, R. A.	2008	Coastal barrier island creation/augmentation as a mitigation means of mainland disaster protection against water and wind forces	NA	NA	675-682-	10.1007/978-3-540-79846-0_85	https://link.springer.com/chapter/10.1007/978-3-540-79846-0_85
66	12462440	full text availability	full search	Knutson, Paul L. and Ford, Julie C. and Inskeep, Margaret R. and Oyler, John	1981	National survey of planted salt marshes (Vegetative stabilization and wave stress)	Wetlands	1	129-157-	10.1007/bf03160460	https://link.springer.com/article/10.1007/BF03160460
67	12460833	intervention - NBS	full search	Kotulak, P. W.	2013	Masonville Dredged Material Containment Facility: Mitigation design including shore protection, reef creation, and wetlands restoration	NA	NA	312-321-	10.1061/9780784413067.033	NA
68	12460835	population	full search	Kotulak, Peter W. and Shafer, Thomas J.	2010	Masonville Marine Terminal: Port Development, Dredged Material Management, Environmental Restoration, and Mitigation	NA	NA	183-192-	10.1061/41098(368)19	https://ascelibrary.org/doi/10.1061/41098%28368%2919
69	12466895	intervention - coastal protection	full search	Kramer, V. L. and Collins, J. N. and Malamud-Roam, K. and Beesley, C.	1995	Reduction of Aedes dorsalis by enhancing tidal action in a northern California marsh	Journal of the American Mosquito Control Association	11	389-95-	NA	https://www.ncbi.nlm.nih.gov/pubmed/8825495
70	12453724	study type	full search	Kroeger, T. and Guannel, G.	2014	Fishery enhancement and coastal protection services provided by two restored Gulf of Mexico oyster reefs	Valuing Ecosystem Services: Methodological Issues and Case Studies	NA	334-358-	10.4337/9781781955161.00028	https://china.elgaronline.com/abstract/edcoll/9781781955154/9781781955154.00028.xml
71	12441855	intervention - NBS	full search	Kuhn, Nathan L. and Mendelssohn, Irving A. and Reed, Denise J.	1999	Altered hydrology effects on Louisiana salt marsh function	Wetlands	19	617-626-	10.1007/bf03161699	<Go to ISI>://WOS:000082677100014 and https://link.springer.com/article/10.1007/BF03161699
72	12459953	study type	full search	Landin, Mary C.	1998	LONG-TERM MONITORING OF MANMADE WETLANDS IN COMPARISON TO NATURAL WETLANDS: A 26-YEAR TRACK RECORD	Engineering Approaches to Ecosystem Restoration	NA	770-775-	10.1061/40382(1998)131	https://ascelibrary.org/doi/10.1061/40382%281998%29131
73	12454825	study type	full search	Landin, M. C. and Davis, J. E. and Blama, R. N. and McLellan, T. N.	1998	Geotextile Tube Applications as Breakwaters for Wetland Restoration	NA	NA	485-490-	10.1061/40382(1998)83	https://ascelibrary.org/doi/10.1061/40382%281998%2983
74	12459917	full text availability	full search	Langan, J. P.	1987	Long-term dredging and disposal management Mobile Harbor, Alabama	NA	NA	NA-	NA	NA
75	12447657	full text availability	full search	Latham, Dorian and Milburn, Chris and Munro, Bruce and Wilson, John and Sherry, Stephen and Baker, Katy	2016	Creating inter-tidal and freshwater habitat on a brownfield site	Proceedings of the Institution of Civil Engineers - Civil Engineering	169	1-8-	10.1680/jcien.16.00001	https://www.icevirtuallibrary.com/doi/10.1680/jcien.16.00001
76	12442392	full text availability	full search	Lee, Siew Cheng	2018	Application of geotube breakwater for muddy coastline protection in Peninsular Malaysia / Lee Siew Cheng	NA	NA	NA-	NA	NA
77	12451162	full text availability	full search	Lenihan, H. S. and Peterson, C. H.	1997	Effects of oyster harvesting on the habitat value of restored oyster reefs: An experimental analysis	Journal of Shellfish Research	16	270-	NA	NA
78	12468793	intervention - NBS	full search	Loon-Steensma, Jantsje M. and Slim, Pieter A. and Decuyper, Mathieu and Hu, Zhan	2014	Salt-marsh erosion and restoration in relation to flood protection on the Wadden Sea barrier island Terschelling	Journal of Coastal Conservation	18	415-430-	10.1007/s11852-014-0326-z	https://link.springer.com/article/10.1007/s11852-014-0326-z
79	12450186	full text availability	full search	Luisetti, T. and Turner, K. and Bateman, I.	2008	An ecosystem services approach to assess managed realignment coastal policy in England	Working Paper - Centre for Social and Economic Research on the Global Environment	NA	1-25-	NA	NA
80	12464808	full text availability	full search	Madun, A. and Pakir, F. and Md Dan, M. F. and Talib, M. K. A.	2021	Physico-chemical properties of mud along intertidal zone after the construction of wavebreaker bunds, tanjung piai national park, Johor	Journal of Mines, Metals and Fuels	69	43-46-	NA	NA
81	12450499	language	full search	Magi, Michimasa and Mazda, Yoshihiro and Kogo, Motohiko and Hong, Phan Nguyen	1996	Effect of mangrove reforestation on wave reduction in Tong King Delta, Vietnam	Journal of the School of Marine Science and Technology, Tokai University	NA	157-169-	NA	NA
82	12465279	study type	full search	Mai, T. and Dao, T. and Ngo, A. and Mai, C.	2020	POROSITY EFFECTS ON WAVE TRANSMISSION THROUGH A BAMBOO FENCE	NA	NA	1413-1418-	10.1007/978-981-15-0291-0_191	https://link.springer.com/chapter/10.1007/978-981-15-0291-0_191
83	12463738	full text availability	full search	Matsil, Marc A. and Bergen, Andrew	1995	On the evolution of an oil spill remediation plan: facts and fiction of restoration, research, and monitoring of an urban intertidal salt marsh	NA	NA	23-24-	NA	NA
84	12460287	full text availability	full search	May, A. and Hall, J. and Pretty, J.	2006	Managed retreat in Essex: Rewilding the coast at Abbots Hall	Ecos	27	36-43-	NA	NA
85	12462382	study type	full search	Meadows, Peter S. and Meadows, Azra and West, Fraser J. C. and Shand, Peter S. and Shaikh, Masroor A.	1998	Mussels and mussel beds (Mytilus edulis) as stabilizers of sedimentary environments in the intertidal zone	Geological Society, London, Special Publications	139	331-347-	10.1144/gsl.sp.1998.139.01.26	NA
86	12473894	full text availability	full search	Meyer, D. L. and Thayer, G. W. and Doley, C. and Crockett, L. and Gill, J.	1997	The use of geotextile on oyster reef construction	Journal of Shellfish Research	16	273-	NA	NA
87	12454312	full text availability	full search	Meyer, D. L. and Thayer, G. W. and Murphey, P. L. and Gill, J. and Doley, C. and Crockett, L.	1997	The function of created intertidal oyster reefs as habitat for fauna and marsh stabilization, and the potential use of geotextile in oyster reef construction	Journal of Shellfish Research	16	272-	NA	NA
88	12473936	full text availability	full search	Meyer, David L. and Townsend, Edward C. and Murphey, Patricia L. and Thayer, Gordon W. and Fonseca, Mark S.	1995	Use of oyster cultch to enhance the biological diversity and structural integrity of planted marshes	NA	NA	576-577-	NA	NA
89	12452664	full text availability	full search	Meyer, David L. double prime and Townsend, Edward C. double prime and Murphey, Patricia L. double prime	2008	The evaluation of restored wetlands and enhancement methods for existing restorations	NA	NA	NA-	NA	NA
90	12443414	full text availability	full search	Miller, Gregory and Osborn, Tim and Zobrist, Erik and Arnold, Andrea and Ruebsamen, Ric	1995	Barrier island restoration in Louisiana: efforts of the national marine fisheries service on East Timbalier Island, Louisiana	NA	NA	21-22-	NA	NA
91	12460494	language	full search	Mokhtar, A. and Ghani, A. A. and Rozainah, M. Z.	2009	Mangrove replanting effort: A study on Bruguiera cylindrica at Carey Island, Selangor)	Sains Malaysiana	38	443-448-	NA	NA
92	12446235	full text availability	full search	Murray, S. W. and Hackett, A. K.	1998	Coastal shoreline protection for the Naval air station - key west landfill	NA	NA	415-426-	NA	NA
93	12446236	duplicate	full search	Murray, S. W. and Hackett, A. K. and Int Erosion Control, Assoc	1998	Coastal shoreline protection for the Naval Air Station - Key West landfill	NA	29	413-426-	NA	NA
94	12445208	full text availability	full search	Nopmueng, Arjong and Yamamoto, Yoshimichi and Rattanarama, Puangpet	2014	CHARACTERISTICS OF MANGROVE FORESTS AND THE PREVENTION EFFECT OF COASTAL EROSION BY THEM IN THAILAND	Doboku Gakkai Ronbunshu. B3, Kaiyo Kaihatsu	70	NA-	NA	NA
95	12441404	intervention - coastal protection	full search	O'Brien, Erin L. and Zedler, Joy B.	2006	Accelerating the Restoration of Vegetation in a Southern California Salt Marsh	Wetlands Ecology and Management	14	269-286-	10.1007/s11273-005-1480-8	https://link.springer.com/article/10.1007/s11273-005-1480-8
96	12451305	intervention - NBS	full search	O'Meara, Theresa and Thompson, Suzanne P. and Piehler, Michael F.	2015	Effects of shoreline hardening on nitrogen processing in estuarine marshes of the U.S. mid-Atlantic coast	Wetlands Ecology and Management	23	385-394-	10.1007/s11273-014-9388-9	https://link.springer.com/article/10.1007/s11273-014-9388-9
97	12474232	full text availability	full search	Othman, Muhammad Akhir	1994	Value of mangroves in coastal protection	Ecology and Conservation of Southeast Asian Marine and Freshwater Environments including Wetlands	285	277-282-	10.1007/978-94-011-0958-1_27	https://link.springer.com/chapter/10.1007/978-94-011-0958-1_27
98	12446131	full text availability	full search	Pethick, J. and Reed, D.	1987	COASTAL PROTECTION IN AN AREA OF SALT MARSH EROSION	NA	1	1094-1104-	NA	NA
99	12457125	outcome	full search	Phillips, Debra and Kumara, M. P. and Jayatissa, L. P. and Krauss, Ken W. and Huxham, Mark	2017	Impacts of Mangrove Density on Surface Sediment Accretion, Belowground Biomass and Biogeochemistry in Puttalam Lagoon, Sri Lanka	Wetlands	37	471-483-	10.1007/s13157-017-0883-7	<Go to ISI>://WOS:000403573000007 and https://link.springer.com/article/10.1007/s13157-017-0883-7
100	12474037	full text availability	full search	Piazza, B. and Plunket, J. and Supan, J. and La Peyre, M.	2003	Using created oyster reefs as a sustainable coastal protection and restoration tool	Journal of Shellfish Research	22	349-	NA	NA
101	12462682	study type	full search	Pontee, Nigel and Narayan, Siddharth and Beck, Michael W. and Hosking, Adam H.	2016	Nature-based solutions: lessons from around the world	Proceedings of the Institution of Civil Engineers - Maritime Engineering	169	29-36-	10.1680/jmaen.15.00027	<Go to ISI>://WOS:000376106700004 and https://www.icevirtuallibrary.com/doi/10.1680/jmaen.15.00027
102	12451021	intervention - NBS	full search	Portnoy, J. W. and Giblin, A. E.	1997	Effects of historic tidal restrictions on salt marsh sediment chemistry	Biogeochemistry	36	275-303-	10.1023/A:1005715520988	<Go to ISI>://WOS:A1997WK05600004 and https://link.springer.com/article/10.1023/A:1005715520988
103	12451101	intervention - coastal protection	full search	Randall, Lori A. Johnson and Foote, A. Lee	2005	EFFECTS OF MANAGED IMPOUNDMENTS AND HERBIVORY ON WETLAND PLANT PRODUCTION AND STAND STRUCTURE	Wetlands	25	38-50-	10.1672/0277-5212(2005)025[0038:eomiah]2.0.co;2	<Go to ISI>://WOS:000228542000004 and https://link.springer.com/article/10.1672/0277-5212(2005)025[0038:EOMIAH]2.0.CO;2
104	12449608	intervention - coastal protection	full search	Ravit, B. and Comi, M. and Mans, D. and Lynn, C. and Steimle, F. and Walsh, S. and Miskewitz, R. and Quierolo, S.	2012	Eastern oysters (Crassostrea virginica) in the Hudson-Raritan Estuary: Restoration research and shellfishery policy	NA	14	110-129-	10.1017/S1466046612000063	NA
105	12460695	full text availability	full search	Revels, H. and Ed, J. and Sle, H. and Chandler, M. and Musson, R. and Krove, K.	2016	March Madness: Design and Assessment of an Abiotic Saltmarch Mimic for Ecosystem Enhancement	NA	NA	NA-	NA	NA
106	12469541	full text availability	full search	RodrÃ­guez, J. F. and Howe, A. and Saco, P.	2012	Sediment, carbon and vegetation dynamics in an estuarine wetland of the Hunter estuary, NSW	NA	NA	816-823-	NA	NA
107	12452122	study type	full search	Rogers Jr, Spencer M.	1989	Erosion control: marsh and low-cost breakwater	Coastal Zone	1	751-764-	NA	NA
108	12452123	duplicate	full search	Rogers, S. M.	1989	Erosion control: marsh and low-cost breakwater	NA	NA	NA-	NA	NA
109	12467775	full text availability	full search	Salvat, B. and Chancerelle, Y. and Schrimm, M. and Morancy, R. and Porcher, M. and Aubanel, A.	2002	Restoration of a degraded coral reef site and creation of a coral garden (Bora Bora, French Polynesia)	NA	57	81-96-	NA	NA
110	12465031	full text availability	full search	Salvol, Keith	1993	Plant establishment enhancement technique for shoreline stabilization and protection	NA	1	435-443-	NA	NA
111	12442036	population	full search	Sanitwong Na Ayutthaya, S.	2014	Analysis of erosion protection plans of muddy coastline in Thailand in terms of coastal structure effectiveness and acceptance of communities	NA	NA	1030-1034-	NA	NA
112	12453084	population	full search	Sannasiraj, S. A. and Sundar, V.	2019	Experimental studies on hydrodynamic performance of an artificial reef	Lecture Notes in Civil Engineering	23	549-558-	10.1007/978-981-13-3134-3_41	https://link.springer.com/chapter/10.1007/978-981-13-3134-3_41
113	12468948	intervention - NBS	full search	Schepers, L. and Maris, T. and Meire, P. and Temmerman, S.	2018	The scheldt estuary: An overview of the morphodynamics of intertidal areas	World Geomorphological Landscapes	NA	281-296-	10.1007/978-3-319-58239-9_17	https://link.springer.com/chapter/10.1007/978-3-319-58239-9_17
114	12442642	study type	full search	Schmitt, K. and Albers, T.	2014	Area Coastal Protection and the Use of Bamboo Breakwaters in the Mekong Delta	Coastal Disasters and Climate Change in Vietnam: Engineering and Planning Perspectives	NA	107-132-	10.1016/B978-0-12-800007-6.00005-8	NA
115	12448065	study type	full search	Scott, J. and Pontee, N. and McGrath, T. and Cox, R. and Philips, M.	2015	Delivering large habitat restoration schemes: Lessons from the steart coastal management project	NA	NA	663-674-	10.1680/cm.61149.663	https://www.icevirtuallibrary.com/doi/10.1680/cm.61149.663
116	12470168	full text availability	full search	Scyphers, S. B. and Powers, S. P. and Heck, K. L. and Steeves, C. R.	2008	Shoreline stabilization and fisheries benefits of oyster reef restoration in coastal Alabama	JOURNAL OF SHELLFISH RESEARCH	27	1051-1052-	NA	<Go to ISI>://WOS:000258566000281
117	12446692	intervention - coastal protection	full search	Shafer, D. J. and Streever, W. J.	2000	A comparison of 28 natural and dredged material salt marshes in Texas with an emphasis on geomorphological variables	Wetlands Ecology and Management	8	353-366-	10.1023/A:1008491421739	https://link.springer.com/article/10.1023/A:1008491421739
118	12448333	full text availability	full search	Shervin, Motamedi	2016	Design, construction and monitoring of ecofriendly revetments for coastal protection / Shervin Motamedi	NA	NA	NA-	NA	NA
119	12472061	study type	full search	Shirlal, K. G. and Mallidi, R. R.	2018	Submerged Geotextile Sand Containers for Coastal Defence	NA	78	339-349-	10.1007/978-981-10-5711-3_23	https://link.springer.com/chapter/10.1007/978-981-10-5711-3_23
120	12455351	full text availability	full search	Sipocz, Andrew V.	1994	Habitat considerations: Galveston Bay demonstration marsh	NA	1	823-827-	NA	NA
121	12444392	full text availability	full search	Smith, Jason and Johnson, Stacey and Winter, Marnie	1995	Brush fences: low cost, easily installed alternative reclamation structures	NA	NA	568-569-	NA	NA
122	12470855	full text availability	full search	Song, Lianqing	1997	Spartina alternifore and its effects of the coastal protection	Donghai Mar. Sci./Donghai Haiyang	15	11-19-	NA	NA
123	12454822	study type	full search	Strusinska, A. and Oumeraci, H.	2008	Geotextile reef as a coastal protection against tsunami	NA	NA	742-747-	10.1007/978-3-540-79846-0_94	https://link.springer.com/chapter/10.1007/978-3-540-79846-0_94
124	12453614	full text availability	full search	Suda, Seiji	2013	Findings from our mangrove restoration activities over 30 years	Global environmental research	17	189-197-	NA	NA
125	12446205	full text availability	full search	Suripin, Suripin and Sugianto, Denny Nugroho and Helmi, Muhammad	2017	Coastal Restoration with Environmentally Friendly Permeable Breakwater	Advanced Science Letters	23	2323-2325-	10.1166/asl.2017.8733	<Go to ISI>://WOS:000403973500196 and https://www.ingentaconnect.com/content/asp/asl/2017/00000023/00000003/art00196
126	12473912	full text availability	full search	Swann, L.	2008	The use of living shorelines to mitigate the effects of storm events on Dauphin Island, Alabama, USA	NA	64	47-57-	NA	NA
127	12445151	outcome	full search	Taddia, Yuri and Nardin, William and Corbau, Corinne and Franchi, Giulia and Stevenson, Court J. and Staver, Lorie W.	2019	CHANNELSâ€™ SHAPE EVOLUTION DETECTED BY UAVs IN A RESTORED SALT MARSH	Coastal Sediments 2019	NA	1519-1527-	10.1142/9789811204487_0131	https://www.worldscientific.com/doi/abs/10.1142/9789811204487_0131
128	12460926	study type	full search	Takekawa, John Y. and Woo, Isa and Athearn, Nicole D. and Demers, Scott A. and Gardiner, Rachel J. and Perry, William M. and Ganju, Neil K. and Shellenbarger, Gregory G. and Schoellhamer, David H.	2010	Measuring sediment accretion in early tidal marsh restoration	Wetlands Ecology and Management	18	297-305-	10.1007/s11273-009-9170-6	https://link.springer.com/article/10.1007/s11273-009-9170-6
129	12446269	outcome	full search	Tanaka, N. and Jinadasa, Kbsn and Mowjood, M. I. M. and Fasly, M. S. M.	2011	Coastal vegetation planting projects for tsunami disaster mitigation: effectiveness evaluation of new establishments	LANDSCAPE AND ECOLOGICAL ENGINEERING	7	127-135-	10.1007/s11355-010-0122-3	<Go to ISI>://WOS:000286835800014 and https://link.springer.com/article/10.1007/s11355-010-0122-3
130	12446445	study type	full search	Thaha, M. A. and Muhiddin, A. B.	2012	THE COMBINATION OF LOW CRESTED BREAKWATER WITH MANGROVES TO REDUCE THE VULNERABILITY OF THE COAST DUE TO CLIMATE CHANGE	NA	NA	541-550-	10.1142/9789814366489_0063	https://www.worldscientific.com/doi/abs/10.1142/9789814366489_0063
131	12458127	full text availability	full search	Tschirky, P. A. and Hall, K. R. and Turcke, D. J.	1997	Integrated shore protection	CSCE 13th Hydrotechnical Conference	3	71-80-	NA	NA
132	12443377	intervention - coastal protection	full search	Tsihrintzis, V. A. and Vasarhelyi, G. M. and Lipa, J.	1996	Ballona wetland: A multi-objective salt marsh restoration plan	PROCEEDINGS OF THE INSTITUTION OF CIVIL ENGINEERS-WATER MARITIME AND ENERGY	118	131-144-	10.1680/iwtme.1996.28434	<Go to ISI>://WOS:A1996UR31100009 and https://www.icevirtuallibrary.com/doi/10.1680/iwtme.1996.28434
133	12453142	full text availability	full search	Tuyen, N. B. and Hung, H. V.	2010	AN EXPERIMENTAL STUDY ON WAVE REDUCTION EFFICIENCY OF MANGROVE FORESTS	NA	NA	NA-	NA	https://www.worldscientific.com/doi/epdf/10.1142/9789814287951_0182
134	12444449	full text availability	full search	Van Raalte, G. and Zwemmer, D. and Hof, D. and Daan, M.	2013	Building with nature' works!	NA	NA	NA-	NA	NA
135	12473883	population	full search	Van Renterghem, B. V. and Van Nederkassel, J. V. and Vermeersch, T. and Joos, P. and Quaeyhaegens, H.	2013	The use of engineered sediments for the construction of a compartment dyke in the controlled flooding area vlassenbroek	NA	NA	NA-	NA	NA
136	12475366	full text availability	full search	Wilson, C. R.	2005	Wilmington district Corps of Engineers: Oyster restoration case studies in North Carolina	7TH INTERNATIONAL CONFERENCE ON SHELLFISH and RESTORATION	24	340-	NA	NA
137	12458697	full text availability	full search	Womersley, T. and James, D.	2013	Investigation of geotextile offshore breakwaters to enhance mangrove revegetation and shoreline protection in Western Port, Victoria	Coasts and Ports	NA	857-861-	NA	NA
138	12456418	intervention - coastal protection	full search	Wright, J. D. and Burchell Ii, M. R. and Evans, R. O. and Shelby, J. D.	2006	Hydrologic effect of three restoration techniques on a prior converted wetland in eastern nc	NA	NA	138-149-	NA	NA
139	12471966	full text availability	full search	Ye, Gong-Fu and Fan, Shao-Hui and Liu, Rong-Cheng and Zhang, Jian-Sheng and Hong, Zhi-Meng and Cui, Li-Juan and Lin, Hong-Bin	2005	Study on the Artificial Ecological Restoration of Mangrove Wetlands in Quanzhou Bay	Wetland Science	3	8-12-	NA	https://caod.oriprobe.com/articles/8624083/Study_on_the_Artificial_Ecological_Restoration_of_Mangrove_Wetlands_in.htm
140	12458455	full text availability	full search	Yianopoulos, G. M. and Anderson, W. D.	2003	Intertidal oyster restoration along an eroding shoreline: An assessment of substrate types for stabilization and propagation	Journal of Shellfish Research	22	361-	NA	NA
141	12449124	intervention - coastal protection	full search	Zvonareva, S. S. and Kantor, Y. I. and Nguyen, T. T. H. and Britayev, T. A.	2020	DIVERSITY AND LONG-TERM DYNAMICS OF MACROBENTHOS IN A MANGROVE PLANTATION AND TWO NATURAL ASSOCIATIONS OF THE KHANH HOA PROVINCE, VIETNAM	ZOOLOGICHESKY ZHURNAL	99	772-783-	10.31857/S0044513420070119	NA
142	12454692	intervention - coastal protection	full search	Shih, Shang-Shu and Hwang, Gwo-Wen and Hsieh, Hwey-Lian and Chen, Chang-Po and Chen, Yu-Chi	2015	Geomorphologic dynamics and maintenance following mudflat, creek and pond formation in an estuarine mangrove wetland	Ecological Engineering	82	590-595-	10.1016/j.ecoleng.2015.04.074	<Go to ISI>://WOS:000360189100069 and https://www.sciencedirect.com/science/article/pii/S0925857415001846?via%3Dihub
143	12449810	study type	full search	Chowdhury, M. S. N.	2019	Ecological engineering with oysters for coastal resilience: Habitat suitability, bioenergetics, and ecosystem services	NA	NA	NA-	10.18174/466205	NA
144	12459785	intervention - coastal protection	full search	Isdell, Robert E. and Bilkovic, Donna Marie and Guthrie, Amanda G. and Mitchell, Molly M. and Chambers, Randolph M. and Leu, Matthias and Hershner, Carl	2021	Living shorelines achieve functional equivalence to natural fringe marshes across multiple ecological metrics	PeerJ	9	e11815-	10.7717/peerj.11815	https://www.ncbi.nlm.nih.gov/pubmed/34447620 and https://www.ncbi.nlm.nih.gov/pmc/articles/PMC8366526/pdf/peerj-09-11815.pdf
145	12444253	population	full search	Ido, S. and Shimrit, P. F.	2015	Blue is the new green - Ecological enhancement of concrete based coastal and marine infrastructure	ECOLOGICAL ENGINEERING	84	260-272-	10.1016/j.ecoleng.2015.09.016	<Go to ISI>://WOS:000363948000033 and https://www.sciencedirect.com/science/article/pii/S0925857415301609?via%3Dihub
146	12462456	intervention - coastal protection	full search	Begam, M. M. and Sutradhar, T. and Chowdhury, R. and Mukherjee, C. and Basak, S. K. and Ray, K.	2017	Native salt-tolerant grass species for habitat restoration, their acclimation and contribution to improving edaphic conditions: a study from a degraded mangrove in the Indian Sundarbans	Hydrobiologica	803	373-387-	10.1007/s10750-017-3320-2	<Go to ISI>://WOS:000412971700026 and https://link.springer.com/article/10.1007/s10750-017-3320-2
147	12467864	intervention - NBS	full search	Zedler, Joy B.	2011	Restoring a Dynamic Ecosystem to Sustain Biodiversity	Ecological Restoration	29	152-160-	10.3368/er.29.1-2.152	https://er.uwpress.org/content/29/1-2/152
148	12468476	intervention - coastal protection	full search	Lee, Simone and Hall, Giselle and Trench, Camilo	2022	The role of Natureâ€based Solutions in disaster resilience in coastal Jamaica: current and potential applications for â€˜building back betterâ€™	Disasters	46	S78-S100-	10.1111/disa.12539	https://www.ncbi.nlm.nih.gov/pubmed/35502524 and https://www.ncbi.nlm.nih.gov/pmc/articles/PMC9544832/pdf/DISA-46-S78.pdf
149	12455268	intervention - coastal protection	full search	Kusmana, C. and Mulyana, D. and Gunarso, P. and Tambayong, K. and Juniartini, S. and Dwiyanti, F. G.	2022	Growth performance of planted mangrove seedlings on an intertidal area of the Bali Sea	IOP Conference Series: Earth and Environmental Science	1109	12089-	10.1088/1755-1315/1109/1/012089	https://iopscience.iop.org/article/10.1088/1755-1315/1109/1/012089/pdf
150	12452099	intervention - NBS	full search	Masucci, G. D. and Acierno, A. and Reimer, J. D.	2020	Eroding diversity away: Impacts of a tetrapod breakwater on a subtropical coral reef	AQUATIC CONSERVATION-MARINE AND FRESHWATER ECOSYSTEMS	30	290-302-	10.1002/aqc.3249	https://onlinelibrary.wiley.com/doi/pdf/10.1002/aqc.3249
151	12451052	intervention - coastal protection	full search	Marshall, D. A. and La Peyre, M. K.	2020	Effects of inundation duration on southeastern Louisiana oyster reefs	Experimental Results	1	NA-	10.1017/exp.2020.35	https://www.cambridge.org/core/services/aop-cambridge-core/content/view/B0E6A8009D4D0A47D25CE60C06B56FFB/S2516712X20000350a.pdf/div-class-title-effects-of-inundation-duration-on-southeastern-louisiana-oyster-reefs-div.pdf
152	12446582	study type	full search	Sreeranga, Sindhu and Takagi, Hiroshi and Shirai, Rikuo	2021	Community-Based Portable Reefs to Promote Mangrove Vegetation Growth: Bridging between Ecological and Engineering Principles	International Journal of Environmental Research and Public Health	18	590-	10.3390/ijerph18020590	https://www.ncbi.nlm.nih.gov/pubmed/33445742 and https://www.ncbi.nlm.nih.gov/pmc/articles/PMC7828195/pdf/ijerph-18-00590.pdf
153	12463946	full text availability	full search	Boswell, Maura and Tahvildari, Navid	2018	OPTIMIZING NATURE-BASED FEATURES FOR WAVE DISSIPATION AND LAND-WATER CONNECTIVITY	Coastal Engineering Proceedings	1	23-	10.9753/icce.v36.risk.23	NA
154	12475141	population	full search	Kreiling, Rebecca M. and Schubauerâ€Berigan, Joseph P. and Richardson, William B. and Bartsch, Lynn A. and Hughes, Peter E. and Cavanaugh, Jennifer C. and Strauss, Eric A.	2013	Wetland Management Reduces Sediment and Nutrient Loading to the Upper Mississippi River	Journal of Environmental Quality	42	573-583-	10.2134/jeq2012.0248	https://www.ncbi.nlm.nih.gov/pubmed/23673850 and https://acsess.onlinelibrary.wiley.com/doi/pdf/10.2134/jeq2012.0248
155	12471805	language	full search	Purwanto, Wahyu and Haryanto, David M. and Priambada, Rizal Indra	2020	Study of Abration Management in Pangkalan Jambi Village, Bengkalis District	Social, Humanities, and Educational Studies (SHEs): Conference Series	3	NA-	10.20961/shes.v3i1.45025	https://jurnal.uns.ac.id/SHES/article/download/45025/28611
156	12463679	intervention - NBS	full search	Phong, Nguyen Tan	2022	Offshore structures, sea mud accumulation and mangrove regeneration: Insights from the Vietnamese Mekong Delta, Vietnam	Ocean & Coastal Management	225	106243-	10.1016/j.ocecoaman.2022.106243	<Go to ISI>://WOS:000808375900008 and https://www.sciencedirect.com/science/article/pii/S0964569122002198?via%3Dihub
157	12470766	intervention - coastal protection	full search	Delaune, R. D. and Pezeshki, S. R. and Pardue, J. H. and Whitcomb, J. H. and Patrick Jr, W. H.	1990	Some influences of sediment addition to a deteriorating salt marsh in the Mississippi river deltaic plain: a pilot study	Journal of Coastal Research	6	181-188-	NA	<Go to ISI>://WOS:A1990CL45000014
158	12462557	language	full search	Sadayuki, O. K. A. and Orishimo, Sadao and Nagano, Akira	2004	NATURAL SYMBIOSIS TYPE FISHING PORT REHABILITATION USING THE MANGROVE	PROCEEDINGS OF CIVIL ENGINEERING IN THE OCEAN	20	1151-	10.2208/prooe.20.1151	https://www.jstage.jst.go.jp/article/prooe1986/20/0/20_0_1151/_pdf
159	12473601	intervention - NBS	full search	Spencer, K. L. and Harvey, G. L.	2012	Understanding system disturbance and ecosystem services in restored saltmarshes: Integrating physical and biogeochemical processes	ESTUARINE COASTAL AND SHELF SCIENCE	106	23-32-	10.1016/j.ecss.2012.04.020	<Go to ISI>://WOS:000305862800003 and https://www.sciencedirect.com/science/article/pii/S0272771412001412?via%3Dihub
160	12457546	intervention - coastal protection	full search	DeLaune, Ronald D. and Lindau, Charles W. and Jugsujinda, Aroon	2008	Indicators for Evaluating the Influence of Diverted Mississippi River Water on Louisiana Coastal Marsh	Journal of Freshwater Ecology	23	475-477-	10.1080/02705060.2008.9664228	<Go to ISI>://WOS:000258969100019 and https://www.tandfonline.com/doi/pdf/10.1080/02705060.2008.9664228
161	12473255	intervention - NBS	full search	Wibowo, A.	2022	Translating GPDRR UNDRR 2022, Sendai Framework, and the Bali Agenda for Resilience into Action: Mangrove-Nature Based Solutions and Local Wisdom in Mitigating Sea Level Rise Flood Disasters In Indonesia	NA	NA	NA-	10.20944/preprints202206.0161.v1	https://www.preprints.org/manuscript/202206.0161/v1
162	12472369	intervention - NBS	full search	Han, Winterwerp and Wesenbeeck, B. K. Van and Jan van, Dalfsen and Tonneijck, Femke and Apri, Astra and Verschure, Stefan and Eijk, P. Van	2014	A sustainable solution for massive coastal erosion in Central Java	NA	NA	45-	NA	NA
163	12472347	language	full search	Jin, Sato and Yamamoto, Jun and Yamauchi, Hiroaki and Imabayashi, Hiroshi and Yamashita, Toshihiko	2012	SUSTAINABLE FACTOR OF SEAWEED BED AT COASTAL STRUCTURE IN SAND COAST	Journal of Japan Society of Civil Engineers, Ser. B3 (Ocean Engineering)	68	I_1268-I_1273-	10.2208/jscejoe.68.i_1268	https://www.jstage.jst.go.jp/article/jscejoe/68/2/68_I_1268/_pdf
164	12468693	intervention - coastal protection	full search	Veenklaas, Roos M. and Koppenaal, Elske C. and Bakker, Jan P. and Esselink, Peter	2015	Salinization during salt-marsh restoration after managed realignment	Journal of Coastal Conservation	19	405-415-	10.1007/s11852-015-0390-z	<Go to ISI>://WOS:000362017900002 and https://link.springer.com/content/pdf/10.1007/s11852-015-0390-z.pdf
165	12448631	outcome	full search	Symonds, A. M. and Collins, M. B.	2007	The development of artificially created breaches in an embankment as part of a managed realignment Freiston Shore UK	Journal of Coastal Research	NA	130-134-	NA	<Go to ISI>://WOS:000207860300026
166	12459768	population	full search	Sittoni, L. and Van Eekelen, E. M. M. and Van Der Goot, F. and Nieboer, H. E.	2019	The Living Lab for mud: Integrated sediment management based on building with nature concepts	NA	NA	847-856-	NA	NA
167	12441324	language	full search	Basir, Noerdin and Hiraishi, Tetsuya and ãƒŽã‚¨ãƒ«ãƒ‡ã‚£ãƒ³, ãƒã‚¸ãƒ« and å“²ä¹Ÿ, å¹³çŸ³	2019	ABILITY OF MANGROVE REDUCE WAVE INPACT AT COAST OF BENGKALIS ISLAND INDONESIA	Doboku Gakkai Ronbunshu. B3, Kaiyo Kaihatsu	75	I_247-I_252-	10.2208/jscejoe.75.I_247	https://www.jstage.jst.go.jp/article/jscejoe/75/2/75_I_247/_pdf
168	12450736	population	full search	Toft, J. D. and Dethier, M. N. and Howe, E. R. and Buckner, E. V. and Cordell, J. R.	2021	Effectiveness of living shorelines in the Salish Sea	ECOLOGICAL ENGINEERING	167	106255-	10.1016/j.ecoleng.2021.106255	<Go to ISI>://WOS:000653059100006
169	12469498	intervention - coastal protection	full search	Dale, J. and Cundy, A. B. and Spencer, K. L. and Carr, S. J. and Croudace, I. W. and Burgess, H. M. and Nash, D. J.	2019	Sediment structure and physicochemical changes following tidal inundation at a large open coast managed realignment site	SCIENCE OF THE TOTAL ENVIRONMENT	660	1419-1432-	10.1016/j.scitotenv.2018.12.323	https://www.ncbi.nlm.nih.gov/pubmed/30743935 and https://www.sciencedirect.com/science/article/pii/S0048969718352082?via%3Dihub
170	12449295	population	full search	Cheng, J. Z. and White, J. R.	2022	Dredge-material created coastal marshes are more effective at improving water quality than natural marshes in early-stage development	ECOLOGICAL ENGINEERING	185	106814-	10.1016/j.ecoleng.2022.106814	<Go to ISI>://WOS:000876393300004 and https://www.sciencedirect.com/science/article/pii/S0925857422002750?via%3Dihub
171	12457816	study type	full search	Palinkas, C. M. and Sanford, L. P. and Koch, E. W.	2018	Influence of Shoreline Stabilization Structures on the Nearshore Sedimentary Environment in Mesohaline Chesapeake Bay	ESTUARIES AND COASTS	41	952-965-	10.1007/s12237-017-0339-6	<Go to ISI>://WOS:000430990300003 and https://link.springer.com/content/pdf/10.1007/s12237-017-0339-6.pdf
172	12462296	population	full search	Berkowitz, Jacob F. and Sung-Chan, Kim and Beane, Nathan R. and Evans, Darrell E. and Summers, Elizabeth A. and Suedel, Burton C. and Flanagin, Maik and Corbino, Jeff	2017	A Multifactor Ecosystem Assessment of Wetlands Created Using a Novel Dredged Material Placement Technique in the Atchafalaya River, Louisiana: An Engineering With Nature Demonstration Project	NA	NA	NA-	10.21079/11681/22625	https://erdc-library.erdc.dren.mil/jspui/bitstream/11681/22625/1/ERDC%20TR-17-5.pdf
173	12441538	population	full search	Weisner, E. and Sehernewski, G.	2013	Adaptation to climate change: A combined coastal protection and re-alignment scheme in a Baltic tourism region	JOURNAL OF COASTAL RESEARCH	NA	1963-1968-	10.2112/SI65-332.1	<Go to ISI>://WOS:000337995600150
174	12445920	study type	full search	Bumi, I. S. and Widyaningtias, null and Adityawan, M. B.	2021	Coastal Erosion Management by Implementing Concept of Building with Nature (BwN) in Demak Regency, Central Java, Indonesia	IOP Conference Series: Earth and Environmental Science	698	12005-	10.1088/1755-1315/698/1/012005	https://iopscience.iop.org/article/10.1088/1755-1315/698/1/012005/pdf
175	12443072	intervention - NBS	full search	Seo, J. Y. and Choi, S. M. and Ha, H. K.	2021	Assessment of potential impact of invasive vegetation on cohesive sediment erodibility in intertidal flats	SCIENCE OF THE TOTAL ENVIRONMENT	766	144493-	10.1016/j.scitotenv.2020.144493	https://www.ncbi.nlm.nih.gov/pubmed/33418259 and https://www.sciencedirect.com/science/article/pii/S0048969720380244?via%3Dihub
176	12466884	intervention - NBS	full search	Reed, D. J. and Peterson, M. S. and Lezina, B. J.	2006	Reducing the effects of dredged material levees on coastal marsh function: Sediment deposition and nekton utilization	ENVIRONMENTAL MANAGEMENT	37	671-685-	10.1007/s00267-004-0223-6	https://www.ncbi.nlm.nih.gov/pubmed/16508806 and https://link.springer.com/content/pdf/10.1007/s00267-004-0223-6.pdf
177	12466268	intervention - NBS	full search	McKenna, K. and DiCosmo, N. and Greenfeld, B. and Gebert, J.	2018	Quantification of flood event forcing and the impact of natural wetland systems: Great Bay Boulevard, Ocean County, New Jersey	NA	NA	NA-	NA	NA
178	12453250	intervention - NBS	full search	Duggan-Edwards, Mollie F. and PagÃ¨s, Jordi F. and Jenkins, Stuart R. and Bouma, Tjeerd J. and Skov, Martin W.	2020	External conditions drive optimal planting configurations for salt marsh restoration	Journal of Applied Ecology	57	619-629-	10.1111/1365-2664.13550	<Go to ISI>://WOS:000510475200001 and https://besjournals.onlinelibrary.wiley.com/doi/pdf/10.1111/1365-2664.13550
179	12447553	language	full search	Kumano, Naoko and Tamura, Makoto and Inoue, Tomomi and Yokoki, Hiromune and ç›´å­, ç†Šé‡Ž and ç”°æ‘, èª and æ™ºç¾Ž, äº•ä¸Š and è£•å®—, æ¨ªæœ¨	2020	COST ANALYSIS OF MULTIPLE PROTECTION MEASURES INCORPORATING GREEN INFRASTRUCTURE IN COASTAL AREAS	Doboku Gakkai Ronbunshu. G, Kankyo = Journal of Japan Society of Civil Engineers. Ser. G, Environmental Research	76	I_221-I_231-	10.2208/jscejer.76.5_I_221	https://www.jstage.jst.go.jp/article/jscejer/76/5/76_I_221/_pdf
180	12462493	intervention - NBS	full search	Barbier, Edward B.	2006	Natural barriers to natural disasters: replanting mangroves after the tsunami	Frontiers in Ecology and the Environment	4	124-131-	10.1890/1540-9295(2006)004[0124:nbtndr]2.0.co;2	<Go to ISI>://WOS:000236678900016 and https://esajournals.onlinelibrary.wiley.com/doi/pdf/10.1890/1540-9295%282006%29004%5B0124%3ANBTNDR%5D2.0.CO%3B2
181	12470013	population	full search	Everett, Cassandra L. and Williams, Oscar and Ruggiero, Emma and Larner, Michael and Schaefer, Rachel and Malej, Matt and Shi, Fengyan and Bruck, Jules and Puleo, Jack A.	2022	Ship wake forcing and performance of a living shoreline segment on an estuarine shoreline	Frontiers in Built Environment	8	NA-	10.3389/fbuil.2022.917945	NA
182	12469621	outcome	full search	Vandenbruwaene, W. and Maris, T. and Cox, T. J. S. and Cahoon, D. R. and Meire, P. and Temmerman, S.	2011	Sedimentation and response to sea-level rise of a restored marsh with reduced tidal exchange: Comparison with a natural tidal marsh	GEOMORPHOLOGY	130	115-126-	10.1016/j.geomorph.2011.03.004	<Go to ISI>://WOS:000292236800002 and https://www.sciencedirect.com/science/article/pii/S0169555X11001243?via%3Dihub
183	12460498	intervention - coastal protection	full search	Dutrieux, Eric and Proisy, Christophe and Fromard, FranÃ§ois and Walcker, Romain and Ilman, Muhammad and Pawlowski, FrÃ©dÃ©ric and Ferdiansyah, Henry	2014	Mangrove Restoration in the Vicinity of Oil and Gas Facilities: Lessons Learned from a Large Scale Project	NA	NA	NA-	10.2118/168449-ms	https://onepetro.org/SPEHSE/proceedings-abstract/14HSE/1-14HSE/D011S003R003/210816
184	12460291	intervention - NBS	full search	French, P. W.	1999	Managed retreat: A natural analogue from the Medway Estuary, UK	Ocean & Coastal Management	42	49-62-	10.1016/S0964-5691(98)00079-9	<Go to ISI>://WOS:000078717800004 and https://www.sciencedirect.com/science/article/pii/S0964569198000799?via%3Dihub
185	12460330	intervention - NBS	full search	Faperi, Suyono and Supriharyono, null and Hendrarto, Ign Boedi and Radjasa, Ocky Karna	2015	Management Strategies of Mangrove Degradation in Coastal Areas of Brebes Regency, Central Java, Indonesia	Journal of Coastal Zone Management	18	1-12-	10.4172/2473-3350.1000401	NA
186	12461346	outcome	full search	Temmink, Ralph J. M. and Christianen, Marjolijn J. A. and Fivash, Gregory S. and Angelini, Christine and BostrÃ¶m, Christoffer and Didderen, Karin and Engel, Sabine M. and Esteban, Nicole and Gaeckle, Jeffrey L. and Gagnon, Karine and Govers, Laura L. and Infantes, Eduardo and van Katwijk, Marieke M. and Kipson, Silvija and Lamers, Leon P. M. and Lengkeek, Wouter and Silliman, Brian R. and van Tu…	2020	Mimicry of emergent traits amplifies coastal restoration success	Nature Communications	11	3668-	10.1038/s41467-020-17438-4	https://www.ncbi.nlm.nih.gov/pubmed/32699271 and https://www.ncbi.nlm.nih.gov/pmc/articles/PMC7376209/pdf/41467_2020_Article_17438.pdf
187	12474367	intervention - NBS	full search	Wigand, C. and Sundberg, K. and Hanson, A. and Davey, E. and Johnson, R. and Watson, E. and Morris, J.	2016	Varying Inundation Regimes Differentially Affect Natural and Sand-Amended Marsh Sediments	PLOS ONE	11	e0164956-	10.1371/journal.pone.0164956	https://www.ncbi.nlm.nih.gov/pubmed/27788165 and https://www.ncbi.nlm.nih.gov/pmc/articles/PMC5082819/pdf/pone.0164956.pdf
188	12470912	outcome	full search	Rogers, E.	2021	Spatial and temporal variations in sediment composition within newly restored salt marshes	NA	NA	NA-	NA	NA
189	12446320	intervention - NBS	full search	Sadat-Noori, M. and Rankin, C. and Rayner, D. and Heimhuber, V. and Gaston, T. and Drummond, C. and Chalmers, A. and Khojasteh, D. and Glamore, W.	2021	Coastal wetlands can be saved from sea level rise by recreating past tidal regimes	SCIENTIFIC REPORTS	11	1196-	10.1038/s41598-021-80977-3	https://www.ncbi.nlm.nih.gov/pubmed/33441972 and https://www.ncbi.nlm.nih.gov/pmc/articles/PMC7807073/pdf/41598_2021_Article_80977.pdf
190	12462090	population	full search	Chirol, C. and Haigh, I. D. and Pontee, N. and Thompson, C. E. L. and Gallop, S. L.	2022	Morphological evolution of creek networks in 10 restored coastal wetlands in the UK	SCIENTIFIC DATA	9	144-	10.1038/s41597-022-01199-4	https://www.ncbi.nlm.nih.gov/pubmed/35365671 and https://www.ncbi.nlm.nih.gov/pmc/articles/PMC8975865/pdf/41597_2022_Article_1199.pdf
191	12461896	outcome	full search	Rahman, M. Mahmudur and Pramanik, Md Abu Taleb	2015	Monitoring Mangrove Plantation along the Coastal Belts of Bangladesh (1989-2010)	Journal of Forest and Environmental Science	31	225-234-	10.7747/jfes.2015.31.3.225	http://koreascience.or.kr:80/article/JAKO201525550548123.pdf
192	12472902	intervention - NBS	full search	Craft, C.	2023	Tidal marsh restoration on Sapelo Island: A legacy of RJ Reynolds, Jr., Eugene Odum and the University of Georgia Marine Institute	ECOLOGICAL ENGINEERING	187	106875-	10.1016/j.ecoleng.2022.106875	NA
193	12452274	language	full search	Kumano, Naoko and Tamura, Makoto and Inoue, Tomomi and Yokoki, Hiromune	2018	ESTIMATING THE COST OF COASTAL PROTECTION USING GREEN INFRASTRUCTURE AGAINST SEA LEVEL RISE IN PHILIPPINES AND VEITNAM	Doboku Gakkai Ronbunshu. G, Kankyo = Journal of Japan Society of Civil Engineers. Ser. G, Environmental Research	74	I_395-I_404-	10.2208/jscejer.74.I_395	https://www.jstage.jst.go.jp/article/jscejer/74/5/74_I_395/_pdf
194	12470516	study type	full search	Triyanti, Annisa and Bavinck, Maarten and Gupta, Joyeeta and Marfai, Muh Aris	2017	Social capital, interactive governance and coastal protection: The effectiveness of mangrove ecosystem-based strategies in promoting inclusive development in Demak, Indonesia	Ocean & Coastal Management	150	3-11-	10.1016/j.ocecoaman.2017.10.017	<Go to ISI>://WOS:000418626500002 and https://www.sciencedirect.com/science/article/pii/S0964569117308542?via%3Dihub
195	12475242	outcome	full search	Stafford, Sarah and Guthrie, Amanda G.	2020	What Drives Property Owners to Modify Their Shorelines? A Case Study of Gloucester County, Virginia	Wetlands	40	1739-1750-	10.1007/s13157-020-01358-6	https://link.springer.com/article/10.1007/s13157-020-01358-6
196	12460282	intervention - coastal protection	full search	Virgin, Spencer D. S. and Beck, Allen D. and Boone, Laura K. and Dykstra, Allison K. and Ollerhead, Jeff and Barbeau, Myriam A. and McLellan, Nic R.	2020	A managed realignment in the upper Bay of Fundy: Community dynamics during salt marsh restoration over 8 years in a megatidal, ice-influenced environment	Ecological Engineering	149	1-	10.1016/j.ecoleng.2020.105713	<Go to ISI>://WOS:000529358300016 and https://www.sciencedirect.com/science/article/pii/S092585742030001X?via%3Dihub
197	12465059	intervention - coastal protection	full search	Beck, Jennifer and Gustafson, Danny J.	2012	Plant Source Influence on Spartina alterniflora Survival and Growth in Restored South Carolina Salt Marshes	Southeastern Naturalist	11	747-754-	10.1656/058.011.0412	<Go to ISI>://WOS:000312985900012 and https://bioone.org/journals/southeastern-naturalist/volume-11/issue-4/058.011.0412/Plant-Source-Influence-on-Spartina-alterniflora-Survival-and-Growth-in/10.1656/058.011.0412.pdf
198	12443650	outcome	full search	Sittoni, L. and Boer, J. and Van Der Star, W. R. L. and Van Den Heuvel, M. J. M. and Baptist, M. J. and Van Eekelen, E. M. M. and Van Der Goot, F. and Nieboer, H. E. and Doets, I.	2019	Beneficial and nature-based sediment use - Experiences from Dutch pilots	NA	NA	325-330-	NA	NA
199	12443973	intervention - NBS	full search	Andrews, J. E. and Burgess, D. and Cave, R. R. and Coombes, E. G. and Jickells, T. D. and Parkes, D. J. and Turner, R. K.	2006	Biogeochemical value of managed realignment, Humber estuary, UK	SCIENCE OF THE TOTAL ENVIRONMENT	371	19-30-	10.1016/j.scitotenv.2006.08.021	https://www.ncbi.nlm.nih.gov/pubmed/16996577 and https://www.sciencedirect.com/science/article/pii/S0048969706006395?via%3Dihub
200	12452213	outcome	full search	Sulaiman, R. B. R. and Mohidin, F. S. M.	2018	Establishment of Shoreline Buffer Zone through Rehabilitation of Degraded Coastal Mangroves	NA	203	1019-	10.1051/matecconf/201820301019	https://www.matec-conferences.org/articles/matecconf/pdf/2018/62/matecconf_iccoee2018_01019.pdf
201	12468514	intervention - coastal protection	full search	Yang, S. L.	1998	The role of Scirpus marsh in attenuation of hydrodynamics and retention of fine sediment in the Yangtze Estuary	Estuarine, Coastal and Shelf Science	47	227-233-	10.1006/ecss.1998.0348	<Go to ISI>://WOS:000075460700009 and https://www.sciencedirect.com/science/article/pii/S0272771498903481?via%3Dihub
202	12462717	intervention - coastal protection	full search	Pontee, N. I. and Serato, B.	2019	Nearfield erosion at the steart marshes (UK) managed realignment scheme following opening	Ocean & Coastal Management	172	64-81-	10.1016/j.ocecoaman.2019.01.017	<Go to ISI>://WOS:000462801300006 and https://www.sciencedirect.com/science/article/pii/S0964569117310505?via%3Dihub
203	12448094	intervention - coastal protection	full search	Levine, Ansley J. and Turrietta, Elise M. and Bilkovic, Donna M. and Chambers, Randolph M.	2022	Demographic and Trophic Analysis of Adult Grass Shrimp (Palaemonetes pugio) from Living Shoreline and Natural Tidal Marshes in the Chesapeake Bay	Northeastern Naturalist	29	207-228-	10.1656/045.029.0204	<Go to ISI>://WOS:000869052900008 and https://bioone.org/journals/northeastern-naturalist/volume-29/issue-2/045.029.0204/Demographic-and-Trophic-Analysis-of-Adult-Grass-Shrimp-Palaemonetes-pugio/10.1656/045.029.0204.pdf
204	12449822	intervention - coastal protection	full search	Guthrie, Amanda G. and Bilkovic, Donna Marie and Mitchell, Molly and Chambers, Randolph and Thompson, Jessica S. and Isdell, Robert E.	2022	Ecological equivalency of living shorelines and natural marshes for fish and crustacean communities	Ecological Engineering	176	1-	10.1016/j.ecoleng.2021.106511	<Go to ISI>://WOS:000807886600004
205	12450769	full text availability	full search	Herke, W. H. and Knudsen, E. E. and Rogers, B. D. and Prenger, V. L.	1985	Effects of a fixed-crest water control structure on the abundance of the fish and crustaceans migrating from a shallow marsh nursery toward the Gulf of Mexico	Estuaries	8	A21-A21-	NA	<Go to ISI>://WOS:A1985ALL2600057
206	12467783	duplicate	full search	Burningham, Helene	2009	Restoration of an Eroded Estuarine Foreshore Using Cohesive Dredge Material, Orwell Estuary, UK	Journal of Coastal Research	NA	1444-1448-	NA	<Go to ISI>://WOS:000266722400110
207	12471588	study type	full search	Stanley, O. D. and Lewis Iii, R. R.	2009	Strategies from mangrove rehabilitation in an eroded coast line of Selangor, Peninsular Malaysia	Journal of coastal development	12	142-154-	NA	NA
208	12459789	intervention - NBS	full search	Onorevole, K. M. and Thompson, S. P. and Piehler, M. F.	2018	Living shorelines enhance nitrogen removal capacity over time	ECOLOGICAL ENGINEERING	120	238-248-	10.1016/j.ecoleng.2018.05.017	<Go to ISI>://WOS:000444614500028 and https://www.sciencedirect.com/science/article/pii/S0925857418301721?via%3Dihub
209	12471347	intervention - coastal protection	full search	Ahmed, S. and Kamruzzaman, M. and Rahman, M. S. and Sakib, N.	2022	Stand structure and carbon storage of a young mangrove plantation forest in coastal area of Bangladesh: the promise of a natural solution	Nature-Based Solutions	2	100025-	10.1016/j.nbsj.2022.100025	https://www.sciencedirect.com/science/article/pii/S2772411522000179?via%3Dihub
210	12474141	intervention - coastal protection	full search	Nelson, K. A. and Leonard, L. A. and Posey, M. H. and Alphin, T. D. and Mallin, M. A.	2004	Using transplanted oyster (Crassostrea virginica) beds to improve water quality in small tidal creeks: a pilot study	JOURNAL OF EXPERIMENTAL MARINE BIOLOGY AND ECOLOGY	298	347-368-	10.1016/S0022-0981(03)00367-8	<Go to ISI>://WOS:000188780300011 and https://www.sciencedirect.com/science/article/pii/S0022098103003678?via%3Dihub
211	12475299	intervention - coastal protection	full search	Potet, Marine and Fabien, AurÃ©lie and Chaudemanche, Samuel and Sebaibi, Nassim and Guillet, ThÃ©o and Gachelin, Sonia and Cochet, HÃ©lÃ¨ne and Boutouil, Mohamed and Pouvreau, StÃ©phane	2021	Which concrete substrate suits you? Ostrea edulis larval preferences and implications for shellfish restoration in Europe	Ecological Engineering	162	106159-	10.1016/j.ecoleng.2021.106159	NA
212	12442115	language	full search	Kanba, Harushi and Iwata, Manabu and Imamoto, Shinya and Kuroiwa, Masamitsu and Kuchiishi, Takayuki and Kato, Kenichi and Yoshimatsu, Kentarou and Osakada, Yuki and æ²»å¸, ç¥žåº­ and å²©ç”°, å­¦ and çœŸä¹Ÿ, ä»Šæœ¬ and æ­£å…‰, é»’å²© and å­å¹¸, å£çŸ³ and æ†²ä¸€, åŠ è—¤ and å¥å¤ªéƒŽ, å‰æ¾ and ç¥ç´€, å°å‚ç”°	2019	ANALYSIS OF THE EFFECTS OF THE IMPROVEMENT ON AN ARTIFICIAL REEF FOR TOMIMASU AREA OF KAIKE COAST	Doboku Gakkai Ronbunshu. B2, Kaigan Kogaku = Journal of Japan Society of Civil Engineers. Ser. B2, Coastal Engineering	75	I_619-I_624-	10.2208/kaigan.75.I_619	https://www.jstage.jst.go.jp/article/kaigan/75/2/75_I_619/_pdf
213	12470219	intervention - coastal protection	full search	Blackwell, M. S. A. and Hogan, D. V. and Maltby, E.	2004	The short-term impact of managed realignment on soil environmental variables and hydrology	ESTUARINE COASTAL AND SHELF SCIENCE	59	687-701-	10.1016/j.ecss.2003.11.012	<Go to ISI>://WOS:000220279700013 and https://www.sciencedirect.com/science/article/pii/S0272771403003391?via%3Dihub
214	12457169	intervention - NBS	full search	Bozek, Catherine M. and Burdick, David M.	2005	Impacts of Seawalls on Saltmarsh Plant Communities in the Great Bay Estuary, New Hampshire USA	Wetlands Ecology and Management	13	553-568-	10.1007/s11273-004-5543-z	https://link.springer.com/article/10.1007/s11273-004-5543-z
215	12472776	outcome	full search	Thorne, Karen M. and Freeman, Chase M. and Rosencranz, Jordan A. and Ganju, Neil K. and Guntenspergen, Glenn R.	2019	Thin-layer sediment addition to an existing salt marsh to combat sea-level rise and improve endangered species habitat in California, USA	Ecological Engineering	136	197-	10.1016/j.ecoleng.2019.05.011	<Go to ISI>://WOS:000475563600025
216	12454063	intervention - NBS	full search	Chen, L. Z. and Lin, Q. L. and Krauss, K. W. and Zhang, Y. and Cormier, N. and Yang, Q.	2021	Forest thinning in the seaward fringe speeds up surface elevation increment and carbon accumulation in managed mangrove forests	JOURNAL OF APPLIED ECOLOGY	58	1899-1909-	10.1111/1365-2664.13939	<Go to ISI>://WOS:000667979700001 and https://besjournals.onlinelibrary.wiley.com/doi/pdf/10.1111/1365-2664.13939
217	12444336	study type	full search	Popkin, Gabriel	2015	Breaking the waves	Science	350	756-759-	10.1126/science.350.6262.756	https://www.ncbi.nlm.nih.gov/pubmed/26564842 and https://www.science.org/doi/pdf/10.1126/science.350.6262.756?download=true
218	12451319	intervention - NBS	full search	Gehman, Alyssa-Lois M. and McLenaghan, Natalie A. and Byers, James E. and Alexander, Clark R. and Pennings, Steven C. and Alber, Merryl	2018	Effects of Small-Scale Armoring and Residential Development on the Salt Marsh-Upland Ecotone	Estuaries and Coasts	41	54-67-	10.1007/s12237-017-0300-8	<Go to ISI>://WOS:000440452500005
219	12467850	intervention - coastal protection	full search	Weinstein, M. P. and Teal, J. M. and Balletto, J. H. and Strait, K. A.	2001	Restoration principles emerging from one of the world's largest tidal marsh restoration projects	Wetlands Ecology and Management	9	387-407-	10.1023/A:1012058713910	https://link.springer.com/article/10.1023/A:1012058713910
220	12452206	outcome	full search	Tamin, N. M. and Zakaria, R. and Hashim, R. and Yin, Y.	2011	Establishment of Avicennia marina mangroves on accreting coastline at Sungai Haji Dorani, Selangor, Malaysia	ESTUARINE COASTAL AND SHELF SCIENCE	94	334-342-	10.1016/j.ecss.2011.07.009	<Go to ISI>://WOS:000295109900005 and https://www.sciencedirect.com/science/article/pii/S0272771411002496?via%3Dihub
221	12471303	study type	full search	Chisholm, Warren John	2009	The stability of shallow coastal sediments with and without seagrasses	NA	NA	NA-	NA	NA
222	12464530	population	full search	Browder, Albert E. and Dean, Robert G. and Chen, Renjie	1997	Performance of a Submerged Breakwater for Shore Protection	NA	1	2312-2323-	10.1061/9780784402429.179	https://ascelibrary.org/doi/10.1061/9780784402429.179
223	12456410	intervention - NBS	full search	Sloey, T. M. and Willis, J. M. and Hester, M. W.	2015	Hydrologic and edaphic constraints on Schoenoplectus acutus, Schoenoplectus californicus, and Typha latifolia in tidal marsh restoration	RESTORATION ECOLOGY	23	430-438-	10.1111/rec.12212	<Go to ISI>://WOS:000358127300014 and https://onlinelibrary.wiley.com/doi/pdf/10.1111/rec.12212
224	12472782	intervention - NBS	full search	Okimoto, Y. and Nose, A. and Murdiyarso, D. and Purbopuspito, J. and Sasmito, S. D.	2020	Thinning practices in rehabilitated mangroves: Opportunity to synergize climate change mitigation and adaptation	NA	NA	964-968-	NA	NA
225	12461874	population	full search	Hemsley, J. Michael	1985	MONITORING COMPLETED COASTAL PROJECTS	NA	1	63-71-	NA	NA
226	12461350	population	full search	Calvo-Cubero, J. and Ibanez, C. and Rovira, A. and Sharpe, P. J. and Reyes, E.	2013	1716249600	ECOLOGICAL ENGINEERING	61	12-22-	10.1016/j.ecoleng.2013.09.047	<Go to ISI>://WOS:000328487200002 and https://www.sciencedirect.com/science/article/pii/S0925857413003935?via%3Dihub
227	12452499	intervention - coastal protection	full search	Heery, E. C. and Lian, K. Y. and Loke, L. H. L. and Tan, H. T. W. and Todd, P. A.	2020	Evaluating seaweed farming as an eco-engineering strategy for 'blue' shoreline infrastructure	ECOLOGICAL ENGINEERING	152	1-	10.1016/j.ecoleng.2020.105857	<Go to ISI>://WOS:000537670100016
228	12468755	intervention - coastal protection	full search	Oâ€™Connor, Mary I. and Violin, Christy R. and Anton, Andrea and Ladwig, Laura M. and Piehler, Michael F.	2011	Salt marsh stabilization affects algal primary producers at the marsh edge	Wetlands Ecology and Management	19	131-140-	10.1007/s11273-010-9206-y	https://link.springer.com/content/pdf/10.1007/s11273-010-9206-y.pdf
229	12446752	population	full search	Yuksel, Z. Tugce and Kobayashi, Nobuhisa	2018	COMPARISON OF SILL AND REVETMENT IN REDUCING SHORE EROSION AND WAVE OVERTOPPING	Coastal Engineering Proceedings	1	25-	10.9753/icce.v36.structures.25	NA
230	12475644	language	full search	æ·³å¸, æœ¨ä¸‹ and ç« å¤ªéƒŽ, å±±æœ¬ and é›„ä¸€, çŸ³é»’ and è²´ä¸€, å±±æœ¬	2006	ç ‚æµœæµ·å²¸ã«è¨­ç½®ã—ãŸäººå·¥ãƒªãƒ¼ãƒ•ã¸ã®ã‚«ã‚¸ãƒ¡ç§»æ¤ã¨ç¾¤è½ã®æ‹¡å¤§	æ—¥æœ¬æ°´ç”£å·¥å­¦ä¼šèªŒ	43	139-149-	10.18903/fisheng.43.2_139	https://www.jstage.jst.go.jp/article/fisheng/43/2/43_KJ00004558973/_pdf
231	12460171	intervention - coastal protection	full search	Shantharam, A. K. and Padilla, D. K. and Peterson, B. J. and Doall, M. and Lobue, C. and Webb, A.	2019	Macrofaunal Community Structure Following the Restocking of Northern Quahog (Mercenaria mercenaria) to Great South Bay, Long Island, NY	Journal of Shellfish Research	38	259-270-	10.2983/035.038.0206	<Go to ISI>://WOS:000482474600006 and https://bioone.org/journals/journal-of-shellfish-research/volume-38/issue-2/035.038.0206/Macrofaunal-Community-Structure-Following-the-Restocking-of-Northern-Quahog-Mercenaria/10.2983/035.038.0206.pdf
232	12452995	study type	full search	Poppema, Daan Willem and Willemsen, Pim Wilhelmus Johannes Maria and de Vries, M. and Zhu, Zhenchang and Borsje, Bastiaan Wijnand and Hulscher, Suzanne J. M. H.	2017	Experiment-supported modeling of salt marsh establishment : Applying the Windows of opportunity concept to the Marconi pioneer salt marsh design	NA	NA	19-19-	NA	NA
233	12463757	intervention - NBS	full search	Morris, R. K. A. and Reach, I. S. and Duffy, M. J. and Collins, T. S. and Leafe, R. N.	2004	On the loss of saltmarshes in southâ€east England and the relationship with Nereis diversicolor	Journal of Applied Ecology	41	787-791-	10.1111/j.0021-8901.2004.00932.x	<Go to ISI>://WOS:000222721600019 and https://besjournals.onlinelibrary.wiley.com/doi/pdf/10.1111/j.0021-8901.2004.00932.x
234	12470517	study type	full search	Carrie, R. H. and Stringer, L. C. and Hue, L. T. V. and Quang, N. H. and Tan, D. V. and Hackney, C. R. and Nga, P. T. T. and Quinn, C. H.	2022	Social differences in spatial perspectives about local benefits from rehabilitated mangroves: insights from Vietnam	ECOSYSTEMS AND PEOPLE	18	378-396-	10.1080/26395916.2022.2083237	https://www.tandfonline.com/doi/pdf/10.1080/26395916.2022.2083237
235	12466061	intervention - coastal protection	full search	Schotanus, Jildou and Walles, Brenda and Capelle, Jacob J. and van Belzen, Jim and van de Koppel, Johan and Bouma, Tjeerd J.	2020	Promoting selfâ€facilitating feedback processes in coastal ecosystem engineers to increase restoration success: testing engineering measures	Journal of Applied Ecology	57	1958-1968-	10.1111/1365-2664.13709	<Go to ISI>://WOS:000554416600001 and https://besjournals.onlinelibrary.wiley.com/doi/pdf/10.1111/1365-2664.13709
236	12460487	study type	full search	Ellison, A. M. and Felson, A. J. and Friess, D. A.	2020	Mangrove rehabilitation and restoration as experimental adaptive management	Frontiers in Marine Science	7	NA-	10.3389/fmars.2020.00327	<Go to ISI>://WOS:000533254300001
237	12457007	study type	full search	Burgess, Heidi and Nelson, Kathryn and Colclough, Steve and Dale, Jonathan	2020	The Impact that Geomorphological Development of Managed Realignment Sites has on Fish Habitat	NA	NA	375-389-	10.1680/cm.65147.375	https://www.icevirtuallibrary.com/doi/10.1680/cm.65147.375
238	12457068	intervention - NBS	full search	Masucci, G. D. and Biondi, P. and Reimer, J. D.	2021	Impacts of coastal armouring on rubble mobile cryptofauna at shallow coral reefs in Okinawa, Japan	PLANKTON & BENTHOS RESEARCH	16	237-248-	10.3800/pbr.16.237	<Go to ISI>://WOS:000721512500001 and https://www.jstage.jst.go.jp/article/pbr/16/4/16_B160404/_pdf
239	12442511	intervention - NBS	full search	Moller, I.	2019	Applying Uncertain Science to Nature-Based Coastal Protection: Lessons From Shallow Wetland-Dominated Shores	FRONTIERS IN ENVIRONMENTAL SCIENCE	7	49-	10.3389/fenvs.2019.00049	<Go to ISI>://WOS:000465461800002
240	12469375	language	full search	Paputungan, Mohammad Sumiran and Koropitan, Alan Frendy and Prartono, Tri and Lubis, Ali Arman	2017	SEDIMENT ACCUMULATION PROFILE IN MANGROVE RESTORATION AREA OF LEMBAR BAY-LOMBOK ISLAND	Jurnal Ilmu dan Teknologi Kelautan Tropis	9	301-301-	10.28930/jitkt.v9i1.17943	https://journal.ipb.ac.id/index.php/jurnalikt/article/download/17943/13458
241	12449708	language	full search	Quan, W. M. and Feng, M. and Zhou, Z. X. and Wu, Z. L. and Tang, F. H. and Wang, Y. L. and Bao, X. S. and Shen, H. and Cheng, W.	2017	1710979200	Shengtai Xuebao	37	1709-1718-	10.5846/stxb201510102049	https://www.ecologica.cn//stxb/article/pdf/stxb201510102049
242	12469499	intervention - coastal protection	full search	Mendelssohn, I. A. and Kuhn, N. L.	2003	Sediment subsidy: effects on soil-plant responses in a rapidly submerging coastal salt marsh	Ecological Engineering	21	115-128-	10.1016/j.ecoleng.2003.09.006	<Go to ISI>://WOS:000220454600001 and https://www.sciencedirect.com/science/article/pii/S0925857403000703?via%3Dihub
243	12442694	study type	full search	Mariani, A. and Turner, I. L.	2013	Artificial reefs and beach dewatering as innovative solutions to beach erosion: Lessons learnt from two decades of field experience	NA	NA	501-506-	NA	NA
244	12463841	study type	full search	Mulvaney, Kate and Ayvazian, Suzanne and Chaffee, Caitlin and Wigand, Cathleen and Canfield, Katherine and Schoell, Mary	2022	Open SESAME: a social-ecological systems framework for collaborative adaptive management and engagement in coastal restoration and climate adaptation	Wetlands Ecology and Management	30	1291-1302-	10.1007/s11273-022-09891-3	https://www.ncbi.nlm.nih.gov/pubmed/36643969 and https://www.ncbi.nlm.nih.gov/pmc/articles/PMC9836390/pdf/nihms-1856662.pdf
245	12455258	language	full search	Kinoshita, Junji and Yamamoto, Shotaro and Ishiguro, Yuichi and Yamamoto, Takakazu	2006	Growth of the brown macroalgae, Ecklonia cava, transplanted on a submerged breakwater along a sandy coast	Fisheries engineering (Japan)/Suisan Kogaku (Japan)	43	139-149-	NA	NA
246	12460476	study type	full search	Chow, J.	2018	Mangrove management for climate change adaptation and sustainable development in coastal zones	JOURNAL OF SUSTAINABLE FORESTRY	37	139-156-	10.1080/10549811.2017.1339615	https://www-tandfonline-com.proxy.lib.duke.edu/doi/pdf/10.1080/10549811.2017.1339615
247	12446202	study type	full search	Khalil, Syed M. and Raynie, Richard C.	2015	Coastal restoration in Louisiana: An update	Shore & Beach	83	4-14-	NA	NA
248	12444611	intervention - coastal protection	full search	Fivash, Gregory S. and StÃ¼ben, Delia and Bachmann, Mareike and Walles, Brenda and van Belzen, Jim and Didderen, Karin and Temmink, Ralph J. M. and Lengkeek, Wouter and van der Heide, Tjisse and Bouma, Tjeerd J.	2021	Can we enhance ecosystem-based coastal defense by connecting oysters to marsh edges? Analyzing the limits of oyster reef establishment	Ecological Engineering	165	106221-	10.1016/j.ecoleng.2021.106221	https://www.sciencedirect.com/science/article/pii/S0925857421000768?via%3Dihub
249	12466810	intervention - coastal protection	full search	McGlathery, Karen J. and Reynolds, Laura K. and Cole, Luke W. and Orth, Robert J. and Marion, Scott R. and Schwarzschild, Arthur	2012	Recovery trajectories during state change from bare sediment to eelgrass dominance	Marine Ecology Progress Series	448	209-221-	10.3354/meps09574	<Go to ISI>://WOS:000300661800017 and https://www.int-res.com/articles/theme/m448p209.pdf
250	12451409	intervention - coastal protection	full search	Croft, Alex L. and Leonard, Lynn A. and Alphin, Troy D. and Cahoon, Lawrence B. and Posey, Martin H.	2006	The Effects of Thin Layer Sand Renourishment on Tidal Marsh Processes: Masonboro Island, N.C	Estuaries and Coasts	29	737-750-	10.1007/BF02786525	https://link.springer.com/content/pdf/10.1007/BF02786525.pdf
251	12451547	full text availability	full search	Cervino, J. and Gjoza, D. and Lin, C. and Weeks, R. and Goreau, T. J.	2012	Electrical fields increase salt marsh survival and growth and speed restoration in adverse conditions	Innovative Methods of Marine Ecosystem Restoration	NA	169-178-	10.1201/b14314	https://s3-euw1-ap-pe-df-pch-content-store-p.s3.eu-west-1.amazonaws.com/9780429097058/9e962fb6-2f44-4b3d-b035-f86bb4c1362c/relatedobjects/preview.pdf?AWSAccessKeyId=ASIAQFVOSJ57RJRIIB7H&Expires=1704413914&Signature=dJAlHq5m4lz9TzKzGbcJsklcM6s%3D&response-content-disposition=attachment%3B%20filename%3D%2210.1201_b14314_previewpdf.pdf%22&x-amz-security-token=IQoJb3JpZ2luX2VjEOP%2F%2F%2F%2F%2F%2F%2F…
252	12472857	outcome	full search	Emmerson, R. H. C. and Manatunge, J. M. A. and MacLeod, C. L. and Lester, John N.	1997	Tidal Exchanges Between Orplands Managed Retreat Site and the Blackwater Estuary, Essex	Water and Environment Journal	11	363-372-	10.1111/j.1747-6593.1997.tb00992.x	<Go to ISI>://WOS:A1997YD43800009 and https://onlinelibrary.wiley.com/doi/pdf/10.1111/j.1747-6593.1997.tb00992.x
253	12457077	study type	full search	Symonds, Andrew Mark	2006	Impacts of coastal realignment on intertidal sediment dynamics : Freiston Shore, the Wash	NA	NA	NA-	NA	NA
254	12451412	intervention - coastal protection	full search	Oosterlee, L. and Cox, T. J. S. and Temmerman, S. and Meire, P.	2020	Effects of tidal re-introduction design on sedimentation rates in previously embanked tidal marshes	ESTUARINE COASTAL AND SHELF SCIENCE	244	106428-	10.1016/j.ecss.2019.106428	<Go to ISI>://WOS:000577973600008 and https://www.sciencedirect.com/science/article/pii/S027277141830605X?via%3Dihub
255	12472890	study type	full search	Cao, H.	2021	Tidal marsh dynamics in a changing climate: A study on the mechanisms of pioneer establishment and erosion	NA	NA	NA-	10.33540/922	https://dspace.library.uu.nl/handle/1874/406662
256	12455120	population	full search	May, Peter I. and Lagomarsino, Matthew and Kangas, Patrick	2021	The green bulkhead: a vertical wetland design for urban harbors	Journal of Applied Biotechnology & Bioengineering	8	76-79-	10.15406/jabb.2021.08.00256	https://medcraveonline.com/JABB/JABB-08-00256.pdf
257	12468753	population	full search	Karle, M. and Bartholoma, A.	2008	Salt marsh sediments as natural resources for dike construction -- sediment recycling in clay pits	Senckenbergiana maritima	38	83-92-	10.1007/bf03055283	https://link.springer.com/content/pdf/10.1007/BF03055283.pdf
258	12467544	intervention - NBS	full search	Armitage, A. R. and Weaver, C. A. and Kominoski, J. S. and Pennings, S. C.	2020	Resistance to Hurricane Effects Varies Among Wetland Vegetation Types in the Marsh-Mangrove Ecotone	ESTUARIES AND COASTS	43	960-970-	10.1007/s12237-019-00577-3	<Go to ISI>://WOS:000537511500003 and https://link.springer.com/content/pdf/10.1007/s12237-019-00577-3.pdf
259	12453802	study type	full search	Saul Torres, Ortega and Losada, Inigo J. and Espejo, Antonio and Abad, Sheila and Narayan, Siddharth and Beck, Michael W.	2019	The Flood Protection Benefits and Restoration Costs for Mangroves in Jamaica	NA	NA	70-	NA	NA
260	12464489	language	full search	Dhiecha, Dhiecho Mahar	2015	PERENCANAAN ARTIFICIAL REEF SEBAGAI RESTORASI TERUMBU KARANG DAN PENGAMAN PANTAIDI PULAU LEMUKUTAN KABUPATEN BENGKAYANG	Jurnal Teknologi Lingkungan Lahan Basah	3	NA-	10.26418/jtllb.v3i1.9081	https://jurnal.untan.ac.id/index.php/jmtluntan/article/download/9081/9033
261	12467296	intervention - coastal protection	full search	Friess, D. A. and Spencer, T. and Smith, G. M. and Moller, I. and Brooks, S. M. and Thomson, A. G.	2012	Remote sensing of geomorphological and ecological change in response to saltmarsh managed realignment, The Wash, UK	INTERNATIONAL JOURNAL OF APPLIED EARTH OBSERVATION AND GEOINFORMATION	18	57-68-	10.1016/j.jag.2012.01.016	<Go to ISI>://WOS:000306198900006 and https://www.sciencedirect.com/science/article/pii/S0303243412000189?via%3Dihub
262	12457758	intervention - NBS	full search	Sakho, Issa and Mesnage, Valerie and Deloffre, Julien and Lafite, Robert and Niang, Isabelle and Faye, Guilgane	2011	The influence of natural and anthropogenic factors on mangrove dynamics over 60 years: The Somone Estuary, Senegal	Estuarine, Coastal and Shelf Science	94	93-101-	10.1016/j.ecss.2011.05.032	<Go to ISI>://WOS:000294150400010 and https://www.sciencedirect.com/science/article/pii/S0272771411001995?via%3Dihub
263	12445176	language	full search	Wataru, Ando and Nakamura, Kenji and Hoshiba, Yoriyuki	2003	CHARACTERISTIC OF SEAWEED FORESTS ON THE FISHING PORT CONSTRUCTION HARMONIZED WITH THE ECOSYSTEM	PROCEEDINGS OF CIVIL ENGINEERING IN THE OCEAN	19	1-	10.2208/prooe.19.1	https://www.jstage.jst.go.jp/article/prooe1986/19/0/19_0_1/_pdf
264	12444621	intervention - coastal protection	full search	Ozbay, Gulnihal and Reckenbeil, Brian and Marenghi, Frank and Erbl, Patrick	2013	Cannot Go Wrong With Eastern Oysters (Crassostrea Virginica): Restoring the Delaware Inland Bays Biodiversity	Journal of Biodiversity & Endangered Species	1	1-4-	10.4172/2332-2543.1000109	NA
265	12474963	population	full search	Le Xuan, Tu and Le Manh, Hung and Ba, Hoang Tran and Do Van, Duong and Vu, Hoang Thai Duong and Wright, David and Van Hieu, Bui and Anh, Duong Tran	2022	Wave energy dissipation through a hollow triangle breakwater on the coastal Mekong Delta	Ocean Engineering	245	110419-	10.1016/j.oceaneng.2021.110419	https://www.sciencedirect.com/science/article/pii/S0029801821017066?via%3Dihub
266	12469303	outcome	full search	Nardin, William and Taddia, Yuri and Quitadamo, Michela and Vona, Iacopo and Corbau, Corinne and Franchi, Giulia and Staver, Lorie W. and Pellegrinelli, Alberto	2021	Seasonality and Characterization Mapping of Restored Tidal Marsh by NDVI Imageries Coupling UAVs and Multispectral Camera	Remote Sensing	13	4207-	10.3390/rs13214207	<Go to ISI>://WOS:000718528300001 and https://mdpi-res.com/d_attachment/remotesensing/remotesensing-13-04207/article_deploy/remotesensing-13-04207-v2.pdf?version=1634818251
267	12459301	intervention - coastal protection	full search	Williams, S. L. and Sur, C. and Janetski, N. and Hollarsmith, J. A. and Rapi, S. and Barron, L. and Heatwole, S. J. and Yusuf, A. M. and Yusuf, S. and Jompa, J. and Mars, F.	2019	Large-scale coral reef rehabilitation after blast fishing in Indonesia	Restoration Ecology	27	447-456-	10.1111/rec.12866	<Go to ISI>://WOS:000461699300023 and https://onlinelibrary.wiley.com/doi/pdf/10.1111/rec.12866
268	12451656	intervention - coastal protection	full search	Sara, La and Hamid, Abdul and Safilu, null	2011	Empowering Coastal Community by Implementing Natural Resources Management (Case Study in Southeast Sulawesi, Indonesia)	Journal of Coastal Development	14	202-213-	NA	NA
269	12469524	outcome	full search	Rotman, R. and Naylor, L. and McDonnell, R. and MacNiocaill, C.	2008	Sediment transport on the Freiston Shore managed realignment site: An investigation using environmental magnetism	GEOMORPHOLOGY	100	241-255-	10.1016/j.geomorph.2007.12.006	<Go to ISI>://WOS:000259387800002 and https://www.sciencedirect.com/science/article/pii/S0169555X08000032?via%3Dihub
270	12445480	intervention - NBS	full search	Wigand, Cathleen and Ardito, Thomas and Chaffee, Caitlin and Ferguson, Wenley and Paton, Suzanne and Raposa, Kenneth and Vandemoer, Charles and Watson, Elizabeth	2017	A Climate Change Adaptation Strategy for Management of Coastal Marsh Systems	Estuaries and Coasts	40	682-693-	10.1007/s12237-015-0003-y	https://www.ncbi.nlm.nih.gov/pubmed/30271313 and https://www.ncbi.nlm.nih.gov/pmc/articles/PMC6161496/pdf/nihms-1500521.pdf
271	12458876	population	full search	Whitfield, Paula E. and Davis, Jenny and Szimanski, Danielle and King, Jeffrey N. and Gailani, Joe and Herman, Brook D. and Tritinger, Amanda and Swannack, Todd M. and Dillon, Catie and Golden, Rebecca and Whitbeck, Matt	2020	ISLAND RESTORATION TO MEET 'TRIPLE-WIN' ENGINEERING WITH NATURE OUTCOMES	Coastal Engineering Proceedings	NA	11-	10.9753/icce.v36v.management.11	https://icce-ojs-tamu.tdl.org/icce/article/download/10132/9418
272	12471150	intervention - coastal protection	full search	Caretti, Olivia N. and Bohnenstiehl, DelWayne R. and Eggleston, David B.	2021	Spatiotemporal Variability in Sedimentation Drives Habitat Loss on Restored Subtidal Oyster Reefs	Estuaries and Coasts	44	1-18-	10.1007/s12237-021-00921-6	<Go to ISI>://WOS:000629876000001 and https://link.springer.com/content/pdf/10.1007/s12237-021-00921-6.pdf
273	12475638	language	full search	ç´€ä¸€, å»£ç€¬ and æ—©è‹—, æŸ´ç”° and ä¿¡å­, è‹¥æž— and æ‚Ÿå¿—, æ˜‡ and é †, ä¸‰äº• and æ­£å¿—, æµœå£	2014	ç’°å¢ƒå…±ç”Ÿæ©Ÿèƒ½ã«é…æ…®ã—ãŸæ–°åž‹ãƒ–ãƒ­ãƒƒã‚¯ã®åŠ¹æžœæ¤œè¨¼ç¾åœ°èª¿æŸ»	åœŸæœ¨å­¦ä¼šè«–æ–‡é›†B3ï¼ˆæµ·æ´‹é–‹ç™ºï¼‰	70	I_1050-I_1055-	10.2208/jscejoe.70.i_1050	https://www.jstage.jst.go.jp/article/jscejoe/70/2/70_I_1050/_pdf
274	12474202	language	full search	Nandu, Iphon and Roslinda, Emi and Hardiansyah, Gusti	2019	VALUASI EKONOMI NILAI GUNA TIDAK LANGSUNG KAWASAN MANGROVE DI KELURAHAN SETAPUK BESAR KOTA SINGKAWANG	JURNAL HUTAN LESTARI	7	NA-	10.26418/jhl.v7i1.32116	https://jurnal.untan.ac.id/index.php/jmfkh/article/download/32116/75676580648
275	12459864	intervention - coastal protection	full search	Artigas, F. and Shin, J. Y. and Hobble, C. and Marti-Donati, A. and Schafer, K. V. R. and Pechmann, I.	2015	Long term carbon storage potential and CO2 sink strength of a restored salt marsh in New Jersey	AGRICULTURAL AND FOREST METEOROLOGY	200	313-321-	10.1016/j.agrformet.2014.09.012	<Go to ISI>://WOS:000347582300030 and https://www.sciencedirect.com/science/article/pii/S0168192314002238?via%3Dihub
276	12450302	intervention - coastal protection	full search	Judd, C. and Thom, R. and Borde, A.	2009	Eelgrass Enhancement and Restoration in the Lower Columbia River Estuary, Period of Performance: Feb 2008-Sep 2009	NA	NA	NA-	10.2172/966365	https://www.cbfish.org/Document.mvc/Viewer/P113344
277	12449720	intervention - NBS	full search	Moosavi, S.	2017	Ecological Coastal Protection: Pathways to Living Shorelines	NA	196	930-938-	10.1016/j.proeng.2017.08.027	https://www.sciencedirect.com/science/article/pii/S187770581733148X?via%3Dihub
278	12455821	intervention - NBS	full search	Xuan, T. L. and Ba, H. T. and Manh, H. L. and Tanim, A. H. and Gagnon, A. S.	2022	Holistic coastal protection strategies with nature-based solution for climate change adaptation in deltaic coast	NA	NA	NA-	NA	NA
279	12473007	intervention - NBS	full search	van Bijsterveldt, Celine E. J. and Debrot, Adolphe O. and Bouma, Tjeerd J. and Maulana, Moch B. and Pribadi, Rudhi and Schop, Jessica and Tonneijck, Femke H. and van Wesenbeeck, Bregje K.	2022	To Plant or Not to Plant: When can Planting Facilitate Mangrove Restoration?	Frontiers in Environmental Science	9	NA-	10.3389/fenvs.2021.690011	NA
280	12442684	population	full search	Bulleri, Fabio and Airoldi, Laura	2005	Artificial marine structures facilitate the spread of a nonâ€indigenous green alga, Codium fragile ssp. tomentosoides, in the north Adriatic Sea	Journal of Applied Ecology	42	1063-1072-	10.1111/j.1365-2664.2005.01096.x	<Go to ISI>://WOS:000233515200007 and https://besjournals.onlinelibrary.wiley.com/doi/pdf/10.1111/j.1365-2664.2005.01096.x
281	12450908	intervention - NBS	full search	Oudenhoven, A. P. E. Van and Siahainenia, A. J. and Sualia, I. and Tonneijck, Femke and Van der Ploeg, S. and Groot, R. S. de	2014	Effects of different management regimes on mangrove ecosystem services in Java, Indonesia	NA	NA	104-	NA	NA
282	12455128	intervention - coastal protection	full search	FrankiÄ‡, A.	2022	Green Harbors Project: Biomimicry in action	Biomimicry for Materials, Design and Habitats: Innovations and Applications	NA	529-556-	10.1016/B978-0-12-821053-6.00009-6	https://www-sciencedirect-com.proxy.lib.duke.edu/science/article/pii/B9780128210536000096?via%3Dihub
283	12473084	study type	full search	Hai, Nguyen Thi Thanh and Dell, Bernard and Phuong, V. T. and Harper, Richard J.	2020	Towards a more robust approach for the restoration of mangroves in Vietnam	Annals of Forest Science	77	1-18-	10.1007/s13595-020-0921-0	<Go to ISI>://WOS:000512776900001 and https://annforsci.biomedcentral.com/counter/pdf/10.1007/s13595-020-0921-0.pdf
284	12452649	study type	full search	Osorio, RaÃºl J. and Linhoss, Anna and Dash, Padmanava	2020	Evaluation of Marsh Terraces for Wetland Restoration: A Remote Sensing Approach	Water	12	336-	10.3390/w12020336	<Go to ISI>://WOS:000519846500027 and https://mdpi-res.com/d_attachment/water/water-12-00336/article_deploy/water-12-00336-v2.pdf?version=1582811718
285	12466334	population	full search	Lee, Timothy S. and Toft, Jason D. and Cordell, Jeffery R. and Dethier, Megan N. and Adams, Jeffrey W. and Kelly, Ryan P.	2018	Quantifying the effectiveness of shoreline armoring removal on coastal biota of Puget Sound	PeerJ	6	e4275-	10.7717/peerj.4275	https://www.ncbi.nlm.nih.gov/pubmed/29492331 and https://www.ncbi.nlm.nih.gov/pmc/articles/PMC5825941/pdf/peerj-06-4275.pdf
286	12450712	intervention - coastal protection	full search	Davis, Jenny and Currin, Carolyn and Mushegian, Natalia	2022	Effective use of thin layer sediment application in Spartina alterniflora marshes is guided by elevation-biomass relationship	Ecological Engineering	177	106566-106566-	10.1016/j.ecoleng.2022.106566	<Go to ISI>://WOS:000795159200001
287	12452986	population	full search	AlmstrÃ¶m, BjÃ¶rn and Danielsson, Per and GÃ¶ransson, Gunnel and Hallin, Caroline and Larson, Magnus	2022	Experiences of nature-based solutions for mitigating ship-induced erosion in confined coastal waters	Ecological Engineering	180	106662-	10.1016/j.ecoleng.2022.106662	https://www.sciencedirect.com/science/article/pii/S0925857422001239?via%3Dihub
288	12456870	outcome	full search	Spencer, K. L. and Carr, S. J. and Diggens, L. M. and Tempest, J. A. and Morris, M. A. and Harvey, G. L.	2017	The impact of pre-restoration land-use and disturbance on sediment structure, hydrology and the sediment geochemical environment in restored saltmarshes	SCIENCE OF THE TOTAL ENVIRONMENT	587	47-58-	10.1016/j.scitotenv.2016.11.032	https://www.ncbi.nlm.nih.gov/pubmed/28215810 and https://www.sciencedirect.com/science/article/pii/S0048969716324639?via%3Dihub
289	12457960	study type	full search	Palinkas, Cindy M. and Orton, Philip and Hummel, Michelle A. and Nardin, William and Sutton-Grier, Ariana E. and Harris, Lora and Gray, Matthew and Li, Ming and Ball, Donna and Burks-Copes, Kelly and Davlasheridze, Meri and De Schipper, Matthieu and George, Douglas A. and Halsing, Dave and Maglio, Coraggio and Marrone, Joseph and McKay, S. Kyle and Nutters, Heidi and Orff, Katherine and Taal, Mar…	2022	Innovations in Coastline Management With Natural and Nature-Based Features (NNBF): Lessons Learned From Three Case Studies	Frontiers in Built Environment	8	NA-	10.3389/fbuil.2022.814180	NA
290	12468801	intervention - coastal protection	full search	Hughes, R. G.	1999	Saltmarsh erosion and management of saltmarsh restoration; the effects of infaunal invertebrates	Aquatic Conservation: Marine and Freshwater Ecosystems	9	83-95-	10.1002/(SICI)1099-0755(199901/02)9:1<83::AID-AQC323>3.0.CO;2-9	<Go to ISI>://WOS:000080428300007 and https://onlinelibrary.wiley.com/doi/pdf/10.1002/%28SICI%291099-0755%28199901/02%299%3A1%3C83%3A%3AAID-AQC323%3E3.0.CO%3B2-9
291	12471427	outcome	full search	Uddin, Mohammad Main and Hossain, M. Kamal	2013	Status of coastal plantations and its impact on land stabilization, soil P H and salinity at Nolchira range of Hatiya Island, Bangladesh	IOSR Journal of Agriculture and Veterinary Science	3	57-61-	10.9790/2380-0345761	NA
292	12456217	intervention - NBS	full search	Gemilang, W. A. and Wisha, U. J. and Ondara, K. and Dhiauddin, R. and Iop	2018	Hybrid engineering effectivity evaluation according to the changes in mangrove area and sedimentary rate in the eroded area of Sayung Regency, Demak, Central Java	NA	216	12040-	10.1088/1755-1315/216/1/012040	https://iopscience.iop.org/article/10.1088/1755-1315/216/1/012040/pdf
293	12469502	intervention - coastal protection	full search	Colden, Allison M. and Fall, Kelsey A. and Cartwright, Grace M. and Friedrichs, Carl T.	2016	Sediment Suspension and Deposition Across Restored Oyster Reefs of Varying Orientation to Flow: Implications for Restoration	Estuaries and Coasts	39	1435-1448-	10.1007/s12237-016-0096-y	<Go to ISI>://WOS:000380268400010 and https://link.springer.com/content/pdf/10.1007/s12237-016-0096-y.pdf
294	12466992	intervention - coastal protection	full search	Konisky, Raymond A. and Burdick, David M. and Dionne, Michele and Neckles, Hilary A.	2006	A Regional Assessment of Salt Marsh Restoration and Monitoring in the Gulf of Maine	Restoration Ecology	14	516-525-	10.1111/j.1526-100x.2006.00163.x	<Go to ISI>://WOS:000242239000005 and https://onlinelibrary.wiley.com/doi/pdf/10.1111/j.1526-100X.2006.00163.x
295	12474887	study type	full search	Walling, Katlin and Gaffney, Douglas and Katkowski, Moses	2018	WAVE ATTENUATION AND SEDIMENT TRANSPORT MONITORING OF LIVING SHORELINES IN THE DELAWARE BAY, U.S	Coastal Engineering Proceedings	1	53-	10.9753/icce.v36.sediment.53	https://icce-ojs-tamu.tdl.org/icce/article/download/8422/7229
296	12444443	intervention - NBS	full search	Bergen, J. van den and Nijhuis, S. and Brand, N. and Hertogh, M.	2021	Building with Nature perspectives: Cross-disciplinary BwN approaches in coastal regions	NA	NA	NA-	NA	NA
297	12444731	intervention - coastal protection	full search	Kusumaningtyas, M. A. and Kepel, T. L.	2022	Carbon sequestration potential in the rehabilitated mangroves in Indonesia	Ecological Research	37	80-91-	10.1111/1440-1703.12279	https://esj-journals.onlinelibrary.wiley.com/doi/pdf/10.1111/1440-1703.12279
298	12472109	intervention - coastal protection	full search	Petillon, J. and Garbutt, A.	2008	Success of managed realignment for the restoration of salt-marsh biodiversity: preliminary results on ground-active spiders	JOURNAL OF ARACHNOLOGY	36	388-393-	10.1636/CT07-113.1	<Go to ISI>://WOS:000260696100021 and https://bioone.org/journals/the-journal-of-arachnology/volume-36/issue-2/CT07-113.1/Success-of-managed-realignment-for-the-restoration-of-salt-marsh/10.1636/CT07-113.1.pdf
299	12466670	intervention - coastal protection	full search	Ohno, M. and Serisawa, Y.	2002	Recent reports on seaweed and seagrass establishment and restoration	Fisheries Science	68	1737-1742-	10.2331/fishsci.68.sup2_1737	https://www.jstage.jst.go.jp/article/fishsci1994/68/sup2/68_sup2_1737/_pdf
300	12466481	intervention - coastal protection	full search	Mossman, Hannah L. and Pontee, Nigel and Born, Katie and Hill, Colin and Lawrence, Peter J. and Rae, Stuart and Scott, James and Serato, Beatriz and Sparkes, Robert B. and Sullivan, Martin J. P. and Dunk, Rachel M.	2022	Rapid carbon accumulation at a saltmarsh restored by managed realignment exceeded carbon emitted in direct site construction	PLOS ONE	17	e0259033-	10.1371/journal.pone.0259033	https://www.ncbi.nlm.nih.gov/pubmed/36449465 and https://www.ncbi.nlm.nih.gov/pmc/articles/PMC9710768/pdf/pone.0259033.pdf
301	12450826	intervention - NBS	full search	Paramor, O. A. L. and Hughes, R. G.	2004	The effects of bioturbation and herbivory by the polychaete Nereis diversicolor on loss of saltmarsh in southâ€east England	Journal of Applied Ecology	41	449-463-	10.1111/j.0021-8901.2004.00916.x	<Go to ISI>://WOS:000221507800004 and https://besjournals.onlinelibrary.wiley.com/doi/pdf/10.1111/j.0021-8901.2004.00916.x
302	12461394	outcome	full search	Herbert, Deidre and Astrom, Emily and Bersoza, Ada and Batzer, Audrey and McGovern, Patrick and Angelini, Christine and Wasman, Scott and Dix, Nicole and Sheremet, Alex	2018	Mitigating Erosional Effects Induced by Boat Wakes with Living Shorelines	Sustainability	10	436-	10.3390/su10020436	<Go to ISI>://WOS:000425943100159 and https://mdpi-res.com/d_attachment/sustainability/sustainability-10-00436/article_deploy/sustainability-10-00436-v2.pdf?version=1518342199
303	12456845	intervention - coastal protection	full search	DeLaune, R. D. and Jugsujinda, A. and Peterson, G. W. and Patrick, W. H.	2003	Impact of Mississippi River freshwater reintroduction on enhancing marsh accretionary processes in a Louisiana estuary	Estuarine, Coastal and Shelf Science	58	653-662-	10.1016/s0272-7714(03)00177-x	<Go to ISI>://WOS:000186857200020 and https://www.sciencedirect.com/science/article/pii/S027277140300177X?via%3Dihub
304	12449632	intervention - coastal protection	full search	Islam, Shafiqul and Pervez, Alam and Rahman, M. Aminur and Molla, Habibur Rahman	2021	Eco-engineering of coastal environment through saltmarsh restoration towards climate change impact mitigation and community adaptation in Bangladesh	Regional Studies in Marine Science	46	101880-	10.1016/j.rsma.2021.101880	<Go to ISI>://WOS:000674644400022 and https://www.sciencedirect.com/science/article/pii/S2352485521002723?via%3Dihub
305	12449890	intervention - coastal protection	full search	Burdick, D. M. and Dionne, M. and Boumans, R. M. and Short, F. T.	1997	Ecological responses to tidal restorations of two northern New England salt marshes	Wetlands Ecology and Management	4	129-144-	10.1007/bf01876233	https://link.springer.com/article/10.1007/BF01876233
306	12445884	language	full search	Vanualailai, Paulo and Mimura, Nobuo	2004	COASTAL EROSION AND ITS COUNTERMEASURES IN SMALL ISLAND COUNTRIES IN THE SOUTH PACIFIC	PROCEEDINGS OF CIVIL ENGINEERING IN THE OCEAN	20	563-	10.2208/prooe.20.563	https://www.jstage.jst.go.jp/article/prooe1986/20/0/20_0_563/_pdf
307	12462124	intervention - NBS	full search	Mi, Jie and Zhang, Min and Zhu, Zhenchang and Vuik, Vincent and Wen, Jiahong and Gao, Hongkai and Bouma, Tjeerd J.	2022	Morphological wave attenuation of the nature-based flood defense: A case study from Chongming Dongtan Shoal, China	Science of The Total Environment	831	154813-	10.1016/j.scitotenv.2022.154813	https://www.ncbi.nlm.nih.gov/pubmed/35341868 and https://www.sciencedirect.com/science/article/pii/S0048969722019064?via%3Dihub
308	12447062	study type	full search	Castagno, K. A. and Bowden, A. A. and Roberts, E. J. and Burns, S. E. and Harlan, S. L. and Senier, L. and Scyphers, S. B.	2021	Conservation practice insights from a comparative case study of two shoreline stabilization projects in Boston Harbor, MA	CONSERVATION SCIENCE AND PRACTICE	3	NA-	10.1111/csp2.465	<Go to ISI>://WOS:000651146400001 and https://conbio.onlinelibrary.wiley.com/doi/pdf/10.1111/csp2.465
309	12462622	intervention - NBS	full search	Nehren, U. and Wiedemeier, J.	2019	Nature-Based Solutions & Engineered Infrastructure for Risk Reduction in Coastal Areas: A Case Study in Corinto, Nicaragua	NA	NA	NA-	NA	NA
310	12442626	intervention - coastal protection	full search	Walton, Mark E. M. and Samonte-Tan, Giselle P. B. and Primavera, Jurgenne H. and Edwards-Jones, Gareth and Le Vay, Lewis	2006	Are Mangroves Worth Replanting? The Direct Economic Benefits of a Community-Based Reforestation Project	Environmental Conservation	33	335-343-	10.1017/S0376892906003341	https://www.cambridge.org/core/journals/environmental-conservation/article/abs/are-mangroves-worth-replanting-the-direct-economic-benefits-of-a-communitybased-reforestation-project/7D592C073010CF5AE64F0407743D36BF
311	12449877	study type	full search	van Proosdij, D. and Lundholm, J. and Neatt, N. and Bowron, T. and Graham, J.	2010	Ecological re-engineering of a freshwater impoundment for salt marsh restoration in a hypertidal system	ECOLOGICAL ENGINEERING	36	1314-1332-	10.1016/j.ecoleng.2010.06.008	https://www.sciencedirect.com/science/article/pii/S092585741000162X?via%3Dihub
312	12471423	language	full search	Seto, Shota and Sasaki, Jun and Suzuki, Takayuki and Rasmeemasmuang, Thamnoon and Sriariyawat, Anurak	2014	Status of and Measures against Erosion of Mangrove Coast in the Upper Gulf of Thailand	Journal of Japan Society of Civil Engineers, Ser. B2 (Coastal Engineering)	70	I_1461-I_1465-	10.2208/kaigan.70.i_1461	https://www.jstage.jst.go.jp/article/kaigan/70/2/70_I_1461/_pdf
313	12455636	intervention - coastal protection	full search	Veenstra, Jessica and Southwell, Melissa and Dix, Nikki and Marcum, Pamela and Jackson, Jillian and Burns, Cody and Herbert, Colin and Kemper, Aubrey	2021	High carbon accumulation rates in sediment adjacent to constructed oyster reefs, Northeast Florida, USA	Journal of Coastal Conservation	25	40-	10.1007/s11852-021-00829-0	<Go to ISI>://WOS:000666852700001 and https://link.springer.com/content/pdf/10.1007/s11852-021-00829-0.pdf
314	12460450	study type	full search	Sumarmi and Purwanto	2017	Mangrove Forest Green Belt as Disaster Mitigation of Sea Level Rise in Coastal Zones	Mediterranean Journal of Social Sciences	8	219-226-	10.5901/mjss.2017.v8n2p219	https://www.richtmann.org/journal/index.php/mjss/article/download/9880/9514
315	12444655	intervention - coastal protection	full search	Drexler, J. Z. and Woo, I. and Fuller, C. C. and Nakai, G.	2019	Carbon accumulation and vertical accretion in a restored versus historic salt marsh in southern Puget Sound, Washington, United States	Restoration Ecology	27	1117-1127-	10.1111/rec.12941	<Go to ISI>://WOS:000484997000025 and https://onlinelibrary.wiley.com/doi/pdf/10.1111/rec.12941
316	12444758	intervention - coastal protection	full search	Shiau, Yo-Jin and Burchell, Michael R. and Krauss, Ken W. and Broome, Stephen W. and Birgand, Francois	2019	Carbon storage potential in a recently created brackish marsh in eastern North Carolina, USA	Ecological Engineering	127	579-	10.1016/j.ecoleng.2018.09.007	<Go to ISI>://WOS:000455632500060
317	12447713	intervention - NBS	full search	Donadi, Serena and van der Heide, Tjisse and van der Zee, Els M. and EklÃ¶f, Johan S. and van de Koppel, Johan and Weerman, Ellen J. and Piersma, Theunis and Olff, Han and Eriksson, Britas Klemens	2013	Crossâ€habitat interactions among bivalve species control community structure on intertidal flats	Ecology	94	489-498-	10.1890/12-0048.1	https://www.ncbi.nlm.nih.gov/pubmed/23691667 and https://core.ac.uk/download/pdf/38676324.pdf
318	12464326	intervention - coastal protection	full search	Norris, Gregory S. and Virgin, Spencer D. S. and Schneider, Dylan W. and McCoy, Emily M. and Wilson, Jessica M. and Morrill, Kirby L. and Hayter, Lionel and Hicks, Meagan E. and Barbeau, Myriam A.	2022	Patch-level processes of vegetation underlying site-level restoration patterns in a megatidal salt marsh	Frontiers in Ecology and Evolution	10	1000075-	10.3389/fevo.2022.1000075	<Go to ISI>://WOS:000897907400001
319	12472131	intervention - coastal protection	full search	Hughes, R. G. and Fletcher, P. W. and Hardy, M. J.	2009	Successional development of saltmarsh in two managed realignment areas in SE England, and prospects for saltmarsh restoration	Marine Ecology Progress Series	384	13-22-	10.3354/meps08027	<Go to ISI>://WOS:000267404000002 and https://www.int-res.com/articles/meps2009/384/m384p013.pdf
320	12456275	study type	full search	Arniza, Fitri	2018	Hydro-morphodynamic responses of detached breakwater in mangrove rehabilitation project / Arniza Fitri	NA	NA	NA-	NA	NA
321	12460382	intervention - coastal protection	full search	White, A.	2015	Managing the Retreat: Understanding the transition to salt marsh in coastal realignment projects	NA	NA	245-	NA	NA
322	12469982	study type	full search	Scott, C.	2011	Shellfish culture in a managed realignment site at Wallasea Island	Shellfish News	NA	4-6-	NA	NA
323	12450159	intervention - NBS	full search	Osorio-Cano, J. D. and Osorio, A. F. and PelÃ¡ez-Zapata, D. S.	2019	Ecosystem management tools to study natural habitats as wave damping structures and coastal protection mechanisms	Ecological Engineering	130	282-295-	10.1016/j.ecoleng.2017.07.015	<Go to ISI>://WOS:000463884100029 and https://www.sciencedirect.com/science/article/pii/S0925857417304123?via%3Dihub
324	12449227	intervention - NBS	full search	Juanico, Drandreb Earl O.	2022	Does mangrove restoration imply coastal protection? A prospective simulation study	Frontiers in Marine Science	9	968420-	10.3389/fmars.2022.968420	NA
325	12452156	intervention - NBS	full search	Mollie Duggan, Edwards	2019	Erosional resilience of salt marshes: Bio-physical processes from patch to national scales	NA	NA	218-	NA	NA
326	12466522	intervention - NBS	full search	Osland, Michael J. and Feher, Laura C. and Spivak, Amanda C. and Nestlerode, Janet A. and Almario, Alejandro E. and Cormier, Nicole and From, Andrew S. and Krauss, Ken W. and Russell, Marc and Alvarez, Federico and Dantin, Darrin D. and Harvey, James E. and Stagg, Camille L.	2020	Rapid peat development beneath created, maturing mangrove forests: ecosystem changes across a 25-yr chronosequence	Ecological applications : a publication of the Ecological Society of America	30	1-12-	10.1002/eap.2085	https://www.ncbi.nlm.nih.gov/pubmed/31991504 and https://www.ncbi.nlm.nih.gov/pmc/articles/PMC7423248/pdf/nihms-1611098.pdf
327	12472982	population	full search	Hanlon, Nadine and Firth, Louise B. and Knights, Antony M.	2018	Time-dependent effects of orientation, heterogeneity and composition determines benthic biological community recruitment patterns on subtidal artificial structures	Ecological Engineering	122	219-228-	10.1016/j.ecoleng.2018.08.013	<Go to ISI>://WOS:000444616000027 and https://www.sciencedirect.com/science/article/pii/S0925857418303045?via%3Dihub
328	12453013	study type	full search	Dao, H. T. and Hofland, B. and Stive, M. J. F. and Mai, T.	2020	Experimental Assessment of the Flow Resistance of Coastal Wooden Fences	WATER	12	1910-	10.3390/w12071910	<Go to ISI>://WOS:000554152500001 and https://mdpi-res.com/d_attachment/water/water-12-01910/article_deploy/water-12-01910.pdf?version=1593848393
329	12446251	study type	full search	Rashidi, A. H. M. and Jamal, M. H. and Hassan, M. Z. and Sendek, S. S. M. and Sopie, S. L. M. and Abd Hamid, M. R.	2021	Coastal Structures as Beach Erosion Control and Sea Level Rise Adaptation in Malaysia: A Review	WATER	13	1741-	10.3390/w13131741	<Go to ISI>://WOS:000671962000001 and https://mdpi-res.com/d_attachment/water/water-13-01741/article_deploy/water-13-01741-v2.pdf?version=1624544093
330	12473594	intervention - NBS	full search	Teneva, Lida and McManus, Margaret A. and Jerolmon, Conor and Neuheimer, Anna B. and Clark, Susan J. and Walker, Gordon O. and Kahoâ€™ohalahala, Kolomona and Shimabukuro, Eric and Ostrander, Chris E. and Kittinger, John N.	2016	Understanding Reef Flat Sediment Regimes and Hydrodynamics can Inform Erosion Mitigation on Land	Collabra	2	NA-	10.1525/collabra.25	https://watermark.silverchair.com/25-258-1-pb.pdf?token=AQECAHi208BE49Ooan9kkhW_Ercy7Dm3ZL_9Cf3qfKAc485ysgAAAzwwggM4BgkqhkiG9w0BBwagggMpMIIDJQIBADCCAx4GCSqGSIb3DQEHATAeBglghkgBZQMEAS4wEQQM_3PlUvkHGr3ZYb3gAgEQgIIC7069VGanNcyZ0Y5glQO615oddTlYPNQPCgYmo2-x58IlVvoSC_BI8QUuDX4BImJf3ijsKI9curY6JdmcJ5gMDgma76QU46zzG5AROj1J66PDhXsTmFB0wWdAodrKk9y5O-cOrvIbIVb0kdOiRvIk5hsydnAj99qIeryM4w2Xcu-T8gLv_kCPV74WWZk…
331	12470609	population	full search	Chen, W. and Ge, Z. M. and Fei, B. L. and Zhang, C. and Liu, Q. X. and Zhang, Q.	2017	Soil carbon and nitrogen storage in recently restored and mature native Scirpus marshes in the Yangtze Estuary, China: Implications for restoration	ECOLOGICAL ENGINEERING	104	150-157-	10.1016/j.ecoleng.2017.04.027	<Go to ISI>://WOS:000402834600014 and https://www.sciencedirect.com/science/article/pii/S0925857417301921?via%3Dihub
332	12463861	population	full search	Souliotis, I. and Voulvoulis, N.	2022	Operationalising nature-based solutions for the design of water management interventions	Nature-Based Solutions	2	100015-	10.1016/j.nbsj.2022.100015	https://www.sciencedirect.com/science/article/pii/S2772411522000076?via%3Dihub
333	12457441	intervention - NBS	full search	Watts, C. W. and Tolhurst, T. J. and Black, K. S. and Whitmore, A. P.	2003	In situ measurements of erosion shear stress and geotechnical shear strength of the intertidal sediments of the experimental managed realignment scheme at Tollesbury, Essex, UK	Estuarine, Coastal and Shelf Science	58	611-620-	10.1016/S0272-7714(03)00139-2	<Go to ISI>://WOS:000186857200017 and https://www.sciencedirect.com/science/article/pii/S0272771403001392?via%3Dihub
334	12448355	intervention - NBS	full search	Halide, H. and Brinkman, R. and Ridd, P.	2004	Designing bamboo wave attenuators for mangrove plantations	Indian journal of marine sciences	33	220-225-	NA	<Go to ISI>://WOS:000224141400002
335	12460798	intervention - coastal protection	full search	Dawe, N. K. and Bradfield, G. E. and Boyd, W. S. and Trethewey, D. E. C. and Zolbrod, A. N.	2000	Marsh creation in a northern Pacific estuary: Is thirteen years of monitoring vegetation dynamics enough?	CONSERVATION ECOLOGY	4	12-	10.5751/es-00214-040212	NA
336	12475351	intervention - NBS	full search	McKee, K. L. and Vervaeke, W. C.	2018	Will fluctuations in salt marsh-mangrove dominance alter vulnerability of a subtropical wetland to sea-level rise?	GLOBAL CHANGE BIOLOGY	24	1224-1238-	10.1111/gcb.13945	https://www.ncbi.nlm.nih.gov/pubmed/29044820 and https://onlinelibrary.wiley.com/doi/pdf/10.1111/gcb.13945
337	12444442	intervention - NBS	full search	Van Bergen, Janneke and Nijhuis, Steffen and Brand, Nikki and Hertogh, Marcel	2021	Building with Nature perspectives	Research in Urbanism Series	7	7-12-	10.47982/rius.7.122	https://rius.ac/index.php/rius/article/download/122/108
338	12449194	intervention - NBS	full search	Sharma, Shailesh and Goff, Joshua and Moody, Ryan M. and Byron, Dorothy and Heck, Kenneth L. and Powers, Sean P. and Ferraro, Carl and Cebrian, Just	2016	Do restored oyster reefs benefit seagrasses? An experimental study in the Northern Gulf of Mexico	Restoration Ecology	24	306-313-	10.1111/rec.12329	https://onlinelibrary.wiley.com/doi/pdf/10.1111/rec.12329
339	12467766	study type	full search	Bakker, Jan P.	2012	Restoration Ecology: The New Frontier, Second edition - Restoration of Salt Marshes	Restoration Ecology	NA	248-262-	10.1002/9781118223130.ch19	https://onlinelibrary.wiley.com/doi/pdf/10.1002/9781118223130.ch19
340	12472313	population	full search	Delgado, P. and Hensel, P. F. and Swarth, Christopher W. and Ceroni, M. and Boumans, R.	2013	Sustainability of a Tidal Freshwater Marsh Exposed to a Long-term Hydrologic Barrier and Sea Level Rise: A Short-term and Decadal Analysis of Elevation Change Dynamics	Estuaries and Coasts	36	585-594-	10.1007/s12237-013-9587-2	<Go to ISI>://WOS:000318295300012 and https://link.springer.com/content/pdf/10.1007/s12237-013-9587-2.pdf
341	12450725	intervention - coastal protection	full search	Damastuti, Ekaningrum and van Wesenbeeck, Bregje K. and Leemans, Rik and de Groot, Rudolf S. and Silvius, Marcel J.	2022	Effectiveness of Community-Based Mangrove Management for Coastal Protection: A Case Study from Central Java, Indonesia	SSRN Electronic Journal	NA	NA-	10.2139/ssrn.4153634	https://papers.ssrn.com/sol3/papers.cfm?abstract_id=4153634
342	12462660	intervention - coastal protection	full search	Nanou, G. and Peter, B. and Elisabeth, D. and Klaas, D. and Thibaud, M. and Alexia, S. and Tomas, S. and Gert, V.	2022	Nature-based solutions in a sandy foreshore: A biological assessment of a longline mussel aquaculture technique to establish subtidal reefs	ECOLOGICAL ENGINEERING	185	106807-	10.1016/j.ecoleng.2022.106807	<Go to ISI>://WOS:000876393300002 and https://www.sciencedirect.com/science/article/pii/S0925857422002683?via%3Dihub
343	12472806	intervention - coastal protection	full search	Good, Anthony	2020	Three Essays on Non-Market Valuation: Valuing the Billy Frank Jr. Nisqually National Wildlife Refuge	NA	NA	123-	NA	NA
344	12449633	intervention - coastal protection	full search	O'Shaughnessy, Kathryn	2020	Eco-engineering of coastal infrastructure: A design for life	NA	NA	361-	NA	NA
345	12443640	intervention - coastal protection	full search	Arnaud, Marie	2020	Belowground carbon and hydrological dynamics of mangrove forests	NA	NA	NA-	NA	NA
346	12448465	intervention - coastal protection	full search	PÃ©rez-Ceballos, Rosela and ZaldÃ­var-JimÃ©nez, Arturo and Canales-Delgadillo, Julio and LÃ³pez-Adame, HaydÃ©e and LÃ³pez-Portillo, Jorge and Merino-Ibarra, MartÃ­n	2020	Determining hydrological flow paths to enhance restoration in impaired mangrove wetlands	PLOS ONE	15	e0227665-	10.1371/journal.pone.0227665	https://www.ncbi.nlm.nih.gov/pubmed/31999717 and https://www.ncbi.nlm.nih.gov/pmc/articles/PMC6992180/pdf/pone.0227665.pdf
347	12444448	outcome	full search	Wilms, T. O. M. and Prusina, I. and Goot, F. Van Der	2019	BUILDING WITH NATURE: RESTORING MANGROVE COAST	NA	NA	3137-3142-	10.3850/38WC092019-1894	NA
348	12465749	population	full search	Kumar, Jppj and Ravichandrana, V. and Nandhagopal, G.	2014	Preliminary Studies on Nature of Epibiota Assemblage on Low Crested Coastal Protection Structures	INDIAN JOURNAL OF GEO-MARINE SCIENCES	43	2130-2135-	NA	<Go to ISI>://WOS:000209761900016
349	12451813	intervention - coastal protection	full search	Ng, Chin Soon Lionel and Lim, Swee Cheng and Ong, Joo Yong and Teo, Lay Ming Serena and Chou, Loke Ming and Chua, Kok Eng and Tan, Koh Siang	2015	Enhancing the biodiversity of coastal defence structures: transplantation of nursery-reared reef biota onto intertidal seawalls	Ecological Engineering	82	480-486-	10.1016/j.ecoleng.2015.05.016	<Go to ISI>://WOS:000360189100056 and https://www.sciencedirect.com/science/article/pii/S0925857415300409?via%3Dihub
350	12443232	intervention - NBS	full search	Montgomery, John M. and Bryan, Karin R. and Horstman, Erik M. and Mullarney, Julia C.	2018	Attenuation of Tides and Surges by Mangroves: Contrasting Case Studies from New Zealand	Water	10	1119-	10.3390/w10091119	<Go to ISI>://WOS:000448821900011 and https://mdpi-res.com/d_attachment/water/water-10-01119/article_deploy/water-10-01119.pdf?version=1535019048
351	12460486	study type	full search	Friess, Daniel A.	2017	Mangrove rehabilitation along urban coastlines: A Singapore case study	Regional Studies in Marine Science	16	279-289-	10.1016/j.rsma.2017.09.013	<Go to ISI>://WOS:000417779200030 and https://www.sciencedirect.com/science/article/pii/S2352485517302438?via%3Dihub
352	12462242	population	full search	Jones, Kim and Pan, Xubin and Garza, Abel and Lloyd-Reilley, John	2010	Multi-level assessment of ecological coastal restoration in South Texas	Ecological Engineering	36	435-440-	10.1016/j.ecoleng.2009.11.010	<Go to ISI>://WOS:000276290400011 and https://www.sciencedirect.com/science/article/pii/S0925857409003115?via%3Dihub
353	12452043	language	full search	Yasuda, Tomohiro and Hama, Asuka and Nakanishi, Takashi and Matsushita, Hiroshi and Nagata, Noriaki and èª å®, å®‰ç”° and æ˜Žæ—¥é¦™, æ¿µ and ä¸­è¥¿, æ•¬ and ç´˜è³‡, æ¾ä¸‹ and ç´€æ™ƒ, é•·ç”°	2019	ENVIRONMENTAL SURVEY OF ARTIFICIAL REEF AND DISCUSSION ON CORAL DISTRIBUTION CHARACTERISTICS IN HAMASAKI COAST	Doboku Gakkai Ronbunshu. B2, Kaigan Kogaku = Journal of Japan Society of Civil Engineers. Ser. B2, Coastal Engineering	75	I_1141-I_1146-	10.2208/kaigan.75.I_1141	https://www.jstage.jst.go.jp/article/kaigan/75/2/75_I_1141/_pdf
354	12446677	study type	full search	Reguero, B. G. and Beck, M. W. and Bresch, D. N. and Calil, J. and Meliane, I.	2018	Comparing the cost effectiveness of nature-based and coastal adaptation: A case study from the Gulf Coast of the United States	PLOS ONE	13	e0192132-	10.1371/journal.pone.0192132	https://www.ncbi.nlm.nih.gov/pubmed/29641611 and https://www.ncbi.nlm.nih.gov/pmc/articles/PMC5894966/pdf/pone.0192132.pdf
355	12471896	language	full search	Suzuki, Takayuki and Okazaki, Kohei and Sasaki, Jun and Rasmeemasmuang, Thamnoon and Sriariyawat, Anurak and Saito, Shota and Nakamura, Yoshiyuki	2016	STUDY ON EFFECTIVENESS OF WAVE DAMPING DUE TO BAMBOO FENCE IN MANGROVE COAST	Doboku Gakkai Ronbunshu. B3, Kaiyo Kaihatsu	72	I_55-I_60-	10.2208/jscejoe.72.I_55	https://www.jstage.jst.go.jp/article/jscejoe/72/2/72_I_55/_pdf
356	12450028	duplicate	full search	Abdullah, ukrimah and Mamat, Mohd Parid and Morni, Abang Ahmad Abang and Kamri, Thanlany and Yacob, Mohd Rusli and Fui, Lim Hin	2018	THE ECONOMIC IMPACTS OF REHABILITATION OF SELABAT MUDFLATS NATURE RESERVE, KUCHING, SARAWAK	Geological Behavior	2	31-33-	10.26480/gbr.02.2018.31.33	NA
357	12458923	intervention - coastal protection	full search	Yando, E. S. and Osland, M. J. and Jones, S. F. and Hester, M. W.	2019	Jump-starting coastal wetland restoration: a comparison of marsh and mangrove foundation species	RESTORATION ECOLOGY	27	1145-1154-	10.1111/rec.12963	<Go to ISI>://WOS:000473927200001 and https://onlinelibrary.wiley.com/doi/pdf/10.1111/rec.12963
358	12451070	intervention - coastal protection	full search	Ziegler, Shelby L. and Grabowski, Jonathan H. and Baillie, Christopher J. and Fodrie, Fredrick Joel	2017	Effects of landscape setting on oyster reef structure and function largely persist more than a decade post-restoration	Restoration Ecology	26	933-942-	10.1111/rec.12651	https://onlinelibrary.wiley.com/doi/pdf/10.1111/rec.12651
359	12442912	intervention - NBS	full search	O'Donnell, Kiera Lynn	2022	Assessing the landscape and social context of natural and nature-based features in hurricane impacts and recovery	NA	NA	NA-	10.17760/d20439248	https://repository.library.northeastern.edu/files/neu:4f171d43j/fulltext.pdf
360	12443300	intervention - coastal protection	full search	Athearn, Nicole D. and Takekawa, John Y. and Shinn, Joel M.	2009	Avian Response to Early Tidal Salt Marsh Restoration at Former Commercial Salt Evaporation Ponds in San Francisco Bay, California, USA	Natural Resources and Environmental Issues	15	84-	NA	NA
361	12459777	intervention - NBS	full search	Pearce, F.	1996	Living sea walls keep floods at bay	New Scientist	150	7-	NA	<Go to ISI>://WOS:A1996UQ58000012
362	12468042	intervention - NBS	full search	Norman, Charles and Hunter, Rachael G. and Day, John W. and Clark, H. C. and Sanner, Colton and Kemp, G. Paul and Fucile-Sanchez, Emily B. and Hodder, Jace H.	2022	A review of issues related to formation, deterioration and restoration of the Chenier Plain, Mississippi River Delta, LA - Combining nature based and engineered approaches	Nature-Based Solutions	2	100037-	10.1016/j.nbsj.2022.100037	https://www.sciencedirect.com/science/article/pii/S2772411522000295?via%3Dihub
363	12460277	population	full search	Mazik, Krysia and Musk, Will and Dawes, Oliver and Solyanko, Katya and Brown, Sue and Mander, Lucas and Elliott, Mike	2010	Managed realignment as compensation for the loss of intertidal mudflat: A short term solution to a long term problem?	Estuarine, Coastal and Shelf Science	90	11-20-	10.1016/j.ecss.2010.07.009	https://www.sciencedirect.com/science/article/pii/S0272771410002696?via%3Dihub
364	12461813	intervention - coastal protection	full search	Tempest, J. A. and Harvey, G. L. and Spencer, K. L.	2015	Modified sediments and subsurface hydrology in natural and recreated salt marshes and implications for delivery of ecosystem services	HYDROLOGICAL PROCESSES	29	2346-2357-	10.1002/hyp.10368	<Go to ISI>://WOS:000353296900006 and https://onlinelibrary.wiley.com/doi/pdf/10.1002/hyp.10368
365	12468618	intervention - coastal protection	full search	McClellan, S. A. and Elsey-Quirk, T. and Laws, E. A. and DeLaune, R. D.	2021	Root-zone carbon and nitrogen pools across two chronosequences of coastal marshes formed using different restoration techniques: Dredge sediment versus river sediment diversion	ECOLOGICAL ENGINEERING	169	1-	10.1016/j.ecoleng.2021.106326	<Go to ISI>://WOS:000671500900002 and https://www.sciencedirect.com/science/article/pii/S0925857421001816?via%3Dihub
366	12473266	intervention - coastal protection	full search	Kikuzawa, Yuichi Preslie and Ng, Chin Soon Lionel and Sam, Shu Qin and Toh, Tai Chong and Tan, Koh Siang and Loo, Poh Leong and Chou, Loke Ming	2021	Transplanting Coral Fragments in Close Contact Enhances Their Survival and Growth on Seawalls	Journal of Marine Science and Engineering	9	1377-1377-	10.3390/jmse9121377	<Go to ISI>://WOS:000737772000001 and https://mdpi-res.com/d_attachment/jmse/jmse-09-01377/article_deploy/jmse-09-01377.pdf?version=1638539789
367	12469451	intervention - coastal protection	full search	Vona, I. and Palinkas, C. M. and Nardin, W.	2021	Sediment Exchange Between the Created Saltmarshes of Living Shorelines and Adjacent Submersed Aquatic Vegetation in the Chesapeake Bay	Frontiers in Marine Science	8	NA-	10.3389/fmars.2021.727080	<Go to ISI>://WOS:000707794600001
368	12471125	intervention - coastal protection	full search	Moody, J. A. and Bouboulis, S. A. and Haaf, L. and Rothermel, E. R. and Kreeger, D. A.	2022	The spatiotemporal development of two shellfish populations and their associated filtration capacity on a living shoreline near Milford, Delaware, USA	ECOLOGICAL ENGINEERING	180	1-	10.1016/j.ecoleng.2022.106661	<Go to ISI>://WOS:000802081100002 and https://www.sciencedirect.com/science/article/pii/S0925857422001227?via%3Dihub
369	12451512	study type	full search	Kamali, Babak and Hashim, Roslan and Akib, Shatirah	2010	Efficiency of an integrated habitat stabilisation approach to coastal erosion management	International Journal of Physical Sciences	5	1401-1405-	NA	<Go to ISI>://WOS:000284482700008
370	12453713	intervention - coastal protection	full search	Dionne, M. and Short, F. T. and Burdick, D. M.	1998	Fish utilization of restored, created, and reference salt-marsh habitat in the Gulf of Maine	NA	22	384-404-	NA	NA
371	12462635	study type	full search	Thackaberry, E.	2021	Nature-Based Solutions for Climate Change Mitigation: How the Eastern Oyster (Crassostrea virginica) Can Aid in South Carolina Coastal Resilience	NA	NA	NA-	NA	NA
372	12448860	intervention - NBS	full search	Nurmansyah and Alghina Micha Grandisa, Neneng	2022	Disaster mitigation efforts based on community in coastal area of desa Berdaya Mirring	E3S Web of Conferences	340	3002-3002-	10.1051/e3sconf/202234003002	https://www.e3s-conferences.org/articles/e3sconf/pdf/2022/07/e3sconf_aiwest-dr2021_03002.pdf
373	12464142	study type	full search	Tickle, Evelyn	2018	Oyster Hack	New Instrumentalities	NA	350-353-	10.35483/acsa.intl.2018.57	https://www.acsa-arch.org/proceedings/International%20Proceedings/ACSA.Intl.2018/ACSA.Intl.2018.57.pdf
374	12467889	duplicate	full search	Ford, M. A. and Cahoon and Lynch, J. C.	1999	Restoring marsh elevation in a rapidly subsiding salt marsh by thin-layer deposition of dredged material	Ecological Engineering	12	189-205-	10.1016/S0925-8574(98)00061-5	<Go to ISI>://WOS:000079530800002 and https://www.sciencedirect.com/science/article/pii/S0925857498000615?via%3Dihub
375	12446715	intervention - coastal protection	full search	Peters, Joseph R. and Yeager, Lauren A. and Layman, Craig A.	2015	Comparison of fish assemblages in restored and natural mangrove habitats along an urban shoreline	Bulletin of Marine Science	91	125-139-	10.5343/bms.2014.1063	<Go to ISI>://WOS:000353179500002
376	12470206	intervention - NBS	full search	Thomas, FranÃ§ois and Morris, James T. and Wigand, Cathleen and Sievert, Stefan M.	2019	Short-term effect of simulated salt marsh restoration by sand-amendment on sediment bacterial communities	PLOS ONE	14	e0215767-	10.1371/journal.pone.0215767	https://www.ncbi.nlm.nih.gov/pubmed/31034478 and https://www.ncbi.nlm.nih.gov/pmc/articles/PMC6488055/pdf/pone.0215767.pdf
377	12462088	intervention - coastal protection	full search	Dale, J. and Burgess, H. M. and Berg, M. J. and Strong, C. J. and Burnside, N. G.	2021	Morphological evolution of a non-engineered managed realignment site following tidal inundation	ESTUARINE COASTAL AND SHELF SCIENCE	260	107510-	10.1016/j.ecss.2021.107510	<Go to ISI>://WOS:000702520300004 and https://www.sciencedirect.com/science/article/pii/S0272771421003620?via%3Dihub
378	12453785	intervention - NBS	full search	Chang, Y. H. and Scrimshaw, M. D. and Macleod, C. L. and Lester, J. N.	2001	Flood Defence in the Blackwater Estuary, Essex, UK: The Impact of Sedimentological and Geochemical Changes on Salt Marsh Development in the Tollesbury Managed Realignment Site	Marine Pollution Bulletin	42	470-481-	10.1016/s0025-326x(00)00186-7	https://www.ncbi.nlm.nih.gov/pubmed/11468925 and https://www.sciencedirect.com/science/article/pii/S0025326X00001867?via%3Dihub
379	12449929	intervention - NBS	full search	Rezek, Ryan J. and Lebreton, Benoit and Sterba-Boatwright, Blair and Pollack, Jennifer Beseres	2017	Ecological structure and function in a restored versus natural salt marsh	PLOS ONE	12	e0189871-	10.1371/journal.pone.0189871	https://www.ncbi.nlm.nih.gov/pubmed/29261795 and https://www.ncbi.nlm.nih.gov/pmc/articles/PMC5736197/pdf/pone.0189871.pdf
380	12447340	study type	full search	Garbisch, E. W. and Garbisch, J. L.	1994	CONTROL OF UPLAND BANK EROSION THROUGH TIDAL MARSH CONSTRUCTION ON RESTORED SHORES - APPLICATION IN THE MARYLAND PORTION OF CHESAPEAKE BAY	ENVIRONMENTAL MANAGEMENT	18	677-691-	10.1007/BF02394633	<Go to ISI>://WOS:A1994NY15300004 and https://link.springer.com/article/10.1007/BF02394633
381	12462637	intervention - NBS	full search	Slinger, Jill and Stive, Marcel and Luijendijk, Arjen	2021	Nature-Based Solutions for Coastal Engineering and Management	Water	13	976-	10.3390/w13070976	<Go to ISI>://WOS:000638935700001 and https://mdpi-res.com/d_attachment/water/water-13-00976/article_deploy/water-13-00976.pdf?version=1617939326
382	12474971	intervention - NBS	full search	Hoover, Daniel J.	2011	Wave exposure of Corte Madera Marsh, Marin County, California-a field investigation	NA	NA	NA-	NA	NA
383	12462091	population	full search	Chirol, Clementine	2018	Morphological evolution of creek networks in restored coastal wetland schemes	NA	NA	356-	NA	NA
384	12459786	intervention - coastal protection	full search	Sharma, Shailesh K.	2016	Living shorelines and hybrid designs for coastal restoration: Impacts on water quality, submerged aquatic vegetation, salt marsh flora and associated organisms	NA	NA	146-	NA	NA
385	12454343	intervention - coastal protection	full search	Evans, N. T. and Short, F. T.	2005	Functional trajectory models for assessment of transplanted eelgrass, Zostera marina L., in the Great Bay Estuary, New Hampshire	ESTUARIES	28	936-947-	10.1007/bf02696021	<Go to ISI>://WOS:000234637800012 and https://link.springer.com/content/pdf/10.1007/BF02696021.pdf
386	12452475	intervention - coastal protection	full search	Wong, Melisa C. and Peterson, Charles H. and Piehler, Michael F.	2011	Evaluating estuarine habitats using secondary production as a proxy for food web support	Marine Ecology Progress Series	440	11-25-	10.3354/meps09323	<Go to ISI>://WOS:000296391900002 and https://www.int-res.com/articles/meps_oa/m440p011.pdf
387	12446204	intervention - coastal protection	full search	van der Heide, Tjisse and Temmink, Ralph J. M. and Fivash, Greg S. and Bouma, Tjeerd J. and BostrÃ¶m, Christoffer and Didderen, Karin and Esteban, Nicole and Gaeckle, Jeffrey and Gagnon, Karine and Infantes, Eduardo and van de Koppel, Johan and Lengkeek, Wouter and Unsworth, Richard and Christianen, Marjolijn J. A.	2021	Coastal restoration success via emergent trait-mimicry is context dependent	Biological Conservation	264	109373-	10.1016/j.biocon.2021.109373	https://www.sciencedirect.com/science/article/pii/S0006320721004250?via%3Dihub
388	12460349	study type	full search	Winterwerp, J. C. and Albers, T. and Anthony, E. J. and Friess, D. A. and Mancheno, A. G. and Moseley, K. and Muhari, A. and Naipal, S. and Noordermeer, J. and Oost, A. and Saengsupavanich, C. and Tas, S. A. J. and Tonneijck, F. H. and Wilms, T. and Van Bijsterveldt, C. and Van Eijk, P. and Van Lavieren, E. and Van Wesenbeeck, B. K.	2020	Managing erosion of mangrove-mud coasts with permeable dams - lessons learned	ECOLOGICAL ENGINEERING	158	106078-	10.1016/j.ecoleng.2020.106078	<Go to ISI>://WOS:000596367600001 and https://www.sciencedirect.com/science/article/pii/S0925857420303669?via%3Dihub
389	12475617	language	full search	èª å®, å®‰ç”° and æ˜Žæ—¥é¦™, æ¿µ and æ•¬, ä¸­è¥¿ and ç´˜è³‡, æ¾ä¸‹ and ç´€æ™ƒ, é•·ç”°	2019	æµœå´Žæµ·å²¸ã«ãŠã‘ã‚‹äººå·¥ãƒªãƒ¼ãƒ•ã®ç’°å¢ƒèª¿æŸ»ãŠã‚ˆã³ã‚µãƒ³ã‚´åˆ†å¸ƒç‰¹æ€§ã«é–¢ã™ã‚‹è€ƒå¯Ÿ	åœŸæœ¨å­¦ä¼šè«–æ–‡é›†B2(æµ·å²¸å·¥å­¦)	75	I_1141-I_1146-	10.2208/kaigan.75.i_1141	https://www.jstage.jst.go.jp/article/kaigan/75/2/75_I_1141/_pdf
390	12466301	intervention - NBS	full search	Silinski, Alexandra and van Belzen, Jim and Fransen, Erik and Bouma, Tjeerd J. and Troch, Peter and Meire, Patrick and Temmerman, Stijn	2016	Quantifying critical conditions for seaward expansion of tidal marshes: A transplantation experiment	Estuarine, Coastal and Shelf Science	169	227-237-	10.1016/j.ecss.2015.12.012	<Go to ISI>://WOS:000370884600023 and https://www.sciencedirect.com/science/article/pii/S0272771415301694?via%3Dihub
391	12468736	intervention - coastal protection	full search	Adgie, T. E. and Chapman, S. K.	2021	Salt Marsh Plant Community Structure Influences Success of Avicennia germinans During Poleward Encroachment	WETLANDS	41	82-	10.1007/s13157-021-01463-0	https://www.ncbi.nlm.nih.gov/pubmed/34393321 and https://www.ncbi.nlm.nih.gov/pmc/articles/PMC8354519/pdf/13157_2021_Article_1463.pdf
392	12446311	intervention - NBS	full search	Graham, S. A. and Mendelssohn, I. A.	2014	Coastal wetland stability maintained through counterbalancing accretionary responses to chronic nutrient enrichment	Ecology	95	3271-3283-	10.1890/14-0196.1	<Go to ISI>://WOS:000346851400005 and https://esajournals.onlinelibrary.wiley.com/doi/pdf/10.1890/14-0196.1
393	12443641	intervention - NBS	full search	Hien, H. T. and Marchand, C. and Aime, J. and Nhon, D. H. and Hong, P. N. and Tung, N. X. and Cuc, N. T. K.	2018	Belowground carbon sequestration in a mature planted mangroves (Northern Viet Nam)	FOREST ECOLOGY AND MANAGEMENT	407	191-199-	10.1016/j.foreco.2017.06.057	<Go to ISI>://WOS:000418214300022 and https://www.sciencedirect.com/science/article/pii/S0378112717304498?via%3Dihub
394	12473263	intervention - coastal protection	full search	Bastyan, G. R. and Cambridge, M. L.	2008	Transplantation as a method for restoring the seagrass Posidonia australis	ESTUARINE COASTAL AND SHELF SCIENCE	79	289-299-	10.1016/j.ecss.2008.04.012	<Go to ISI>://WOS:000259059000009 and https://www.sciencedirect.com/science/article/pii/S0272771408001686?via%3Dihub
395	12474972	outcome	full search	Theuerkauf, S. J. and Eggleston, D. B. and Puckett, B. J. and Theuerkauf, K. W.	2017	Wave Exposure Structures Oyster Distribution on Natural Intertidal Reefs, But Not on Hardened Shorelines	ESTUARIES AND COASTS	40	376-386-	10.1007/s12237-016-0153-6	https://link.springer.com/content/pdf/10.1007/s12237-016-0153-6.pdf
396	12470122	intervention - NBS	full search	Grothues, T. M. and Able, K. W.	2020	Shoreline infrastructure degradation and increasing littoral naturalization accommodates juvenile fish and crab assemblages in heavily urbanized Upper New York Harbor	RESTORATION ECOLOGY	28	947-959-	10.1111/rec.13163	<Go to ISI>://WOS:000528901200001 and https://onlinelibrary.wiley.com/doi/pdf/10.1111/rec.13163
397	12475560	language	full search	æ·³å¸, æœ¨ä¸‹	2009	äººå·¥ãƒªãƒ¼ãƒ•ã¸ã®ã‚«ã‚¸ãƒ¡è—»å ´ç§»æ¤ã¨ç¾¤è½ã®æ‹¡å¤§ã«é–¢ã™ã‚‹ç ”ç©¶	æ—¥æœ¬æ°´ç”£å·¥å­¦ä¼šèªŒ	45	169-178-	10.18903/fisheng.45.3_169	https://www.jstage.jst.go.jp/article/fisheng/45/3/45_KJ00005361590/_pdf
398	12472584	intervention - coastal protection	full search	Koppenaal, E. C. and Esselink, P. and van Duin, W. E. and Bakker, J. P.	2022	Temporal and Spatial Accretion Patterns and the Impact of Livestock Grazing in a Restored Coastal Salt Marsh	ESTUARIES AND COASTS	45	510-522-	10.1007/s12237-021-00963-w	https://link.springer.com/content/pdf/10.1007/s12237-021-00963-w.pdf
399	12447362	intervention - NBS	full search	Pye, K.	1995	Controls on Long-term Saltmarsh Accretion and Erosion in the Wash, Eastern England	Journal of Coastal Research	11	337-356-	NA	NA
400	12470161	intervention - NBS	full search	Weppe, S. and Healy, T. and Scarfe, B. and Immenga, D.	2009	Shoreline response to an offshore submerged multifunction reef at Mount Maunganui, New Zealand	NA	NA	637-643-	NA	NA
401	12472824	study type	full search	Austin, D. N. and Theisen, M. S.	1996	Three-dimensional woven geotextiles for containment dike construction	GEOTEXTILES AND GEOMEMBRANES	14	265-275-	10.1016/0266-1144(96)00015-5	<Go to ISI>://WOS:A1996VE79900004 and https://www.sciencedirect.com/science/article/pii/0266114496000155?via%3Dihub
402	12450102	intervention - NBS	full search	Chowdhury, Abhiroop and Naz, Aliya and Iyer, Aparna Shankar and Bhattacharyya, Santanu	2021	Ecosystem Based Disaster Risk Reduction at Indian Sundarbans: A Lesson Learned from AMPHAN Supercyclone	IOP Conference Series: Earth and Environmental Science	796	12042-	10.1088/1755-1315/796/1/012042	https://iopscience.iop.org/article/10.1088/1755-1315/796/1/012042/pdf
403	12474546	language	full search	Jin, Sato and Yamamoto, Jun and Koganezaki, Kiyoto and Narumi, Hideto and Seino, Katsunori and Yamashita, Toshihiko	2011	Verification of Recovery Technique of Seaweed Bed in Breakwater Structure that has Rear Steps	Journal of Japan Society of Civil Engineers, Ser. B2 (Coastal Engineering)	67	I_1106-I_1110-	10.2208/kaigan.67.i_1106	https://www.jstage.jst.go.jp/article/kaigan/67/2/67_2_I_1106/_pdf
404	12467749	language	full search	Salvat, Bernard and Chancerelle, Yannick and Schrimm, Muriel and Morancy, Richard and Porcher, Michel and Aubanel, Annie	2002	Restauration d'une zone corallienne dÃ©gradÃ©e et implantation d'un jardin corallien Ã Bora Bora, PolynÃ©sie franÃ§aise	Revue d'Ã‰cologie. SupplÃ©ment	57	81-96-	10.3406/revec.2002.6208	https://www.persee.fr/doc/revec_1168-3651_2002_sup_57_9_6208
405	12472229	intervention - coastal protection	full search	Suykerbuyk, W., Bouma, T.J., Van Der Heide, T., Faust, C., Govers, L.L., Giesen, W.B., De Jong, D.J. and Van Katwijk, M.M	2012	Suppressing antagonistic bioengineering feedbacks doubles restoration success	Ecological Applications	22	1224-1231-	10.1890/11-1625.1	https://www.ncbi.nlm.nih.gov/pubmed/22827130 and https://esajournals.onlinelibrary.wiley.com/doi/pdf/10.1890/11-1625.1
406	12450300	language	full search	Koshikawa, Yoshinori and Hibino, Tadashi and Nakashita, Shinya and Yoshioka, Ichiro and Nakamoto, Kenji and Yamaki, Kastunori	2013	EELGRASS BED PROMOTION PROCESS AND RETENTION MECHANISM ON THE CONSTRUCTED ARTIFICIAL BED WITH GRANULATED FLY ASH	Journal of Japan Society of Civil Engineers, Ser. B3 (Ocean Engineering)	69	I_1072-I_1077-	10.2208/jscejoe.69.i_1072	https://www.jstage.jst.go.jp/article/jscejoe/69/2/69_I_1072/_pdf
407	12453191	intervention - coastal protection	full search	Zacherl, Danielle C. and Moreno, Andrea and Crossen, Shannon	2015	Exploring Restoration Methods for the Olympia Oyster Ostrea lurida Carpenter, 1864: Effects of Shell Bed Thickness and Shell Deployment Methods on Shell Cover, Oyster Recruitment, and Oyster Density	Journal of Shellfish Research	34	819-830-	10.2983/035.034.0311	<Go to ISI>://WOS:000367745300011 and https://bioone.org/journals/journal-of-shellfish-research/volume-34/issue-3/035.034.0311/Exploring-Restoration-Methods-for-the-Olympia-Oyster-Ostrea-lurida-Carpenter/10.2983/035.034.0311.pdf
408	12455032	intervention - NBS	full search	Liski, A. H. and Ambros, P. and Metzger, M. J. and Nicholas, K. A. and Wilson, A. M. W. and Krause, T.	2019	Governance and stakeholder perspectives of managed re-alignment: adapting to sea level rise in the Inner Forth estuary, Scotland	REGIONAL ENVIRONMENTAL CHANGE	19	2231-2243-	10.1007/s10113-019-01505-8	<Go to ISI>://WOS:000511753200007 and https://link.springer.com/article/10.1007/s10113-019-01505-8
409	12444444	study type	full search	Wilms, T. and Van Der Goot, F. and Debrot, A. O.	2017	Building with nature-an integrated approach for coastal zone solutions using natural, socio-economic and institutional processes	NA	NA	1186-1192-	NA	NA
410	12457525	intervention - NBS	full search	Strain, E. M. A. and Morris, R. L. and Coleman, R. A. and Figueira, W. F. and Steinberg, P. D. and Johnston, E. L. and Bishop, M. J.	2018	Increasing microhabitat complexity on seawalls can reduce fish predation on native oysters	ECOLOGICAL ENGINEERING	120	637-644-	10.1016/j.ecoleng.2017.05.030	<Go to ISI>://WOS:000444614500068 and https://www.sciencedirect.com/science/article/pii/S0925857417302938?via%3Dihub
411	12459316	study type	full search	Hendriks, M. and Dankers, P. and Cleveringa, J.	2020	A large-scaled field experiment on salt marsh construction	NA	NA	NA-	NA	NA
412	12459788	duplicate	full search	Gittman, R. K. and Peterson, C. H. and Currin, C. A. and Joel Fodrie, F. and Piehler, M. F. and Bruno, J. F.	2016	Living shorelines can enhance the nursery role of threatened estuarine habitats	Ecological Applications	26	249-263-	10.1890/14-0716.1/suppinfo	<Go to ISI>://WOS:000369511000020 and https://esajournals.onlinelibrary.wiley.com/doi/pdf/10.1890/14-0716
413	12467072	intervention - coastal protection	full search	Mohamad Azmi, N. K. and Mohamed Mohidin, F. S.	2020	Rehabilitation of Sandy Coastal Areas in Kuala Rompin, Pahang	NA	549	NA-	10.1088/1755-1315/549/1/012055	https://iopscience.iop.org/article/10.1088/1755-1315/549/1/012055/pdf
414	12453020	language	full search	Okabe, Takumi and Aoki, Yusuke and Kato, Shigeru and Murakami, Tomokazu and Shimokawa, Shinya and Kono, Hiromi	2016	EXPERIMENTAL EVALUATION AND FIELD APPLICATIONS OF A CYLINDRICAL SEDIMENT TRAP FOR SUSPENDED SEDIMENT	Doboku Gakkai Ronbunshu. B3, Kaiyo Kaihatsu	72	I_922-I_927-	10.2208/jscejoe.72.I_922	https://www.jstage.jst.go.jp/article/jscejoe/72/2/72_I_922/_pdf
415	12461159	outcome	full search	Rabinowitz, T.	2020	Methods of accelerating re-vegetation at Bay of Fundy salt marsh restoration sites: a practical comparison	NA	NA	NA-	NA	NA
416	12442431	intervention - NBS	full search	Joy, A. and Gopinath, A.	2021	The Application of Reefs in Shoreline Protection	Handbook of Ecological and Ecosystem Engineering	NA	295-315-	10.1002/9781119678595.ch16	https://onlinelibrary.wiley.com/doi/pdf/10.1002/9781119678595.ch16
417	12458361	intervention - NBS	full search	Mukherjee, Nibedita and Dahdouh-Guebas, Farid and Koedam, Nico and Shanker, Kartik	2015	An interdisciplinary framework to evaluate bioshield plantations: Insights from peninsular India	Acta Oecologica	63	91-100-	10.1016/j.actao.2014.01.005	<Go to ISI>://WOS:000351652800012 and https://www.sciencedirect.com/science/article/pii/S1146609X14000162?via%3Dihub
418	12474576	intervention - coastal protection	full search	Curado, G. and Figueroa, E. and Castillo, J. M.	2012	Vertical sediment dynamics in Spartina maritima restored, non-restored and preserved marshes	ECOLOGICAL ENGINEERING	47	30-35-	10.1016/j.ecoleng.2012.06.041	<Go to ISI>://WOS:000309433600004 and https://www.sciencedirect.com/science/article/pii/S0925857412002406?via%3Dihub
419	12457884	intervention - coastal protection	full search	Swales, Andrew and MacDonald, Iain T. and Green, Malcolm O.	2004	Influence of Wave and Sediment Dynamics on Cordgrass (Spartina anglica) Growth and Sediment Accumulation on an Exposed Intertidal Flat	Estuaries	27	225-243-	10.1007/BF02803380	<Go to ISI>://WOS:000221826300007 and https://link.springer.com/content/pdf/10.1007/BF02803380.pdf
420	12472058	outcome	full search	Ketsiri, C. and Kositgittiwong, D. and Ekkawatpanit, C.	2018	Submerged breakwaters design development based on artificial oyster reef	Lowland Technology International	20	229-236-	NA	NA
421	12461913	population	full search	Lawry, E. A. and Lauchlan Arrowsmith, C. S.	2015	Monitoring of geotextile offshore breakwaters to enhance mangrove revegetation	NA	NA	497-501-	NA	NA
422	12466604	population	full search	Cahoon, Donald R.	1994	Recent Accretion in Two Managed Marsh Impoundments in Coastal Louisiana	Ecological Applications	4	166-176-	10.2307/1942126	https://esajournals.onlinelibrary.wiley.com/doi/10.2307/1942126
423	12469438	outcome	full search	Symonds, A. M. and Collins, M. B.	2005	Sediment dynamics associated with managed realignment; Freiston Shore, the Wash, UK	NA	NA	3173-3185-	10.1142/9789812701916_0256	NA
424	12460362	intervention - NBS	full search	Nguyen, Tan Phong	2016	Managing mangrove dominated muddy coasts through intergration of local and scientific knowledge in Kien Giang, Vietnam and Brebes, Indonesia	NA	NA	NA-	NA	NA
425	12460285	full text availability	full search	Finkl, Charles W.	2015	Managed Realignment: A Viable Long-Term Coastal Management Strategy?	Journal of Coastal Research	31	771-	10.2112/JCOASTRES-D-14A-00008.1	https://bioone.org/journals/journal-of-coastal-research/volume-31/issue-3/JCOASTRES-D-14A-00008.1/Managed-Realignment--A-Viable-Long-Term-Coastal-Management-Strategy/10.2112/JCOASTRES-D-14A-00008.1.pdf
426	12451459	intervention - NBS	full search	van Katwijk, hermus D.C.R	2000	Effects of water dynamics on Zostera marina: transplantation experiments in the intertidal Dutch Wadden Sea	Marine Ecology Progress Series	208	107-118-	10.3354/meps208107	https://www.int-res.com/articles/meps/208/m208p107.pdf
427	12449655	study type	full search	Elliott, Michael and Mander, Lucas and Mazik, Krysia and Simenstad, Charles and Valesini, Fiona and Whitfield, Alan and Wolanski, Eric	2016	Ecoengineering with Ecohydrology: Successes and failures in estuarine restoration	Estuarine, Coastal and Shelf Science	176	12-35-	10.1016/j.ecss.2016.04.003	<Go to ISI>://WOS:000378759000002 and https://www.sciencedirect.com/science/article/pii/S0272771416301044?via%3Dihub
428	12469163	intervention - coastal protection	full search	Wegoro, J. and Pamba, S. and George, R. and Shaghude, Y. and Hollander, J. and Lugendo, B.	2022	Seagrass restoration in a high-energy environment in the Western Indian Ocean	ESTUARINE COASTAL AND SHELF SCIENCE	278	108119-	10.1016/j.ecss.2022.108119	<Go to ISI>://WOS:000889487800001 and https://www.sciencedirect.com/science/article/pii/S0272771422003778?via%3Dihub
429	12468719	intervention - NBS	full search	Brisson, C. P. and Coverdale, T. C. and Bertness, M. D.	2014	Salt marsh die-off and recovery reveal disparity between the recovery of ecosystem structure and service provision	Biological Conservation	179	1-5-	10.1016/j.biocon.2014.08.013	<Go to ISI>://WOS:000345475500001 and https://www.sciencedirect.com/science/article/pii/S0006320714003012?via%3Dihub
430	12473973	intervention - coastal protection	full search	Dale, Jonathan and Burnside, Niall G. and Strong, Conor J. and Burgess, Heidi M.	2020	The use of small-Unmanned Aerial Systems for high resolution analysis for intertidal wetland restoration schemes	Ecological Engineering	143	1-	10.1016/j.ecoleng.2019.105695	<Go to ISI>://WOS:000505931400029 and https://www.sciencedirect.com/science/article/pii/S0925857419304197?via%3Dihub
431	12472217	population	full search	Keesstra, S. and Nunes, J. and Novara, A. and Finger, D. and Avelar, D. and Kalantari, Z. and Cerda, A.	2018	The superior effect of nature based solutions in land management for enhancing ecosystem services	SCIENCE OF THE TOTAL ENVIRONMENT	610	997-1009-	10.1016/j.scitotenv.2017.08.077	https://www.ncbi.nlm.nih.gov/pubmed/28838037 and https://www.sciencedirect.com/science/article/pii/S0048969717320752?via%3Dihub
432	12455696	outcome	full search	Taddia, Yuri and Pellegrinelli, Alberto and Corbau, Corinne and Franchi, Giulia and Staver, Lorie W. and Stevenson, John Court and Nardin, William	2021	High-Resolution Monitoring of Tidal Systems Using UAV: A Case Study on Poplar Island, MD (USA)	Remote Sensing	13	1364-	10.3390/rs13071364	<Go to ISI>://WOS:000638800100001 and https://mdpi-res.com/d_attachment/remotesensing/remotesensing-13-01364/article_deploy/remotesensing-13-01364.pdf?version=1617939650
433	12444432	study type	full search	Wilms, Tom and Fokko van der, Goot and Tonneijck, Femke and Nurhabni, Fegi and Sembiring, Leo	2020	Building with Nature Approach. Building with Nature to restore eroding tropical muddy coasts	NA	NA	28-	NA	NA
434	12467875	intervention - coastal protection	full search	Goreau, Thomas J. and Hilbertz, Wolf and Azeez, A. and Hakeem, A. and Dodge, Randal and Despaigne, Gabriel and Shwaiko, Cody	2003	Restoring Coral Â·Reefs, OysterÂ· Banks, and Fisheries by Seawater Electrolysis: Coastal Zone Management and Tourism Applications	NA	2	755-755-	10.1109/oceans.2003.178407	https://ieeexplore-ieee-org.proxy.lib.duke.edu/stampPDF/getPDF.jsp?tp=&arnumber=1283366&ref=
435	12475088	intervention - coastal protection	full search	Steidley, Carl and Rawat, Ravinder and Bachnak, Ray and Jeffress, Gary and Sadovski, Alexey L.	2005	A web accessible modeling tool for fisheries	NA	NA	202-206-	NA	NA
436	12472901	intervention - coastal protection	full search	Poppe, K. L. and Rybczyk, J. M.	2021	Tidal marsh restoration enhances sediment accretion and carbon accumulation in the Stillaguamish River estuary, Washington	PLOS ONE	16	e0257244-	10.1371/journal.pone.0257244	https://www.ncbi.nlm.nih.gov/pubmed/34506575 and https://www.ncbi.nlm.nih.gov/pmc/articles/PMC8432862/pdf/pone.0257244.pdf
437	12451302	intervention - NBS	full search	Munsch, Stuart H. and Cordell, Jeffery R. and Toft, Jason D.	2015	Effects of shoreline engineering on shallow subtidal fish and crab communities in an urban estuary: A comparison of armored shorelines and nourished beaches	Ecological Engineering	81	312-320-	10.1016/j.ecoleng.2015.04.075	<Go to ISI>://WOS:000355672800038 and https://www.sciencedirect.com/science/article/pii/S0925857415001858?via%3Dihub
438	12450685	intervention - NBS	full search	Flynn, K. M. and Mendelssohn, I. A. and Wilsey, B. J.	1999	The effect of water level management on the soils and vegetation of two coastal Louisiana marshes	Wetlands Ecology and Management	7	193-218-	10.1023/A:1008486500173	https://link.springer.com/article/10.1023/A:1008486500173
439	12446782	intervention - NBS	full search	Critchley, L. P. and Bugnot, A. B. and Dafforn, K. A. and Marzinelli, E. M. and Bishop, M. J.	2021	Comparison of wrack dynamics between mangrove forests with and without seawalls	Science of the Total Environment	751	141371-	10.1016/j.scitotenv.2020.141371	https://www.ncbi.nlm.nih.gov/pubmed/32882543 and https://www.sciencedirect.com/science/article/pii/S0048969720349007?via%3Dihub
440	12459551	study type	full search	Navajas, H. and Mkali, F.	2022	Lessons Learned: Climate Adaptation in Tanzania with Ecosystem Restoration & Flood Defence Infrastructure	NA	NA	8-	NA	NA
441	12444425	intervention - NBS	full search	Vincent, V.	2019	Building safety with nature: Salt marshes for flood risk reduction	NA	NA	NA-	10.4233/uuid:9339474c-3c48-437f-8aa5-4b908368c17e	https://repository.tudelft.nl/islandora/object/uuid%3A9339474c-3c48-437f-8aa5-4b908368c17e/datastream/OBJ/download
442	12470610	intervention - coastal protection	full search	Eagle, M. J. and Kroeger, K. D. and Spivak, A. C. and Wang, F. M. and Tang, J. W. and Abdul-Aziz, O. I. and Ishtiaq, K. S. and Suttles, J. O. and Mann, A. G.	2022	Soil carbon consequences of historic hydrologic impairment and recent restoration in coastal wetlands	SCIENCE OF THE TOTAL ENVIRONMENT	848	157682-	10.1016/j.scitotenv.2022.157682	https://www.ncbi.nlm.nih.gov/pubmed/35917962
443	12441897	intervention - NBS	full search	Petrolia, Daniel R. and Interis, Matthew G. and Hwang, Joonghyun	2014	America's Wetland? A National Survey of Willingness to Pay for Restoration of Louisiana's Coastal Wetlands	Marine Resource Economics	29	17-37-	10.1086/676289	<Go to ISI>://WOS:000336194700002 and https://www.journals.uchicago.edu/doi/10.1086/676289 and https://www.journals.uchicago.edu/doi/pdfplus/10.1086/676289?download=true
444	12443669	study type	full search	MacDonald, M. A. and de Ruyck, C. and Field, R. H. and Bedford, A. and Bradbury, R. B.	2020	Benefits of coastal managed realignment for society: Evidence from ecosystem service assessments in two UK regions	ESTUARINE COASTAL AND SHELF SCIENCE	244	105609-	10.1016/j.ecss.2017.09.007	<Go to ISI>://WOS:000577973600011 and https://www.sciencedirect.com/science/article/pii/S0272771417302330?via%3Dihub
445	12442951	outcome	full search	Perdana, Tito Aditya and Suprijanto, Jusup and Widowati, Ita and Pribadi, Rudhi and Iskandar, Deden Dinan and Firmansyah, null and Gunanto, Edy Yusuf Agung and Bailly, Denis	2019	Assessing Willingness-To-Pay for Coastal Defenses: A Case Study in Timbulsloko Village, Sayung, Demak, Indonesia	IOP Conference Series: Earth and Environmental Science	246	12044-	10.1088/1755-1315/246/1/012044	NA
446	12445301	population	full search	Lewis, S. F.	2022	Characterizing the evolution of a restoring salt marsh landscape with low altitude aerial imagery and photogrammetric techniques	NA	NA	NA-	NA	NA
447	12443183	study type	full search	Bosma, Roel H. and Debrot, Dolfi and Rejeki, Sri and Tonneijck, Femke and Woro, Yuniati and Sihombing, Weny	2020	Associated Mangrove Aquaculture Farms; Building with Nature to restore eroding tropical muddy coasts	NA	NA	23-	NA	NA
448	12470798	intervention - coastal protection	full search	Kelsall, M. and Quirk, T. and Wilson, C. and Snedden, G. A.	2023	Sources and chemical stability of soil organic carbon in natural and created coastal marshes of Louisiana	Science of the Total Environment	867	161415-	10.1016/j.scitotenv.2023.161415	https://www.ncbi.nlm.nih.gov/pubmed/36621493
449	12461506	study type	full search	Unguendoli, S. and Biolchi, L. G. and Aguzzi, M. and Pillai, U. P. A.	2023	A modeling application of integrated nature based solutions (NBS) for coastal erosion and flooding mitigation in the Emilia-Romagna coastline (Northeast Italy)	Science of the Total Environment	867	161357-	10.1016/j.scitotenv.2022.161357	https://www.ncbi.nlm.nih.gov/pubmed/36603618 and https://www.sciencedirect.com/science/article/pii/S0048969722084613?via%3Dihub
450	12468931	intervention - NBS	full search	Guichard, FrÃ©dÃ©ric and Bourget, Edwin and Robert, Jean-Loup	2001	Scaling the influence of topographic heterogeneity on intertidal benthic communities: alternate trajectories mediated by hydrodynamics and shading	Marine Ecology Progress Series	217	27-41-	10.3354/meps217027	<Go to ISI>://WOS:000170790300003 and https://www.int-res.com/articles/meps/217/m217p027.pdf
451	12457773	intervention - coastal protection	full search	Elsey-Quirk, T. and Adamowicz, S. C.	2016	Influence of Physical Manipulations on Short-Term Salt Marsh Morphodynamics: Examples from the North and Mid-Atlantic Coast, USA	ESTUARIES AND COASTS	39	423-439-	10.1007/s12237-015-0013-9	https://link.springer.com/content/pdf/10.1007/s12237-015-0013-9.pdf
452	12467325	intervention - coastal protection	full search	Sparks, E. L. and Cebrian, J. and Smith, S. M.	2014	Removal of fast flowing nitrogen from marshes restored in sandy soils	PLoS ONE	9	e111456-	10.1371/journal.pone.0111456	https://www.ncbi.nlm.nih.gov/pubmed/25353607 and https://www.ncbi.nlm.nih.gov/pmc/articles/PMC4213036/pdf/pone.0111456.pdf
453	12453712	intervention - coastal protection	full search	Rutledge, Kelsi M. and Alphin, Troy and Posey, Martin	2018	Fish Utilization of Created vs. Natural Oyster Reefs (Crassostrea virginica)	Estuaries and Coasts	41	2426-2432-	10.1007/s12237-018-0433-4	<Go to ISI>://WOS:000448508400020 and https://link.springer.com/content/pdf/10.1007/s12237-018-0433-4.pdf
454	12455121	language	full search	Shigeru, Kato	2009	â€œGreen Carpet Project at Nakhon Si Thammarat of Thailandâ€	MACRO REVIEW	11	15-37-	10.11286/jmr1988.11.2_15	https://www.jstage.jst.go.jp/article/jmr1988/11/2/11_2_15/_pdf
455	12463296	duplicate	full search	Sreeranga, Sindhu and Takagi, Hiroshi and Shirai, Rikuo and Kubota, Shin-ichi and Mitsui, Jun	2021	NUMERICAL INVESTIGATION ON EFFECTIVENESS OF PORTABLE RUBBLE MOUND BREAKWATER FOR MANGROVE RESTORATION	Journal of Japan Society of Civil Engineers, Ser. B3 (Ocean Engineering)	77	I_61-I_66-	10.2208/jscejoe.77.2_i_61	https://www.jstage.jst.go.jp/article/jscejoe/77/2/77_I_61/_pdf
456	12470624	intervention - coastal protection	full search	Dinter, Thomas	2018	Soil developments in salt marshes and on artificial islands in the Wadden Sea	NA	NA	NA-	NA	NA
457	12473494	population	full search	Seiple, Jacqueline and Santiago, Luis and Spaur, Christopher and Altman, Safra and Balazik, Matthew and Laczo, Thomas and Mensah, Daniel and Amarasingha, Warunika and Payson, Andrew and Szimanski, Danielle	2022	Two years of post-project monitoring of a navigation solution in a dynamic coastal environment, Smith Island, Maryland	NA	NA	NA-	10.21079/11681/44620	https://erdc-library.erdc.dren.mil/jspui/bitstream/11681/44620/1/ERDC-EL%20TR-22-5.pdf
458	12474979	intervention - NBS	full search	Peruzzo, Paolo and De Serio, Francesca and Defina, Andrea and Mossa, Michele	2018	Wave Height Attenuation and Flow Resistance Due to Emergent or Near-Emergent Vegetation	Water	10	402-	10.3390/w10040402	<Go to ISI>://WOS:000434954900056 and https://mdpi-res.com/d_attachment/water/water-10-00402/article_deploy/water-10-00402.pdf?version=1525345823
459	12457385	population	full search	Tanaya, T. and Kinjo, N. and Okada, W. and Yasuda, M. and Kuwae, T.	2021	Improvement of the coral growth and cost-effectiveness of hybrid infrastructure by an innovative breakwater design in Naha Port, Okinawa, Japan	COASTAL ENGINEERING JOURNAL	63	248-262-	10.1080/21664250.2021.1889823	<Go to ISI>://WOS:000624644200001 and https://www.tandfonline.com/doi/pdf/10.1080/21664250.2021.1889823
460	12472118	intervention - coastal protection	full search	Erftemeijer, P. L. A. and Wylie, N. and Hooper, G. J.	2018	Successful mangrove establishment along an artificially created tidal creek at Port Hedland, Western Australia	MARINE AND FRESHWATER RESEARCH	69	134-143-	10.1071/MF17139	<Go to ISI>://WOS:000418068000015 and https://www.publish.csiro.au/mf/pdf/MF17139
461	12449812	study type	full search	Teal, John M. and Weishar, Lee	2005	Ecological engineering, adaptive management, and restoration management in Delaware Bay salt marsh restoration	Ecological Engineering	25	304-314-	10.1016/j.ecoleng.2005.04.009	<Go to ISI>://WOS:000236903400010 and https://www.sciencedirect.com/science/article/pii/S0925857405000996?via%3Dihub
462	12473928	study type	full search	Bridges, T. S. and Burks-Copes, K. A. and Bates, M. E. and Collier, Z. A.	2015	Use of natural and nature-based features (NNBF) for coastal resilience	NA	NA	NA-	NA	NA
463	12451417	intervention - coastal protection	full search	Arnaldi, K. G. and Walters, L. J. and Hoffman, E. A.	2018	Effects of time and harvest on genetic diversity of natural and restored oyster reefs	RESTORATION ECOLOGY	26	943-951-	10.1111/rec.12672	<Go to ISI>://WOS:000443586200017 and https://onlinelibrary.wiley.com/doi/pdf/10.1111/rec.12672
464	12460247	outcome	full search	Wakefield, S.	2020	Making nature into infrastructure: The construction of oysters as a risk management solution in New York City	ENVIRONMENT AND PLANNING E-NATURE AND SPACE	3	761-785-	10.1177/2514848619887461	<Go to ISI>://WOS:000755970000008 and https://journals.sagepub.com/doi/10.1177/2514848619887461
465	12443691	intervention - coastal protection	full search	Whitman, Elizabeth R. and Reidenbach, Matthew A.	2012	Benthic flow environments affect recruitment of Crassostrea virginica larvae to an intertidal oyster reef	Marine Ecology Progress Series	463	177-191-	10.3354/meps09882	<Go to ISI>://WOS:000308357300011 and https://www.int-res.com/articles/meps2012/463/m463p177.pdf
466	12452782	intervention - coastal protection	full search	Ridge, Justin T. and Rodriguez, Antonio B. and Fodrie, F. Joel	2017	Evidence of exceptional oysterâ€reef resilience to fluctuations in sea level	Ecology and Evolution	7	10409-10420-	10.1002/ece3.3473	https://www.ncbi.nlm.nih.gov/pubmed/29238564 and https://www.ncbi.nlm.nih.gov/pmc/articles/PMC5723620/pdf/ECE3-7-10409.pdf
467	12464748	intervention - coastal protection	full search	Cornu, Craig E. and Sadro, Steven	2002	Physical and Functional Responses to Experimental Marsh Surface Elevation Manipulation in Coos Bay's South Slough	Restoration Ecology	10	474-486-	10.1046/j.1526-100x.2002.01035.x	<Go to ISI>://WOS:000177383400007 and https://onlinelibrary.wiley.com/doi/pdf/10.1046/j.1526-100X.2002.01035.x
468	12462764	intervention - coastal protection	full search	La Peyre, M. K. and Gordon, J.	2012	Nekton density patterns and hurricane recovery in submerged aquatic vegetation, and along non-vegetated natural and created edge habitats	Estuarine, Coastal and Shelf Science	98	108-118-	10.1016/j.ecss.2011.12.010	https://www.sciencedirect.com/science/article/pii/S0272771411005245?via%3Dihub
469	12472590	intervention - coastal protection	full search	Morris, Michelle A. and Spencer, Kate L. and Belyea, Lisa R. and Branfireun, Brian A.	2014	Temporal and spatial distributions of sediment mercury in restored coastal saltmarshes	Marine Chemistry	167	150-159-	10.1016/j.marchem.2014.09.010	<Go to ISI>://WOS:000345805700015 and https://www.sciencedirect.com/science/article/pii/S0304420314001583?via%3Dihub
470	12446357	intervention - NBS	full search	Sterckx, T. and Lemey, E. and Huygens, M. and Fordeyn, J. and Groenendaal, B. and Delbare, D. and Vanagt, T. and Pycke, B. and Semeraro, A. and Mascart, T.	2019	Coastbusters: Investigation of ecosystem based coastal stabilisation solutions	NA	NA	813-822-	NA	NA
471	12457361	population	full search	Boys, C. A. and Kroon, F. J. and Glasby, T. M. and Wilkinson, K.	2012	Improved fish and crustacean passage in tidal creeks following floodgate remediation	JOURNAL OF APPLIED ECOLOGY	49	223-233-	10.1111/j.1365-2664.2011.02101.x	<Go to ISI>://WOS:000299153800026 and https://besjournals.onlinelibrary.wiley.com/doi/pdf/10.1111/j.1365-2664.2011.02101.x
472	12466947	intervention - coastal protection	full search	Silbiger, Nyssa J. and Guadayol, Oscar and Thomas, Florence I. M. and Donahue, Megan J.	2014	Reefs shift from net accretion to net erosion along a natural environmental gradient	Marine Ecology Progress Series	515	33-44-	10.3354/meps10999	<Go to ISI>://WOS:000345703500003 and https://www.int-res.com/articles/meps2014/515/m515p033.pdf
473	12464148	intervention - coastal protection	full search	Anderson, L. and Sacks, P. and Donnelly, M. and Barker, V. and Anderson, S. and Walters, L.	2019	Oyster reef enhancement utilizing gardened oysters in a subtropical estuary	RESTORATION ECOLOGY	27	966-973-	10.1111/rec.12975	<Go to ISI>://WOS:000484997000010 and https://onlinelibrary.wiley.com/doi/pdf/10.1111/rec.12975
474	12450739	study type	full search	Hashim, A. M. and Shahruzzaman, D. B.	2017	Effectiveness of Mangrove Forest as Coastal Protection along the West Coast of Northern Peninsular Malaysia	NA	87	1014-	10.1051/matecconf/20178701014	https://www.matec-conferences.org/articles/matecconf/pdf/2017/01/matecconf_encon2017_01014.pdf
475	12457317	intervention - NBS	full search	Marin-Diaz, B. and Govers, L. L. and van der Wal, D. and Olff, H. and Bouma, T. J.	2022	The importance of marshes providing soil stabilization to resist fast-flow erosion in case of a dike breach	ECOLOGICAL APPLICATIONS	32	e2622-	10.1002/eap.2622	https://www.ncbi.nlm.nih.gov/pubmed/35389532 and https://www.ncbi.nlm.nih.gov/pmc/articles/PMC9541637/pdf/EAP-32-e2622.pdf
476	12467901	outcome	full search	Castillo, JesÃºs M. and Figueroa, Enrique	2009	Restoring Salt Marshes Using Small Cordgrass, Spartina maritima	Restoration Ecology	17	324-326-	10.1111/j.1526-100x.2008.00465.x	<Go to ISI>://WOS:000265713100003 and https://onlinelibrary.wiley.com/doi/pdf/10.1111/j.1526-100X.2008.00465.x
477	12466934	intervention - coastal protection	full search	Goreau, T. J. and Hilbertz, W.	2012	Reef restoration using seawater electrolysis in Jamaica	Innovative Methods of Marine Ecosystem Restoration	NA	35-45-	10.1201/b14314	https://s3-euw1-ap-pe-df-pch-content-store-p.s3.eu-west-1.amazonaws.com/9780429097058/9e962fb6-2f44-4b3d-b035-f86bb4c1362c/relatedobjects/preview.pdf?AWSAccessKeyId=ASIAQFVOSJ57RMNLGRGP&Expires=1704426275&Signature=Rs2j%2BnAKokZpHurz67RRnqlkD7Q%3D&response-content-disposition=attachment%3B%20filename%3D%2210.1201_b14314_previewpdf.pdf%22&x-amz-security-token=IQoJb3JpZ2luX2VjEOj%2F%2F%2F%2F%2F%2F%…
478	12458877	duplicate	full search	Whitfield, P. and Davis, J. and Szimanski, D. and King, J. and Gailani, J. and Herman, B. and Tritinger, A. and Swannack, T. and Dillon, C. and Maryland, R. G. and Whitbeck, M.	2020	Island restoration to meet 'triple-win' engineering with natureÂ® outcomes	NA	36	NA-	NA	NA
479	12469015	population	full search	Friend, P. and Amrouni, O. and Ceberio, O. and Dahmani, A. and Diagne, B.	2022	Sea level rise and climate change hazards: an integrated and multidisciplinary NBS approach to the hydrological impacts of erosion and land degradation	NA	NA	NA-	10.13140/RG.2.2.18728.85764	https://www.researchgate.net/profile/Patrick-Friend/publication/367022008_Sea_level_rise_and_climate_change_hazards_an_integrated_and_multidisciplinary_NbS_approach_to_the_hydrological_impacts_of_erosion_and_land_degradation/links/63be6e94a03100368a6bfaba/Sea-level-rise-and-climate-change-hazards-an-integrated-and-multidisciplinary-NbS-approach-to-the-hydrological-impacts-of-erosion-and-land-degr…
480	12457072	population	full search	Cadigan, Jack A. and Bekkaye, Jasmine H. and Jafari, Navid H. and Zhu, Ling and Booth, Ashley R. and Chen, Qin and Raubenheimer, Britt and Harris, Brian D. and O'Connor, Chris and Lane, Robert and Kemp, G. Paul and Day, Jason N. and Day, John W. and Ulloa, Hanssel Omar	2022	Impacts of Coastal Infrastructure on Shoreline Response to Major Hurricanes in Southwest Louisiana	Frontiers in Built Environment	8	885215-	10.3389/fbuil.2022.885215	NA
481	12457825	intervention - coastal protection	full search	Paling, E. I. and van Keulen, Mike and Wheeler, Karen D. and Phillips, Jim and Dyhrberg, Roger	2003	Influence of Spacing on Mechanically Transplanted Seagrass Survival in a High Wave Energy Regime	Restoration Ecology	11	56-61-	10.1046/j.1526-100x.2003.00072.x	<Go to ISI>://WOS:000181056700007 and https://onlinelibrary.wiley.com/doi/pdf/10.1046/j.1526-100X.2003.00072.x
482	12460485	language	full search	Febles-Patron, J. L. and Lopez, J. N. and Sampedro, E. B.	2009	Mangrove reforestation tests in a semiarid coastal swamp of Yucatan, Mexico	MADERA Y BOSQUES	15	65-86-	10.21829/myb.2009.1531186	<Go to ISI>://WOS:000278406700005 and https://myb.ojs.inecol.mx/index.php/myb/article/download/1186/1365
483	12442868	intervention - NBS	full search	Hu, Jianxiong and Loh, Pei Sun and Pradit, Siriporn and Le, Thi Phuong Quynh and Oeurng, Chantha and Mohamed, Che Abdul Rahim and Lee, Choon Weng and Lu, Xixi and Anshari, Gusti Z. and Kandasamy, Selvaraj and Wang, Jianjun and Li, Zilong and Qin, Haiyan and Ji, Lili and Guo, Jian	2022	Assessing the Effect of Age and Geomorphic Setting on Organic Carbon Accumulation in High-Latitude Human-Planted Mangroves	Forests	13	105-105-	10.3390/f13010105	<Go to ISI>://WOS:000756941000001 and https://mdpi-res.com/d_attachment/forests/forests-13-00105/article_deploy/forests-13-00105-v2.pdf?version=1642071994
484	12475545	language	full search	Nopmueng, Arjong and å‰é“, å±±æœ¬ and Rattanarama, Puangpet	2014	ã‚¿ã‚¤å›½ã§ã®ãƒžãƒ³ã‚°ãƒ­ãƒ¼ãƒ–æž—ã®ç‰¹å¾´ã¨æµ·å²¸ä¾µé£Ÿé˜²æ­¢åŠ¹æžœ	åœŸæœ¨å­¦ä¼šè«–æ–‡é›†B3ï¼ˆæµ·æ´‹é–‹ç™ºï¼‰	70	I_768-I_773-	10.2208/jscejoe.70.i_768	https://www.jstage.jst.go.jp/article/jscejoe/70/2/70_I_768/_pdf
485	12462533	intervention - NBS	full search	Bost, M. C. and Rodriguez, A. B. and Ridge, J. T. and Miller, C. B. and Fegley, S. R.	2021	Natural Intertidal Oyster Reef Growth Across Two Landscape Settings and Tidal Ranges	ESTUARIES AND COASTS	44	2118-2131-	10.1007/s12237-021-00925-2	<Go to ISI>://WOS:000626373000001 and https://link.springer.com/content/pdf/10.1007/s12237-021-00925-2.pdf
486	12466352	intervention - coastal protection	full search	Mahoney, Richard D. and Beal, Jeffrey L. and Lewis, Dakota M. and Cook, Geoffrey S.	2021	Quantifying the Response of an Estuarine Nekton Community to Coastal Wetland Habitat Restoration	Sustainability	13	13299-	10.3390/su132313299	<Go to ISI>://WOS:000735119000001 and https://mdpi-res.com/d_attachment/sustainability/sustainability-13-13299/article_deploy/sustainability-13-13299.pdf?version=1638365055
487	12473205	intervention - coastal protection	full search	Brand, LArriana and Smith, Lacy M. and Takekawa, John Y. and Athearn, Nicole D. and Taylor, Karen and Shellenbarger, Gregory G. and Schoellhamer, David H. and Spenst, Renee	2012	Trajectory of early tidal marsh restoration: Elevation, sedimentation and colonization of breached salt ponds in the northern San Francisco Bay	Ecological Engineering	42	19-29-	10.1016/j.ecoleng.2012.01.012	<Go to ISI>://WOS:000303145800003 and https://www.sciencedirect.com/science/article/pii/S0925857412000341?via%3Dihub
488	12455044	outcome	full search	Nguyen, Tan Phong and Parnell, Kevin E.	2017	Gradual expansion of mangrove areas as an ecological solution for stabilizing a severely eroded mangrove dominated muddy coast	Ecological Engineering	107	239-243-	10.1016/j.ecoleng.2017.07.038	<Go to ISI>://WOS:000408676900026 and https://www.sciencedirect.com/science/article/pii/S092585741730455X?via%3Dihub
489	12466813	study type	full search	Swig, B. A.	2009	The recreation of estuarine ecosystem : a case study at Paull Holme Strays, Humber Estuary, UK	NA	NA	232-	NA	NA
490	12475585	language	full search	Koyama, Akihiko and Inui, Ryutei and Ota, Naotomo and Higashi, Kazuyuki and Kajimoto, Yasushi	2019	å¾³å³¶çœŒé‚£è³€å·æ²³å£åŸŸã®ãƒ¯ãƒ³ãƒ‰éƒ¨ã«é€ æˆã•ã‚ŒãŸä»£å„Ÿå¹²æ½Ÿã«ãŠã‘ã‚‹ã‚«ãƒ‹é¡ž,ãƒã‚¼é¡žç›¸ã®å¤‰é·	å¿œç”¨ç”Ÿæ…‹å·¥å­¦	21	113-133-	10.3825/ece.21.113	https://www.jstage.jst.go.jp/article/ece/21/2/21_113/_pdf
491	12472900	population	full search	Oosterlee, L. and Cox, T. J. S. and Vandenbruwaene, W. and Maris, T. and Temmerman, S. and Meire, P.	2018	Tidal Marsh Restoration Design Affects Feedbacks Between Inundation and Elevation Change	ESTUARIES AND COASTS	41	613-625-	10.1007/s12237-017-0314-2	<Go to ISI>://WOS:000428847700001 and https://link.springer.com/content/pdf/10.1007/s12237-017-0314-2.pdf
492	12445674	intervention - coastal protection	full search	Boyer, Katharyn E. and Fong, Peggy	2005	Co-occurrence of habitat-modifying invertebrates: effects on structural and functional properties of a created salt marsh	Oecologia	143	619-628-	10.1007/s00442-005-0015-6	https://www.ncbi.nlm.nih.gov/pubmed/15909134 and https://link.springer.com/article/10.1007/s00442-005-0015-6
493	12467805	population	full search	Khalil, S. M. and Lee, D. M.	2006	Restoration of Isles Dernieres, Louisiana: Some reflections on morphodynamic approaches in the northern Gulf of Mexico to conserve Coastal/Marine systems	JOURNAL OF COASTAL RESEARCH	NA	65-71-	NA	<Go to ISI>://WOS:000202961300011
494	12463913	study type	full search	Dunlop, T. and Felder, S. and Glamore, W. C. and Howe, D. and Coghlan, I. R.	2017	Optimising ecological and engineering values in coastal protection via combined oyster shell and sand bag designs	NA	NA	422-428-	NA	NA
495	12466180	study type	full search	Barbier, Edward B.	2016	The Protective Value of Estuarine and Coastal Ecosystem Services in a Wealth Accounting Framework	Environmental & Resource Economics	64	37-58-	10.1007/s10640-015-9931-z	<Go to ISI>://WOS:000374668800003 and https://link.springer.com/article/10.1007/s10640-015-9931-z
496	12445446	study type	full search	Rahman, A.	2015	Cliff erosion of salt marshes : experimental evaluation of the effect of vegetation characteristics and sediment properties of erodibility	NA	NA	NA-	NA	NA
497	12466796	intervention - coastal protection	full search	Jimenez, LaÃ­s Coutinho Zayas and Queiroz, Hermano Melo and NÃ³brega, Gabriel Nuto and Romero, Danilo Jefferson and Deng, Youjun and Otero, XosÃ© Luis and Ferreira, Tiago OsÃ³rio	2022	Recovery of Soil Processes in Replanted Mangroves: Implications for Soil Functions	Forests	13	422-422-	10.3390/f13030422	<Go to ISI>://WOS:000776908000001 and https://mdpi-res.com/d_attachment/forests/forests-13-00422/article_deploy/forests-13-00422.pdf?version=1646724725
498	12443654	outcome	full search	Suedel, B. C. and McQueen, A. D. and Wilkens, J. L. and Saltus, C. L. and Bourne, S. G. and Gailani, J. Z. and King, J. K. and Corbino, J. M.	2022	Beneficial use of dredged sediment as a sustainable practice for restoring coastal marsh habitat	INTEGRATED ENVIRONMENTAL ASSESSMENT AND MANAGEMENT	18	1162-1173-	10.1002/ieam.4501	https://www.ncbi.nlm.nih.gov/pubmed/34314103 and https://setac.onlinelibrary.wiley.com/doi/pdf/10.1002/ieam.4501
499	12447463	study type	full search	Brathwaite, A. and Clua, E. and Roach, R. and Pascal, N.	2022	Coral reef restoration for coastal protection: Crafting technical and financial solutions	JOURNAL OF ENVIRONMENTAL MANAGEMENT	310	114718-114718-	10.1016/j.jenvman.2022.114718	https://www.ncbi.nlm.nih.gov/pubmed/35192980 and https://www.sciencedirect.com/science/article/pii/S0301479722002912?via%3Dihub
500	12468735	intervention - NBS	full search	Corman, Sarah S. and Roman, Charles T. and King, John W. and Appleby, Peter G.	2012	Salt Marsh Mosquito-Control Ditches: Sedimentation, Landscape Change, and Restoration Implications	Journal of Coastal Research	28	874-880-	10.2112/jcoastres-d-11-00012.1	<Go to ISI>://WOS:000306450700015 and https://bioone.org/journals/journal-of-coastal-research/volume-28/issue-4/JCOASTRES-D-11-00012.1/Salt-Marsh-Mosquito-Control-Ditches--Sedimentation-Landscape-Change-and/10.2112/JCOASTRES-D-11-00012.1.pdf
501	12444134	intervention - NBS	full search	McKee, K. L.	2011	Biophysical controls on accretion and elevation change in Caribbean mangrove ecosystems	ESTUARINE COASTAL AND SHELF SCIENCE	91	475-483-	10.1016/j.ecss.2010.05.001	<Go to ISI>://WOS:000288310300002 and https://www.sciencedirect.com/science/article/pii/S0272771410001691?via%3Dihub
502	12447117	intervention - coastal protection	full search	Mossman, Hannah L. and Brown, Michael J. H. and Davy, Anthony J. and Grant, Alastair	2012	Constraints on Salt Marsh Development Following Managed Coastal Realignment: Dispersal Limitation or Environmental Tolerance?	Restoration Ecology	20	65-75-	10.1111/j.1526-100X.2010.00745.x	<Go to ISI>://WOS:000298845500009 and https://onlinelibrary.wiley.com/doi/pdf/10.1111/j.1526-100X.2010.00745.x
503	12442410	full text availability	full search	Nanou, G. and Peter, B. and Elisabeth, D. and Klaas, D. and Thibaud, M.	2021	The application of longline mussel aquaculture to establish subtidal reefs: Nature-based solutions in coastal defense	NA	NA	NA-	NA	NA
504	12463425	study type	full search	Armono, H. D. and Bromo, B. H. and Sholihin and Sujantoko	2022	Numerical Study of Bamboo Breakwater for Wave Reduction	FLUIDS	7	14-	10.3390/fluids7010014	https://mdpi-res.com/d_attachment/fluids/fluids-07-00014/article_deploy/fluids-07-00014.pdf?version=1640861741
505	12459830	outcome	full search	Walters, B. B.	2004	Local management of mangrove forests in the Philippines: Successful conservation or efficient resource exploitation?	HUMAN ECOLOGY	32	177-195-	10.1023/B:HUEC.0000019762.36361.48	<Go to ISI>://WOS:000220204300003 and https://link.springer.com/article/10.1023/B:HUEC.0000019762.36361.48
506	12473982	population	full search	Berkowitz, Jacob F. and Beane, Nathan R. and Burton, Darrell E. Evans and Corbino, Jeffrey M.	2014	Use of strategic placement of dredged sediments to support Horseshoe Island in the Atchafalaya River, Louisiana : a preliminary ecological survey	NA	NA	NA-	10.21236/ada609602	NA
507	12459904	intervention - coastal protection	full search	Mander, Lucas and Scapin, Luca and Thaxter, Chris B. and Forster, Rodney M. and Burton, Niall H. K.	2021	Long-Term Changes in the Abundance of Benthic Foraging Birds in a Restored Wetland	Frontiers in Ecology and Evolution	9	673148-	10.3389/fevo.2021.673148	<Go to ISI>://WOS:000698639000001
508	12459784	duplicate	full search	Isdell, Robert E. and Bilkovic, Donna Marie and Guthrie, Amanda G. and Mitchell, Molly and Chambers, Randy and Leu, Matthias	2021	Living Shorelines Achieve Functional Equivalence to Natural Fringe Marshes across Multiple Ecological Metrics	PeerJ	9	e11815-	10.1101/2021.04.06.438648	https://www.ncbi.nlm.nih.gov/pubmed/34447620 and https://www.ncbi.nlm.nih.gov/pmc/articles/PMC8366526/pdf/peerj-09-11815.pdf
509	12447290	intervention - NBS	full search	Van Coppenolle, R., Schwarz, C., Temmerman, S.	2018	Contribution of Mangroves and Salt Marshes to Nature-Based Mitigation of Coastal Flood Risks in Major Deltas of the World	ESTUARIES AND COASTS	NULL	NULL	NA	NA
510	12462485	intervention - NBS	full search	Rahman, Mohammed Ataur, Rahman, Sowmen	2015	Natural and traditional defense mechanisms to reduce climate risks in coastal zones of Bangladesh	Weather and Climate Extremes	NULL	NULL	NA	NA
511	12457432	intervention - coastal protection	full search	HylÃ©n, Astrid, Taylor, Daniel P., Kononets, Mikhail, Lindegarth, Mats, Stedt, Anna, Bonaglia, Stefano, BergstrÃ¶m, Per	2021	In situ characterization of benthic fluxes and denitrification efficiency in a newly re-established mussel farm	The Science of the total environment	NULL	NULL	NA	NA
512	12462332	outcome	full search	Ghosh, Shuvankar, Proisy, Christophe, Muthusankar, Gowrappan, HassenrÃ¼ck, Christiane, Helfer, VÃ©ronique, Mathevet, RaphaÃ«l, Andrieu, Julien, Balachandran, Natesan, Narendran, Rajendran	2022	Multiscale Diagnosis of Mangrove Status in Data-Poor Context Using Very High Spatial Resolution Satellite Images: A Case Study in Pichavaram Mangrove Forest, Tamil Nadu, India	Remote Sensing	NULL	NULL	NA	NA
513	12462579	intervention - NBS	full search	Segura, L., Thibault, M., Poulin, B.	2018	Nature based Solutions: Lessons learned from the restoration of the former saltworks in southern France	NA	NULL	NULL	NA	NA
514	12464529	full text availability	full search	Stauble, D. K., Tabar, J. R., Smith, J. B.	2000	Performance of a submerged breakwater along a hardbottom influenced coast: Vero Beach, Florida	NA	NULL	NULL	NA	NA
515	12458935	language	full search	Ambarau, Frits, Oroh, Hilda Vemy, Rifani, Irfan	2021	KAJIAN ABRASI PANTAI DAN KONDISI LINGKUNGAN SOSIAL MASYARAKAT DI DISTRIK KOFIAU KABUPATEN RAJA AMPAT	GEOGRAPHIA : Jurnal Pendidikan dan Penelitian Geografi	NULL	NULL	NA	NA
516	12461406	study type	full search	Lekatompessy, R. L., Maturbongs, E. E., Betaubun, K., Teturan, Y. E., Jeujanan, W., Antonio, L.	2019	Mitigation approach in preventing environmental destruction continuity in Merauke Regency	IOP Conference Series: Earth and Environmental Science	NULL	NULL	NA	NA
517	12466111	intervention - NBS	full search	Tiggeloven, T., Buijs, S., Oosterhout, L. van	2022	Protecting Bonaire against Coastal Flooding: A participatory multi-criteria analysis of coastal adaptation options	NA	NULL	NULL	NA	NA
518	12441959	language	full search	Prahesti, Thia, Bashit, Nurhadi, Wahyuddin, Yasser	2020	ANALISIS PERUBAHAN KERAPATAN TANAMAN MANGROVE TERHADAP PERUBAHAN GARIS PANTAI DI KABUPATEN PATI DENGAN METODE PENGINDERAAN JAUH DAN APLIKASI DIGITAL SHORELINE ANALYSIS SYSTEM (DSAS) TAHUN 2017-2020	Elipsoida : Jurnal Geodesi dan Geomatika	NULL	NULL	NA	NA
519	12461869	intervention - NBS	full search	Nguyen, Hai-Hoa, Tran, Lan Thi Ngoc, Le, An Thanh, Nghia, Nghia Huu, Duong, Linh Vo Khanh, Nguyen, Hien T., Bohm, Simone, Premnath, Charles Finny Sathya	2020	Monitoring Changes in Coastal Mangrove Extents Using Multi-Temporal Satellite Data in Selected Communes, Hai Phong City, Vietnam	Forest and Society	NULL	NULL	NA	NA
520	12442790	intervention - NBS	full search	Sajjad, Muhammad, Li, Yangfan, Tang, Zhenghong, Cao, Ling, Liu, Xiaoping	2018	Assessing Hazard Vulnerability, Habitat Conservation, and Restoration for the Enhancement of Mainland China's Coastal Resilience	Earth's Future	NULL	NULL	NA	NA
521	12472739	language	full search	Lan, Nguyen Thi Mong, Nguyen, Nguyen Hoang, Ly, Huynh Mai, Le Huu Tuan, null, Quyen, Vo Thi Hong	2019	THAY Äá»”I ÄÆ¯á»œNG Bá»œ BIá»‚N TRÃ€ VINH Tá»ª NÄ‚M 1989 â€“ 2014	Táº¡p chÃ­ Khoa há»c vÃ CÃ´ng nghá»‡ biá»ƒn	NULL	NULL	NA	NA
522	12453559	duplicate	full search	Yoshikai, M., Nakamura, T., Bautista, D. M., Herrera, E. C., Baloloy, A., Suwa, R., Basina, R., Primavera-Tirol, Y. H., Blanco, A. C., Nadaoka, K.	2022	Field Measurement and Prediction of Drag in a Planted Rhizophora Mangrove Forest	JOURNAL OF GEOPHYSICAL RESEARCH-OCEANS	NULL	NULL	NA	NA
523	12453558	study type	full search	Masaya, Y., Takashi, N., Alvin, B., Rempei, S., Ryan, B.	2022	Field measurement and prediction of drag in a planted Rhizophora mangrove forest	NA	NULL	NULL	NA	NA
524	12461746	intervention - NBS	full search	Cuc, N. T. K. Suzuki, T. van Steveninck, E. D. D. Hai, H.	2015	Modelling the Impacts of Mangrove Vegetation Structure on Wave Dissipation in Ben Tre Province, Vietnam, under Different Climate Change Scenarios	JOURNAL OF COASTAL RESEARCH	NULL	340-347	10.2112/JCOASTRES-D-12-00271.1	NA
525	12475546	language	full search	陽介, 松本, 隆一, 田淵, 泰雅, 平田, 義三, 藤岡, Patanaponpaiboon, Pipat, Poungparn, Sasitorn	2006	タイ国マレー半島西岸における海岸林の津波被害 : 2004年12月26日のスマトラ島沖地震の影響	森林立地	48	43-56	10.18922/jjfe.48.1_43	NA
