# Supplementary material for: Evidence on the performance of nature-based solutions interventions for coastal protection in biogenic, shallow ecosystems: a systematic map
Source: Environ Evid. 2024 Dec 2;13:28. doi: 10.1186/s13750-024-00350-5 (PMC11610176; doi:10.1186/s13750-024-00350-5)
Supplement: Supplementary file 10 — Additional file 10. Coded data for included studies [file 13750_2024_350_MOESM10_ESM.csv]

	article_ID	full_text_eligibility	exclusion_reason	screening_notes	source	screener_name	screening_date	modified_date	duplicate	duplicateID	full_text_available	pub_type	author	publication_year	title	journal_name	volume	page_numbers	DOI	URL	english	full_text_language	population_eligibility	ecosystem	structure_addition	description_of_coastal_ecosystem_(and_structure_addition,_if_applicable)	intervention_eligibility_-_NBS	int_type	description_of_NBS_intervention	int_policy	intervention_eligibility_-_coastal_protection	description_of_NBS_coastal_protection_context	int_protect	dates_of_NBS_intervention	cost_rep	study_type_eligibility	study_type	study_objective	study_design	geo_scale	geographic_scale__description	study_location	country	state	water_body	compar_cat	description_of_comparator	outcome_eligibility	QA/QC_required
1	12451799	include	NA	beneficial use	full search	Avery Paxton	1706572800	1706572800	not duplicate - include	NULL	yes	peer reviewed	NA	2021	Enhancing marsh elevation using sediment augmentation: A case study from southern California, USA	Shore & Beach	NA	21-32-	10.34237/1008943	NA	yes - include	NA	include	salt marsh	NA	Seal Beach National Wildlife Refuge and tidal marshes with cordgrass	include	alter sediment	Beneficial use of sediment. A total of 12,900 cubic meters of dredged material was sprayed over a total of 3.2 hectares of tidal marsh.	NA	include	Increase elevation of tidal marsh to combat SLR effects	both	January - April 2016	no	include	observational	sediment augmentation project using local dredged material was undertaken at Seal Beach National Wildlife Refuge in Anaheim Bay, California, USA, to benefit tidal marsh habitat and the listed species it supports	added 12,900 cubic meters of sediment with an initial, average 22-cm gain in elevation over a 3.2-hectare site	local	3.2 hectare site	Seal Beach National Wildlife Refuge in Anaheim Bay, California, USA	United States of America	California	Anaheim Bay	temporal	Five years of monitoring	include	yes
2	12451799	include	NA	beneficial use	full search	Avery Paxton	1706572800	1706572800	not duplicate - include	NULL	yes	peer reviewed	NA	2021	Enhancing marsh elevation using sediment augmentation: A case study from southern California, USA	Shore & Beach	NA	21-32-	10.34237/1008943	NA	yes - include	NA	include	salt marsh	NA	Seal Beach National Wildlife Refuge and tidal marshes with cordgrass	include	alter sediment	Beneficial use of sediment. A total of 12,900 cubic meters of dredged material was sprayed over a total of 3.2 hectares of tidal marsh.	NA	include	Increase elevation of tidal marsh to combat SLR effects	both	January - April 2016	no	include	observational	sediment augmentation project using local dredged material was undertaken at Seal Beach National Wildlife Refuge in Anaheim Bay, California, USA, to benefit tidal marsh habitat and the listed species it supports	added 12,900 cubic meters of sediment with an initial, average 22-cm gain in elevation over a 3.2-hectare site	local	3.2 hectare site	Seal Beach National Wildlife Refuge in Anaheim Bay, California, USA	United States of America	California	Anaheim Bay	temporal	Five years of monitoring	include	yes
3	12451799	include	NA	beneficial use	full search	Avery Paxton	1706572800	1706572800	not duplicate - include	NULL	yes	peer reviewed	NA	2021	Enhancing marsh elevation using sediment augmentation: A case study from southern California, USA	Shore & Beach	NA	21-32-	10.34237/1008943	NA	yes - include	NA	include	salt marsh	NA	Seal Beach National Wildlife Refuge and tidal marshes with cordgrass	include	alter sediment	Beneficial use of sediment. A total of 12,900 cubic meters of dredged material was sprayed over a total of 3.2 hectares of tidal marsh.	NA	include	Increase elevation of tidal marsh to combat SLR effects	both	January - April 2016	no	include	observational	sediment augmentation project using local dredged material was undertaken at Seal Beach National Wildlife Refuge in Anaheim Bay, California, USA, to benefit tidal marsh habitat and the listed species it supports	added 12,900 cubic meters of sediment with an initial, average 22-cm gain in elevation over a 3.2-hectare site	local	3.2 hectare site	Seal Beach National Wildlife Refuge in Anaheim Bay, California, USA	United States of America	California	Anaheim Bay	temporal	Five years of monitoring	include	yes
4	12451799	include	NA	beneficial use	full search	Avery Paxton	1706572800	1706572800	not duplicate - include	NULL	yes	peer reviewed	NA	2021	Enhancing marsh elevation using sediment augmentation: A case study from southern California, USA	Shore & Beach	NA	21-32-	10.34237/1008943	NA	yes - include	NA	include	salt marsh	NA	Seal Beach National Wildlife Refuge and tidal marshes with cordgrass	include	alter sediment	Beneficial use of sediment. A total of 12,900 cubic meters of dredged material was sprayed over a total of 3.2 hectares of tidal marsh.	NA	include	Increase elevation of tidal marsh to combat SLR effects	both	January - April 2016	no	include	observational	sediment augmentation project using local dredged material was undertaken at Seal Beach National Wildlife Refuge in Anaheim Bay, California, USA, to benefit tidal marsh habitat and the listed species it supports	added 12,900 cubic meters of sediment with an initial, average 22-cm gain in elevation over a 3.2-hectare site	local	3.2 hectare site	Seal Beach National Wildlife Refuge in Anaheim Bay, California, USA	United States of America	California	Anaheim Bay	temporal	Five years of monitoring	include	yes
5	12451799	include	NA	beneficial use	full search	Avery Paxton	1706572800	1706572800	not duplicate - include	NULL	yes	peer reviewed	NA	2021	Enhancing marsh elevation using sediment augmentation: A case study from southern California, USA	Shore & Beach	NA	21-32-	10.34237/1008943	NA	yes - include	NA	include	salt marsh	NA	Seal Beach National Wildlife Refuge and tidal marshes with cordgrass	include	alter sediment	Beneficial use of sediment. A total of 12,900 cubic meters of dredged material was sprayed over a total of 3.2 hectares of tidal marsh.	NA	include	Increase elevation of tidal marsh to combat SLR effects	both	January - April 2016	no	include	observational	sediment augmentation project using local dredged material was undertaken at Seal Beach National Wildlife Refuge in Anaheim Bay, California, USA, to benefit tidal marsh habitat and the listed species it supports	added 12,900 cubic meters of sediment with an initial, average 22-cm gain in elevation over a 3.2-hectare site	local	3.2 hectare site	Seal Beach National Wildlife Refuge in Anaheim Bay, California, USA	United States of America	California	Anaheim Bay	temporal	Five years of monitoring	include	yes
6	12451799	include	NA	beneficial use	full search	Avery Paxton	1706572800	1706572800	not duplicate - include	NULL	yes	peer reviewed	NA	2021	Enhancing marsh elevation using sediment augmentation: A case study from southern California, USA	Shore & Beach	NA	21-32-	10.34237/1008943	NA	yes - include	NA	include	salt marsh	NA	Seal Beach National Wildlife Refuge and tidal marshes with cordgrass	include	alter sediment	Beneficial use of sediment. A total of 12,900 cubic meters of dredged material was sprayed over a total of 3.2 hectares of tidal marsh.	NA	include	Increase elevation of tidal marsh to combat SLR effects	both	January - April 2016	no	include	observational	sediment augmentation project using local dredged material was undertaken at Seal Beach National Wildlife Refuge in Anaheim Bay, California, USA, to benefit tidal marsh habitat and the listed species it supports	added 12,900 cubic meters of sediment with an initial, average 22-cm gain in elevation over a 3.2-hectare site	local	3.2 hectare site	Seal Beach National Wildlife Refuge in Anaheim Bay, California, USA	United States of America	California	Anaheim Bay	temporal	Five years of monitoring	include	yes
7	12451799	include	NA	beneficial use	full search	Avery Paxton	1706572800	1706572800	not duplicate - include	NULL	yes	peer reviewed	NA	2021	Enhancing marsh elevation using sediment augmentation: A case study from southern California, USA	Shore & Beach	NA	21-32-	10.34237/1008943	NA	yes - include	NA	include	salt marsh	NA	Seal Beach National Wildlife Refuge and tidal marshes with cordgrass	include	alter sediment	Beneficial use of sediment. A total of 12,900 cubic meters of dredged material was sprayed over a total of 3.2 hectares of tidal marsh.	NA	include	Increase elevation of tidal marsh to combat SLR effects	both	January - April 2016	no	include	observational	sediment augmentation project using local dredged material was undertaken at Seal Beach National Wildlife Refuge in Anaheim Bay, California, USA, to benefit tidal marsh habitat and the listed species it supports	added 12,900 cubic meters of sediment with an initial, average 22-cm gain in elevation over a 3.2-hectare site	local	3.2 hectare site	Seal Beach National Wildlife Refuge in Anaheim Bay, California, USA	United States of America	California	Anaheim Bay	temporal	Five years of monitoring	include	yes
8	12451799	include	NA	beneficial use	full search	Avery Paxton	1706572800	1706572800	not duplicate - include	NULL	yes	peer reviewed	NA	2021	Enhancing marsh elevation using sediment augmentation: A case study from southern California, USA	Shore & Beach	NA	21-32-	10.34237/1008943	NA	yes - include	NA	include	salt marsh	NA	Seal Beach National Wildlife Refuge and tidal marshes with cordgrass	include	alter sediment	Beneficial use of sediment. A total of 12,900 cubic meters of dredged material was sprayed over a total of 3.2 hectares of tidal marsh.	NA	include	Increase elevation of tidal marsh to combat SLR effects	both	January - April 2016	no	include	observational	sediment augmentation project using local dredged material was undertaken at Seal Beach National Wildlife Refuge in Anaheim Bay, California, USA, to benefit tidal marsh habitat and the listed species it supports	added 12,900 cubic meters of sediment with an initial, average 22-cm gain in elevation over a 3.2-hectare site	local	3.2 hectare site	Seal Beach National Wildlife Refuge in Anaheim Bay, California, USA	United States of America	California	Anaheim Bay	temporal	Five years of monitoring	include	yes
9	12451799	include	NA	beneficial use	full search	Avery Paxton	1706572800	1706572800	not duplicate - include	NULL	yes	peer reviewed	NA	2021	Enhancing marsh elevation using sediment augmentation: A case study from southern California, USA	Shore & Beach	NA	21-32-	10.34237/1008943	NA	yes - include	NA	include	salt marsh	NA	Seal Beach National Wildlife Refuge and tidal marshes with cordgrass	include	alter sediment	Beneficial use of sediment. A total of 12,900 cubic meters of dredged material was sprayed over a total of 3.2 hectares of tidal marsh.	NA	include	Increase elevation of tidal marsh to combat SLR effects	both	January - April 2016	no	include	observational	sediment augmentation project using local dredged material was undertaken at Seal Beach National Wildlife Refuge in Anaheim Bay, California, USA, to benefit tidal marsh habitat and the listed species it supports	added 12,900 cubic meters of sediment with an initial, average 22-cm gain in elevation over a 3.2-hectare site	local	3.2 hectare site	Seal Beach National Wildlife Refuge in Anaheim Bay, California, USA	United States of America	California	Anaheim Bay	temporal	Five years of monitoring	include	yes
10	12451799	include	NA	beneficial use	full search	Avery Paxton	1706572800	1706572800	not duplicate - include	NULL	yes	peer reviewed	NA	2021	Enhancing marsh elevation using sediment augmentation: A case study from southern California, USA	Shore & Beach	NA	21-32-	10.34237/1008943	NA	yes - include	NA	include	salt marsh	NA	Seal Beach National Wildlife Refuge and tidal marshes with cordgrass	include	alter sediment	Beneficial use of sediment. A total of 12,900 cubic meters of dredged material was sprayed over a total of 3.2 hectares of tidal marsh.	NA	include	Increase elevation of tidal marsh to combat SLR effects	both	January - April 2016	no	include	observational	sediment augmentation project using local dredged material was undertaken at Seal Beach National Wildlife Refuge in Anaheim Bay, California, USA, to benefit tidal marsh habitat and the listed species it supports	added 12,900 cubic meters of sediment with an initial, average 22-cm gain in elevation over a 3.2-hectare site	local	3.2 hectare site	Seal Beach National Wildlife Refuge in Anaheim Bay, California, USA	United States of America	California	Anaheim Bay	temporal	Five years of monitoring	include	yes
11	12451799	include	NA	beneficial use	full search	Avery Paxton	1706572800	1706572800	not duplicate - include	NULL	yes	peer reviewed	NA	2021	Enhancing marsh elevation using sediment augmentation: A case study from southern California, USA	Shore & Beach	NA	21-32-	10.34237/1008943	NA	yes - include	NA	include	salt marsh	NA	Seal Beach National Wildlife Refuge and tidal marshes with cordgrass	include	alter sediment	Beneficial use of sediment. A total of 12,900 cubic meters of dredged material was sprayed over a total of 3.2 hectares of tidal marsh.	NA	include	Increase elevation of tidal marsh to combat SLR effects	both	January - April 2016	no	include	observational	sediment augmentation project using local dredged material was undertaken at Seal Beach National Wildlife Refuge in Anaheim Bay, California, USA, to benefit tidal marsh habitat and the listed species it supports	added 12,900 cubic meters of sediment with an initial, average 22-cm gain in elevation over a 3.2-hectare site	local	3.2 hectare site	Seal Beach National Wildlife Refuge in Anaheim Bay, California, USA	United States of America	California	Anaheim Bay	temporal	Five years of monitoring	include	yes
12	12451799	include	NA	beneficial use	full search	Avery Paxton	1706572800	1706572800	not duplicate - include	NULL	yes	peer reviewed	NA	2021	Enhancing marsh elevation using sediment augmentation: A case study from southern California, USA	Shore & Beach	NA	21-32-	10.34237/1008943	NA	yes - include	NA	include	salt marsh	NA	Seal Beach National Wildlife Refuge and tidal marshes with cordgrass	include	alter sediment	Beneficial use of sediment. A total of 12,900 cubic meters of dredged material was sprayed over a total of 3.2 hectares of tidal marsh.	NA	include	Increase elevation of tidal marsh to combat SLR effects	both	January - April 2016	no	include	observational	sediment augmentation project using local dredged material was undertaken at Seal Beach National Wildlife Refuge in Anaheim Bay, California, USA, to benefit tidal marsh habitat and the listed species it supports	added 12,900 cubic meters of sediment with an initial, average 22-cm gain in elevation over a 3.2-hectare site	local	3.2 hectare site	Seal Beach National Wildlife Refuge in Anaheim Bay, California, USA	United States of America	California	Anaheim Bay	temporal	Five years of monitoring	include	yes
13	12451799	include	NA	beneficial use	full search	Avery Paxton	1706572800	1706572800	not duplicate - include	NULL	yes	peer reviewed	NA	2021	Enhancing marsh elevation using sediment augmentation: A case study from southern California, USA	Shore & Beach	NA	21-32-	10.34237/1008943	NA	yes - include	NA	include	salt marsh	NA	Seal Beach National Wildlife Refuge and tidal marshes with cordgrass	include	alter sediment	Beneficial use of sediment. A total of 12,900 cubic meters of dredged material was sprayed over a total of 3.2 hectares of tidal marsh.	NA	include	Increase elevation of tidal marsh to combat SLR effects	both	January - April 2016	no	include	observational	sediment augmentation project using local dredged material was undertaken at Seal Beach National Wildlife Refuge in Anaheim Bay, California, USA, to benefit tidal marsh habitat and the listed species it supports	added 12,900 cubic meters of sediment with an initial, average 22-cm gain in elevation over a 3.2-hectare site	local	3.2 hectare site	Seal Beach National Wildlife Refuge in Anaheim Bay, California, USA	United States of America	California	Anaheim Bay	temporal	Five years of monitoring	include	yes
14	12467980	include	NA	NULL	full search	Avery Paxton	1707177600	1707177600	not duplicate - include	NULL	yes	book / chapter	Boone, L. K., Ollerhead, J., Barbeau, M. A., Beck, A. D., Sanderson, B. G., and McLellan, N. R.	2017	Returning the tide to dikelands in a macrotidal and ice-influenced environment: Challenges and lessons learned	Coastal Research Library	21	705-749-	10.1007/978-3-319-56179-0_21	https://link.springer.com/chapter/10.1007/978-3-319-56179-0_21	yes - include	NA	include	salt marsh	NA	Salt marsh restoration in Bay of Fundy, Canada	include	restore system	Managed realignment; salt marsh restoration and opening to remove/retrofit dikelands; The objective of this chapter is to take lessons learned from the design, implementation and monitoring over 6 years (1 year pre-breaching of the dike and 5 years post) of the Fort Beauséjour salt marsh restoration in the upper Bay of Fundy,	managed realignment	include	Goals included: fully flood at high tide (i.e., the water level in the Bay and cells should be equal); drain slowly to maximize the opportunity for sediment deposition; and minimize wave impact on the new agricultural dike. The main goal here was to maximize sediment deposition to build up the elevation in the cells so that salt marsh could begin to re-establish; in other words, a geomorphic foun…	both	monitored 1 year before; breached dike October 2010; monitored 5years following	no	include	observational	The objective of this chapter is to take lessons learned from the design, implementation and monitoring over 6 years (1 year pre-breaching of the dike and 5 years post) of the Fort Beauséjour salt marsh restoration in the upper Bay of Fundy, and consider how they can be applied to future restoration projects in a similar environment.	This project involved a managed re-alignment, with two restoration cells and two reference sites. Before breaching, design criteria were established (e.g., the restoration cells must fully flood at high tide and drain slowly) and a hydrodynamic model was used to test breaching options. Pre-restoration monitoring was completed in 2009–2010, the old dike was breached in October 2010, and post-breac…	local	Bay of Fundy dikelands with 2 restoration cells and 2 reference sites	Bay of Fundy, Canada	Canada	NA	Bay of Fundy	NBS v. green	Monitored before and after; restoration sites compared to control (reference) sites	include	NA
15	12467980	include	NA	NULL	full search	Avery Paxton	1707177600	1707177600	not duplicate - include	NULL	yes	book / chapter	Boone, L. K., Ollerhead, J., Barbeau, M. A., Beck, A. D., Sanderson, B. G., and McLellan, N. R.	2017	Returning the tide to dikelands in a macrotidal and ice-influenced environment: Challenges and lessons learned	Coastal Research Library	21	705-749-	10.1007/978-3-319-56179-0_21	https://link.springer.com/chapter/10.1007/978-3-319-56179-0_21	yes - include	NA	include	salt marsh	NA	Salt marsh restoration in Bay of Fundy, Canada	include	restore system	Managed realignment; salt marsh restoration and opening to remove/retrofit dikelands; The objective of this chapter is to take lessons learned from the design, implementation and monitoring over 6 years (1 year pre-breaching of the dike and 5 years post) of the Fort Beauséjour salt marsh restoration in the upper Bay of Fundy,	managed realignment	include	Goals included: fully flood at high tide (i.e., the water level in the Bay and cells should be equal); drain slowly to maximize the opportunity for sediment deposition; and minimize wave impact on the new agricultural dike. The main goal here was to maximize sediment deposition to build up the elevation in the cells so that salt marsh could begin to re-establish; in other words, a geomorphic foun…	both	monitored 1 year before; breached dike October 2010; monitored 5years following	no	include	observational	The objective of this chapter is to take lessons learned from the design, implementation and monitoring over 6 years (1 year pre-breaching of the dike and 5 years post) of the Fort Beauséjour salt marsh restoration in the upper Bay of Fundy, and consider how they can be applied to future restoration projects in a similar environment.	This project involved a managed re-alignment, with two restoration cells and two reference sites. Before breaching, design criteria were established (e.g., the restoration cells must fully flood at high tide and drain slowly) and a hydrodynamic model was used to test breaching options. Pre-restoration monitoring was completed in 2009–2010, the old dike was breached in October 2010, and post-breac…	local	Bay of Fundy dikelands with 2 restoration cells and 2 reference sites	Bay of Fundy, Canada	Canada	NA	Bay of Fundy	NBS v. green	Monitored before and after; restoration sites compared to control (reference) sites	include	NA
16	12467980	include	NA	NULL	full search	Avery Paxton	1707177600	1707177600	not duplicate - include	NULL	yes	book / chapter	Boone, L. K., Ollerhead, J., Barbeau, M. A., Beck, A. D., Sanderson, B. G., and McLellan, N. R.	2017	Returning the tide to dikelands in a macrotidal and ice-influenced environment: Challenges and lessons learned	Coastal Research Library	21	705-749-	10.1007/978-3-319-56179-0_21	https://link.springer.com/chapter/10.1007/978-3-319-56179-0_21	yes - include	NA	include	salt marsh	NA	Salt marsh restoration in Bay of Fundy, Canada	include	restore system	Managed realignment; salt marsh restoration and opening to remove/retrofit dikelands; The objective of this chapter is to take lessons learned from the design, implementation and monitoring over 6 years (1 year pre-breaching of the dike and 5 years post) of the Fort Beauséjour salt marsh restoration in the upper Bay of Fundy,	managed realignment	include	Goals included: fully flood at high tide (i.e., the water level in the Bay and cells should be equal); drain slowly to maximize the opportunity for sediment deposition; and minimize wave impact on the new agricultural dike. The main goal here was to maximize sediment deposition to build up the elevation in the cells so that salt marsh could begin to re-establish; in other words, a geomorphic foun…	both	monitored 1 year before; breached dike October 2010; monitored 5years following	no	include	observational	The objective of this chapter is to take lessons learned from the design, implementation and monitoring over 6 years (1 year pre-breaching of the dike and 5 years post) of the Fort Beauséjour salt marsh restoration in the upper Bay of Fundy, and consider how they can be applied to future restoration projects in a similar environment.	This project involved a managed re-alignment, with two restoration cells and two reference sites. Before breaching, design criteria were established (e.g., the restoration cells must fully flood at high tide and drain slowly) and a hydrodynamic model was used to test breaching options. Pre-restoration monitoring was completed in 2009–2010, the old dike was breached in October 2010, and post-breac…	local	Bay of Fundy dikelands with 2 restoration cells and 2 reference sites	Bay of Fundy, Canada	Canada	NA	Bay of Fundy	NBS v. green	Monitored before and after; restoration sites compared to control (reference) sites	include	NA
17	12467980	include	NA	NULL	full search	Avery Paxton	1707177600	1707177600	not duplicate - include	NULL	yes	book / chapter	Boone, L. K., Ollerhead, J., Barbeau, M. A., Beck, A. D., Sanderson, B. G., and McLellan, N. R.	2017	Returning the tide to dikelands in a macrotidal and ice-influenced environment: Challenges and lessons learned	Coastal Research Library	21	705-749-	10.1007/978-3-319-56179-0_21	https://link.springer.com/chapter/10.1007/978-3-319-56179-0_21	yes - include	NA	include	salt marsh	NA	Salt marsh restoration in Bay of Fundy, Canada	include	restore system	Managed realignment; salt marsh restoration and opening to remove/retrofit dikelands; The objective of this chapter is to take lessons learned from the design, implementation and monitoring over 6 years (1 year pre-breaching of the dike and 5 years post) of the Fort Beauséjour salt marsh restoration in the upper Bay of Fundy,	managed realignment	include	Goals included: fully flood at high tide (i.e., the water level in the Bay and cells should be equal); drain slowly to maximize the opportunity for sediment deposition; and minimize wave impact on the new agricultural dike. The main goal here was to maximize sediment deposition to build up the elevation in the cells so that salt marsh could begin to re-establish; in other words, a geomorphic foun…	both	monitored 1 year before; breached dike October 2010; monitored 5years following	no	include	observational	The objective of this chapter is to take lessons learned from the design, implementation and monitoring over 6 years (1 year pre-breaching of the dike and 5 years post) of the Fort Beauséjour salt marsh restoration in the upper Bay of Fundy, and consider how they can be applied to future restoration projects in a similar environment.	This project involved a managed re-alignment, with two restoration cells and two reference sites. Before breaching, design criteria were established (e.g., the restoration cells must fully flood at high tide and drain slowly) and a hydrodynamic model was used to test breaching options. Pre-restoration monitoring was completed in 2009–2010, the old dike was breached in October 2010, and post-breac…	local	Bay of Fundy dikelands with 2 restoration cells and 2 reference sites	Bay of Fundy, Canada	Canada	NA	Bay of Fundy	before v. after	Monitored before and after; restoration sites compared to control (reference) sites	include	NA
18	12467980	include	NA	NULL	full search	Avery Paxton	1707177600	1707177600	not duplicate - include	NULL	yes	book / chapter	Boone, L. K., Ollerhead, J., Barbeau, M. A., Beck, A. D., Sanderson, B. G., and McLellan, N. R.	2017	Returning the tide to dikelands in a macrotidal and ice-influenced environment: Challenges and lessons learned	Coastal Research Library	21	705-749-	10.1007/978-3-319-56179-0_21	https://link.springer.com/chapter/10.1007/978-3-319-56179-0_21	yes - include	NA	include	salt marsh	NA	Salt marsh restoration in Bay of Fundy, Canada	include	restore system	Managed realignment; salt marsh restoration and opening to remove/retrofit dikelands; The objective of this chapter is to take lessons learned from the design, implementation and monitoring over 6 years (1 year pre-breaching of the dike and 5 years post) of the Fort Beauséjour salt marsh restoration in the upper Bay of Fundy,	managed realignment	include	Goals included: fully flood at high tide (i.e., the water level in the Bay and cells should be equal); drain slowly to maximize the opportunity for sediment deposition; and minimize wave impact on the new agricultural dike. The main goal here was to maximize sediment deposition to build up the elevation in the cells so that salt marsh could begin to re-establish; in other words, a geomorphic foun…	both	monitored 1 year before; breached dike October 2010; monitored 5years following	no	include	observational	The objective of this chapter is to take lessons learned from the design, implementation and monitoring over 6 years (1 year pre-breaching of the dike and 5 years post) of the Fort Beauséjour salt marsh restoration in the upper Bay of Fundy, and consider how they can be applied to future restoration projects in a similar environment.	This project involved a managed re-alignment, with two restoration cells and two reference sites. Before breaching, design criteria were established (e.g., the restoration cells must fully flood at high tide and drain slowly) and a hydrodynamic model was used to test breaching options. Pre-restoration monitoring was completed in 2009–2010, the old dike was breached in October 2010, and post-breac…	local	Bay of Fundy dikelands with 2 restoration cells and 2 reference sites	Bay of Fundy, Canada	Canada	NA	Bay of Fundy	before v. after	Monitored before and after; restoration sites compared to control (reference) sites	include	NA
19	12467980	include	NA	NULL	full search	Avery Paxton	1707177600	1707177600	not duplicate - include	NULL	yes	book / chapter	Boone, L. K., Ollerhead, J., Barbeau, M. A., Beck, A. D., Sanderson, B. G., and McLellan, N. R.	2017	Returning the tide to dikelands in a macrotidal and ice-influenced environment: Challenges and lessons learned	Coastal Research Library	21	705-749-	10.1007/978-3-319-56179-0_21	https://link.springer.com/chapter/10.1007/978-3-319-56179-0_21	yes - include	NA	include	salt marsh	NA	Salt marsh restoration in Bay of Fundy, Canada	include	restore system	Managed realignment; salt marsh restoration and opening to remove/retrofit dikelands; The objective of this chapter is to take lessons learned from the design, implementation and monitoring over 6 years (1 year pre-breaching of the dike and 5 years post) of the Fort Beauséjour salt marsh restoration in the upper Bay of Fundy,	managed realignment	include	Goals included: fully flood at high tide (i.e., the water level in the Bay and cells should be equal); drain slowly to maximize the opportunity for sediment deposition; and minimize wave impact on the new agricultural dike. The main goal here was to maximize sediment deposition to build up the elevation in the cells so that salt marsh could begin to re-establish; in other words, a geomorphic foun…	both	monitored 1 year before; breached dike October 2010; monitored 5years following	no	include	observational	The objective of this chapter is to take lessons learned from the design, implementation and monitoring over 6 years (1 year pre-breaching of the dike and 5 years post) of the Fort Beauséjour salt marsh restoration in the upper Bay of Fundy, and consider how they can be applied to future restoration projects in a similar environment.	This project involved a managed re-alignment, with two restoration cells and two reference sites. Before breaching, design criteria were established (e.g., the restoration cells must fully flood at high tide and drain slowly) and a hydrodynamic model was used to test breaching options. Pre-restoration monitoring was completed in 2009–2010, the old dike was breached in October 2010, and post-breac…	local	Bay of Fundy dikelands with 2 restoration cells and 2 reference sites	Bay of Fundy, Canada	Canada	NA	Bay of Fundy	before v. after	Monitored before and after; restoration sites compared to control (reference) sites	include	NA
20	12467980	include	NA	NULL	full search	Avery Paxton	1707177600	1707177600	not duplicate - include	NULL	yes	book / chapter	Boone, L. K., Ollerhead, J., Barbeau, M. A., Beck, A. D., Sanderson, B. G., and McLellan, N. R.	2017	Returning the tide to dikelands in a macrotidal and ice-influenced environment: Challenges and lessons learned	Coastal Research Library	21	705-749-	10.1007/978-3-319-56179-0_21	https://link.springer.com/chapter/10.1007/978-3-319-56179-0_21	yes - include	NA	include	salt marsh	NA	Salt marsh restoration in Bay of Fundy, Canada	include	alter gray structure	Managed realignment; salt marsh restoration and opening to remove/retrofit dikelands; The objective of this chapter is to take lessons learned from the design, implementation and monitoring over 6 years (1 year pre-breaching of the dike and 5 years post) of the Fort Beauséjour salt marsh restoration in the upper Bay of Fundy,	managed realignment	include	Goals included: fully flood at high tide (i.e., the water level in the Bay and cells should be equal); drain slowly to maximize the opportunity for sediment deposition; and minimize wave impact on the new agricultural dike. The main goal here was to maximize sediment deposition to build up the elevation in the cells so that salt marsh could begin to re-establish; in other words, a geomorphic foun…	both	monitored 1 year before; breached dike October 2010; monitored 5years following	no	include	observational	The objective of this chapter is to take lessons learned from the design, implementation and monitoring over 6 years (1 year pre-breaching of the dike and 5 years post) of the Fort Beauséjour salt marsh restoration in the upper Bay of Fundy, and consider how they can be applied to future restoration projects in a similar environment.	This project involved a managed re-alignment, with two restoration cells and two reference sites. Before breaching, design criteria were established (e.g., the restoration cells must fully flood at high tide and drain slowly) and a hydrodynamic model was used to test breaching options. Pre-restoration monitoring was completed in 2009–2010, the old dike was breached in October 2010, and post-breac…	local	Bay of Fundy dikelands with 2 restoration cells and 2 reference sites	Bay of Fundy, Canada	Canada	NA	Bay of Fundy	NBS v. green	Monitored before and after; restoration sites compared to control (reference) sites	include	NA
21	12467980	include	NA	NULL	full search	Avery Paxton	1707177600	1707177600	not duplicate - include	NULL	yes	book / chapter	Boone, L. K., Ollerhead, J., Barbeau, M. A., Beck, A. D., Sanderson, B. G., and McLellan, N. R.	2017	Returning the tide to dikelands in a macrotidal and ice-influenced environment: Challenges and lessons learned	Coastal Research Library	21	705-749-	10.1007/978-3-319-56179-0_21	https://link.springer.com/chapter/10.1007/978-3-319-56179-0_21	yes - include	NA	include	salt marsh	NA	Salt marsh restoration in Bay of Fundy, Canada	include	alter gray structure	Managed realignment; salt marsh restoration and opening to remove/retrofit dikelands; The objective of this chapter is to take lessons learned from the design, implementation and monitoring over 6 years (1 year pre-breaching of the dike and 5 years post) of the Fort Beauséjour salt marsh restoration in the upper Bay of Fundy,	managed realignment	include	Goals included: fully flood at high tide (i.e., the water level in the Bay and cells should be equal); drain slowly to maximize the opportunity for sediment deposition; and minimize wave impact on the new agricultural dike. The main goal here was to maximize sediment deposition to build up the elevation in the cells so that salt marsh could begin to re-establish; in other words, a geomorphic foun…	both	monitored 1 year before; breached dike October 2010; monitored 5years following	no	include	observational	The objective of this chapter is to take lessons learned from the design, implementation and monitoring over 6 years (1 year pre-breaching of the dike and 5 years post) of the Fort Beauséjour salt marsh restoration in the upper Bay of Fundy, and consider how they can be applied to future restoration projects in a similar environment.	This project involved a managed re-alignment, with two restoration cells and two reference sites. Before breaching, design criteria were established (e.g., the restoration cells must fully flood at high tide and drain slowly) and a hydrodynamic model was used to test breaching options. Pre-restoration monitoring was completed in 2009–2010, the old dike was breached in October 2010, and post-breac…	local	Bay of Fundy dikelands with 2 restoration cells and 2 reference sites	Bay of Fundy, Canada	Canada	NA	Bay of Fundy	NBS v. green	Monitored before and after; restoration sites compared to control (reference) sites	include	NA
22	12467980	include	NA	NULL	full search	Avery Paxton	1707177600	1707177600	not duplicate - include	NULL	yes	book / chapter	Boone, L. K., Ollerhead, J., Barbeau, M. A., Beck, A. D., Sanderson, B. G., and McLellan, N. R.	2017	Returning the tide to dikelands in a macrotidal and ice-influenced environment: Challenges and lessons learned	Coastal Research Library	21	705-749-	10.1007/978-3-319-56179-0_21	https://link.springer.com/chapter/10.1007/978-3-319-56179-0_21	yes - include	NA	include	salt marsh	NA	Salt marsh restoration in Bay of Fundy, Canada	include	alter gray structure	Managed realignment; salt marsh restoration and opening to remove/retrofit dikelands; The objective of this chapter is to take lessons learned from the design, implementation and monitoring over 6 years (1 year pre-breaching of the dike and 5 years post) of the Fort Beauséjour salt marsh restoration in the upper Bay of Fundy,	managed realignment	include	Goals included: fully flood at high tide (i.e., the water level in the Bay and cells should be equal); drain slowly to maximize the opportunity for sediment deposition; and minimize wave impact on the new agricultural dike. The main goal here was to maximize sediment deposition to build up the elevation in the cells so that salt marsh could begin to re-establish; in other words, a geomorphic foun…	both	monitored 1 year before; breached dike October 2010; monitored 5years following	no	include	observational	The objective of this chapter is to take lessons learned from the design, implementation and monitoring over 6 years (1 year pre-breaching of the dike and 5 years post) of the Fort Beauséjour salt marsh restoration in the upper Bay of Fundy, and consider how they can be applied to future restoration projects in a similar environment.	This project involved a managed re-alignment, with two restoration cells and two reference sites. Before breaching, design criteria were established (e.g., the restoration cells must fully flood at high tide and drain slowly) and a hydrodynamic model was used to test breaching options. Pre-restoration monitoring was completed in 2009–2010, the old dike was breached in October 2010, and post-breac…	local	Bay of Fundy dikelands with 2 restoration cells and 2 reference sites	Bay of Fundy, Canada	Canada	NA	Bay of Fundy	NBS v. green	Monitored before and after; restoration sites compared to control (reference) sites	include	NA
23	12467980	include	NA	NULL	full search	Avery Paxton	1707177600	1707177600	not duplicate - include	NULL	yes	book / chapter	Boone, L. K., Ollerhead, J., Barbeau, M. A., Beck, A. D., Sanderson, B. G., and McLellan, N. R.	2017	Returning the tide to dikelands in a macrotidal and ice-influenced environment: Challenges and lessons learned	Coastal Research Library	21	705-749-	10.1007/978-3-319-56179-0_21	https://link.springer.com/chapter/10.1007/978-3-319-56179-0_21	yes - include	NA	include	salt marsh	NA	Salt marsh restoration in Bay of Fundy, Canada	include	alter gray structure	Managed realignment; salt marsh restoration and opening to remove/retrofit dikelands; The objective of this chapter is to take lessons learned from the design, implementation and monitoring over 6 years (1 year pre-breaching of the dike and 5 years post) of the Fort Beauséjour salt marsh restoration in the upper Bay of Fundy,	managed realignment	include	Goals included: fully flood at high tide (i.e., the water level in the Bay and cells should be equal); drain slowly to maximize the opportunity for sediment deposition; and minimize wave impact on the new agricultural dike. The main goal here was to maximize sediment deposition to build up the elevation in the cells so that salt marsh could begin to re-establish; in other words, a geomorphic foun…	both	monitored 1 year before; breached dike October 2010; monitored 5years following	no	include	observational	The objective of this chapter is to take lessons learned from the design, implementation and monitoring over 6 years (1 year pre-breaching of the dike and 5 years post) of the Fort Beauséjour salt marsh restoration in the upper Bay of Fundy, and consider how they can be applied to future restoration projects in a similar environment.	This project involved a managed re-alignment, with two restoration cells and two reference sites. Before breaching, design criteria were established (e.g., the restoration cells must fully flood at high tide and drain slowly) and a hydrodynamic model was used to test breaching options. Pre-restoration monitoring was completed in 2009–2010, the old dike was breached in October 2010, and post-breac…	local	Bay of Fundy dikelands with 2 restoration cells and 2 reference sites	Bay of Fundy, Canada	Canada	NA	Bay of Fundy	before v. after	Monitored before and after; restoration sites compared to control (reference) sites	include	NA
24	12467980	include	NA	NULL	full search	Avery Paxton	1707177600	1707177600	not duplicate - include	NULL	yes	book / chapter	Boone, L. K., Ollerhead, J., Barbeau, M. A., Beck, A. D., Sanderson, B. G., and McLellan, N. R.	2017	Returning the tide to dikelands in a macrotidal and ice-influenced environment: Challenges and lessons learned	Coastal Research Library	21	705-749-	10.1007/978-3-319-56179-0_21	https://link.springer.com/chapter/10.1007/978-3-319-56179-0_21	yes - include	NA	include	salt marsh	NA	Salt marsh restoration in Bay of Fundy, Canada	include	alter gray structure	Managed realignment; salt marsh restoration and opening to remove/retrofit dikelands; The objective of this chapter is to take lessons learned from the design, implementation and monitoring over 6 years (1 year pre-breaching of the dike and 5 years post) of the Fort Beauséjour salt marsh restoration in the upper Bay of Fundy,	managed realignment	include	Goals included: fully flood at high tide (i.e., the water level in the Bay and cells should be equal); drain slowly to maximize the opportunity for sediment deposition; and minimize wave impact on the new agricultural dike. The main goal here was to maximize sediment deposition to build up the elevation in the cells so that salt marsh could begin to re-establish; in other words, a geomorphic foun…	both	monitored 1 year before; breached dike October 2010; monitored 5years following	no	include	observational	The objective of this chapter is to take lessons learned from the design, implementation and monitoring over 6 years (1 year pre-breaching of the dike and 5 years post) of the Fort Beauséjour salt marsh restoration in the upper Bay of Fundy, and consider how they can be applied to future restoration projects in a similar environment.	This project involved a managed re-alignment, with two restoration cells and two reference sites. Before breaching, design criteria were established (e.g., the restoration cells must fully flood at high tide and drain slowly) and a hydrodynamic model was used to test breaching options. Pre-restoration monitoring was completed in 2009–2010, the old dike was breached in October 2010, and post-breac…	local	Bay of Fundy dikelands with 2 restoration cells and 2 reference sites	Bay of Fundy, Canada	Canada	NA	Bay of Fundy	before v. after	Monitored before and after; restoration sites compared to control (reference) sites	include	NA
25	12467980	include	NA	NULL	full search	Avery Paxton	1707177600	1707177600	not duplicate - include	NULL	yes	book / chapter	Boone, L. K., Ollerhead, J., Barbeau, M. A., Beck, A. D., Sanderson, B. G., and McLellan, N. R.	2017	Returning the tide to dikelands in a macrotidal and ice-influenced environment: Challenges and lessons learned	Coastal Research Library	21	705-749-	10.1007/978-3-319-56179-0_21	https://link.springer.com/chapter/10.1007/978-3-319-56179-0_21	yes - include	NA	include	salt marsh	NA	Salt marsh restoration in Bay of Fundy, Canada	include	alter gray structure	Managed realignment; salt marsh restoration and opening to remove/retrofit dikelands; The objective of this chapter is to take lessons learned from the design, implementation and monitoring over 6 years (1 year pre-breaching of the dike and 5 years post) of the Fort Beauséjour salt marsh restoration in the upper Bay of Fundy,	managed realignment	include	Goals included: fully flood at high tide (i.e., the water level in the Bay and cells should be equal); drain slowly to maximize the opportunity for sediment deposition; and minimize wave impact on the new agricultural dike. The main goal here was to maximize sediment deposition to build up the elevation in the cells so that salt marsh could begin to re-establish; in other words, a geomorphic foun…	both	monitored 1 year before; breached dike October 2010; monitored 5years following	no	include	observational	The objective of this chapter is to take lessons learned from the design, implementation and monitoring over 6 years (1 year pre-breaching of the dike and 5 years post) of the Fort Beauséjour salt marsh restoration in the upper Bay of Fundy, and consider how they can be applied to future restoration projects in a similar environment.	This project involved a managed re-alignment, with two restoration cells and two reference sites. Before breaching, design criteria were established (e.g., the restoration cells must fully flood at high tide and drain slowly) and a hydrodynamic model was used to test breaching options. Pre-restoration monitoring was completed in 2009–2010, the old dike was breached in October 2010, and post-breac…	local	Bay of Fundy dikelands with 2 restoration cells and 2 reference sites	Bay of Fundy, Canada	Canada	NA	Bay of Fundy	before v. after	Monitored before and after; restoration sites compared to control (reference) sites	include	NA
26	12467980	include	NA	NULL	full search	Avery Paxton	1707177600	1707177600	not duplicate - include	NULL	yes	book / chapter	Boone, L. K., Ollerhead, J., Barbeau, M. A., Beck, A. D., Sanderson, B. G., and McLellan, N. R.	2017	Returning the tide to dikelands in a macrotidal and ice-influenced environment: Challenges and lessons learned	Coastal Research Library	21	705-749-	10.1007/978-3-319-56179-0_21	https://link.springer.com/chapter/10.1007/978-3-319-56179-0_21	yes - include	NA	include	salt marsh	NA	Salt marsh restoration in Bay of Fundy, Canada	include	restore system	Managed realignment; salt marsh restoration and opening to remove/retrofit dikelands; The objective of this chapter is to take lessons learned from the design, implementation and monitoring over 6 years (1 year pre-breaching of the dike and 5 years post) of the Fort Beauséjour salt marsh restoration in the upper Bay of Fundy,	managed realignment	include	Goals included: fully flood at high tide (i.e., the water level in the Bay and cells should be equal); drain slowly to maximize the opportunity for sediment deposition; and minimize wave impact on the new agricultural dike. The main goal here was to maximize sediment deposition to build up the elevation in the cells so that salt marsh could begin to re-establish; in other words, a geomorphic foun…	both	monitored 1 year before; breached dike October 2010; monitored 5years following	no	include	observational	The objective of this chapter is to take lessons learned from the design, implementation and monitoring over 6 years (1 year pre-breaching of the dike and 5 years post) of the Fort Beauséjour salt marsh restoration in the upper Bay of Fundy, and consider how they can be applied to future restoration projects in a similar environment.	This project involved a managed re-alignment, with two restoration cells and two reference sites. Before breaching, design criteria were established (e.g., the restoration cells must fully flood at high tide and drain slowly) and a hydrodynamic model was used to test breaching options. Pre-restoration monitoring was completed in 2009–2010, the old dike was breached in October 2010, and post-breac…	local	Bay of Fundy dikelands with 2 restoration cells and 2 reference sites	Bay of Fundy, Canada	Canada	NA	Bay of Fundy	NBS v. green	Monitored before and after; restoration sites compared to control (reference) sites	include	NA
27	12467980	include	NA	NULL	full search	Avery Paxton	1707177600	1707177600	not duplicate - include	NULL	yes	book / chapter	Boone, L. K., Ollerhead, J., Barbeau, M. A., Beck, A. D., Sanderson, B. G., and McLellan, N. R.	2017	Returning the tide to dikelands in a macrotidal and ice-influenced environment: Challenges and lessons learned	Coastal Research Library	21	705-749-	10.1007/978-3-319-56179-0_21	https://link.springer.com/chapter/10.1007/978-3-319-56179-0_21	yes - include	NA	include	salt marsh	NA	Salt marsh restoration in Bay of Fundy, Canada	include	restore system	Managed realignment; salt marsh restoration and opening to remove/retrofit dikelands; The objective of this chapter is to take lessons learned from the design, implementation and monitoring over 6 years (1 year pre-breaching of the dike and 5 years post) of the Fort Beauséjour salt marsh restoration in the upper Bay of Fundy,	managed realignment	include	Goals included: fully flood at high tide (i.e., the water level in the Bay and cells should be equal); drain slowly to maximize the opportunity for sediment deposition; and minimize wave impact on the new agricultural dike. The main goal here was to maximize sediment deposition to build up the elevation in the cells so that salt marsh could begin to re-establish; in other words, a geomorphic foun…	both	monitored 1 year before; breached dike October 2010; monitored 5years following	no	include	observational	The objective of this chapter is to take lessons learned from the design, implementation and monitoring over 6 years (1 year pre-breaching of the dike and 5 years post) of the Fort Beauséjour salt marsh restoration in the upper Bay of Fundy, and consider how they can be applied to future restoration projects in a similar environment.	This project involved a managed re-alignment, with two restoration cells and two reference sites. Before breaching, design criteria were established (e.g., the restoration cells must fully flood at high tide and drain slowly) and a hydrodynamic model was used to test breaching options. Pre-restoration monitoring was completed in 2009–2010, the old dike was breached in October 2010, and post-breac…	local	Bay of Fundy dikelands with 2 restoration cells and 2 reference sites	Bay of Fundy, Canada	Canada	NA	Bay of Fundy	NBS v. green	Monitored before and after; restoration sites compared to control (reference) sites	include	NA
28	12467980	include	NA	NULL	full search	Avery Paxton	1707177600	1707177600	not duplicate - include	NULL	yes	book / chapter	Boone, L. K., Ollerhead, J., Barbeau, M. A., Beck, A. D., Sanderson, B. G., and McLellan, N. R.	2017	Returning the tide to dikelands in a macrotidal and ice-influenced environment: Challenges and lessons learned	Coastal Research Library	21	705-749-	10.1007/978-3-319-56179-0_21	https://link.springer.com/chapter/10.1007/978-3-319-56179-0_21	yes - include	NA	include	salt marsh	NA	Salt marsh restoration in Bay of Fundy, Canada	include	restore system	Managed realignment; salt marsh restoration and opening to remove/retrofit dikelands; The objective of this chapter is to take lessons learned from the design, implementation and monitoring over 6 years (1 year pre-breaching of the dike and 5 years post) of the Fort Beauséjour salt marsh restoration in the upper Bay of Fundy,	managed realignment	include	Goals included: fully flood at high tide (i.e., the water level in the Bay and cells should be equal); drain slowly to maximize the opportunity for sediment deposition; and minimize wave impact on the new agricultural dike. The main goal here was to maximize sediment deposition to build up the elevation in the cells so that salt marsh could begin to re-establish; in other words, a geomorphic foun…	both	monitored 1 year before; breached dike October 2010; monitored 5years following	no	include	observational	The objective of this chapter is to take lessons learned from the design, implementation and monitoring over 6 years (1 year pre-breaching of the dike and 5 years post) of the Fort Beauséjour salt marsh restoration in the upper Bay of Fundy, and consider how they can be applied to future restoration projects in a similar environment.	This project involved a managed re-alignment, with two restoration cells and two reference sites. Before breaching, design criteria were established (e.g., the restoration cells must fully flood at high tide and drain slowly) and a hydrodynamic model was used to test breaching options. Pre-restoration monitoring was completed in 2009–2010, the old dike was breached in October 2010, and post-breac…	local	Bay of Fundy dikelands with 2 restoration cells and 2 reference sites	Bay of Fundy, Canada	Canada	NA	Bay of Fundy	before v. after	Monitored before and after; restoration sites compared to control (reference) sites	include	NA
29	12467980	include	NA	NULL	full search	Avery Paxton	1707177600	1707177600	not duplicate - include	NULL	yes	book / chapter	Boone, L. K., Ollerhead, J., Barbeau, M. A., Beck, A. D., Sanderson, B. G., and McLellan, N. R.	2017	Returning the tide to dikelands in a macrotidal and ice-influenced environment: Challenges and lessons learned	Coastal Research Library	21	705-749-	10.1007/978-3-319-56179-0_21	https://link.springer.com/chapter/10.1007/978-3-319-56179-0_21	yes - include	NA	include	salt marsh	NA	Salt marsh restoration in Bay of Fundy, Canada	include	restore system	Managed realignment; salt marsh restoration and opening to remove/retrofit dikelands; The objective of this chapter is to take lessons learned from the design, implementation and monitoring over 6 years (1 year pre-breaching of the dike and 5 years post) of the Fort Beauséjour salt marsh restoration in the upper Bay of Fundy,	managed realignment	include	Goals included: fully flood at high tide (i.e., the water level in the Bay and cells should be equal); drain slowly to maximize the opportunity for sediment deposition; and minimize wave impact on the new agricultural dike. The main goal here was to maximize sediment deposition to build up the elevation in the cells so that salt marsh could begin to re-establish; in other words, a geomorphic foun…	both	monitored 1 year before; breached dike October 2010; monitored 5years following	no	include	observational	The objective of this chapter is to take lessons learned from the design, implementation and monitoring over 6 years (1 year pre-breaching of the dike and 5 years post) of the Fort Beauséjour salt marsh restoration in the upper Bay of Fundy, and consider how they can be applied to future restoration projects in a similar environment.	This project involved a managed re-alignment, with two restoration cells and two reference sites. Before breaching, design criteria were established (e.g., the restoration cells must fully flood at high tide and drain slowly) and a hydrodynamic model was used to test breaching options. Pre-restoration monitoring was completed in 2009–2010, the old dike was breached in October 2010, and post-breac…	local	Bay of Fundy dikelands with 2 restoration cells and 2 reference sites	Bay of Fundy, Canada	Canada	NA	Bay of Fundy	before v. after	Monitored before and after; restoration sites compared to control (reference) sites	include	NA
30	12467980	include	NA	NULL	full search	Avery Paxton	1707177600	1707177600	not duplicate - include	NULL	yes	book / chapter	Boone, L. K., Ollerhead, J., Barbeau, M. A., Beck, A. D., Sanderson, B. G., and McLellan, N. R.	2017	Returning the tide to dikelands in a macrotidal and ice-influenced environment: Challenges and lessons learned	Coastal Research Library	21	705-749-	10.1007/978-3-319-56179-0_21	https://link.springer.com/chapter/10.1007/978-3-319-56179-0_21	yes - include	NA	include	salt marsh	NA	Salt marsh restoration in Bay of Fundy, Canada	include	alter gray structure	Managed realignment; salt marsh restoration and opening to remove/retrofit dikelands; The objective of this chapter is to take lessons learned from the design, implementation and monitoring over 6 years (1 year pre-breaching of the dike and 5 years post) of the Fort Beauséjour salt marsh restoration in the upper Bay of Fundy,	managed realignment	include	Goals included: fully flood at high tide (i.e., the water level in the Bay and cells should be equal); drain slowly to maximize the opportunity for sediment deposition; and minimize wave impact on the new agricultural dike. The main goal here was to maximize sediment deposition to build up the elevation in the cells so that salt marsh could begin to re-establish; in other words, a geomorphic foun…	both	monitored 1 year before; breached dike October 2010; monitored 5years following	no	include	observational	The objective of this chapter is to take lessons learned from the design, implementation and monitoring over 6 years (1 year pre-breaching of the dike and 5 years post) of the Fort Beauséjour salt marsh restoration in the upper Bay of Fundy, and consider how they can be applied to future restoration projects in a similar environment.	This project involved a managed re-alignment, with two restoration cells and two reference sites. Before breaching, design criteria were established (e.g., the restoration cells must fully flood at high tide and drain slowly) and a hydrodynamic model was used to test breaching options. Pre-restoration monitoring was completed in 2009–2010, the old dike was breached in October 2010, and post-breac…	local	Bay of Fundy dikelands with 2 restoration cells and 2 reference sites	Bay of Fundy, Canada	Canada	NA	Bay of Fundy	NBS v. green	Monitored before and after; restoration sites compared to control (reference) sites	include	NA
31	12467980	include	NA	NULL	full search	Avery Paxton	1707177600	1707177600	not duplicate - include	NULL	yes	book / chapter	Boone, L. K., Ollerhead, J., Barbeau, M. A., Beck, A. D., Sanderson, B. G., and McLellan, N. R.	2017	Returning the tide to dikelands in a macrotidal and ice-influenced environment: Challenges and lessons learned	Coastal Research Library	21	705-749-	10.1007/978-3-319-56179-0_21	https://link.springer.com/chapter/10.1007/978-3-319-56179-0_21	yes - include	NA	include	salt marsh	NA	Salt marsh restoration in Bay of Fundy, Canada	include	alter gray structure	Managed realignment; salt marsh restoration and opening to remove/retrofit dikelands; The objective of this chapter is to take lessons learned from the design, implementation and monitoring over 6 years (1 year pre-breaching of the dike and 5 years post) of the Fort Beauséjour salt marsh restoration in the upper Bay of Fundy,	managed realignment	include	Goals included: fully flood at high tide (i.e., the water level in the Bay and cells should be equal); drain slowly to maximize the opportunity for sediment deposition; and minimize wave impact on the new agricultural dike. The main goal here was to maximize sediment deposition to build up the elevation in the cells so that salt marsh could begin to re-establish; in other words, a geomorphic foun…	both	monitored 1 year before; breached dike October 2010; monitored 5years following	no	include	observational	The objective of this chapter is to take lessons learned from the design, implementation and monitoring over 6 years (1 year pre-breaching of the dike and 5 years post) of the Fort Beauséjour salt marsh restoration in the upper Bay of Fundy, and consider how they can be applied to future restoration projects in a similar environment.	This project involved a managed re-alignment, with two restoration cells and two reference sites. Before breaching, design criteria were established (e.g., the restoration cells must fully flood at high tide and drain slowly) and a hydrodynamic model was used to test breaching options. Pre-restoration monitoring was completed in 2009–2010, the old dike was breached in October 2010, and post-breac…	local	Bay of Fundy dikelands with 2 restoration cells and 2 reference sites	Bay of Fundy, Canada	Canada	NA	Bay of Fundy	NBS v. green	Monitored before and after; restoration sites compared to control (reference) sites	include	NA
32	12467980	include	NA	NULL	full search	Avery Paxton	1707177600	1707177600	not duplicate - include	NULL	yes	book / chapter	Boone, L. K., Ollerhead, J., Barbeau, M. A., Beck, A. D., Sanderson, B. G., and McLellan, N. R.	2017	Returning the tide to dikelands in a macrotidal and ice-influenced environment: Challenges and lessons learned	Coastal Research Library	21	705-749-	10.1007/978-3-319-56179-0_21	https://link.springer.com/chapter/10.1007/978-3-319-56179-0_21	yes - include	NA	include	salt marsh	NA	Salt marsh restoration in Bay of Fundy, Canada	include	alter gray structure	Managed realignment; salt marsh restoration and opening to remove/retrofit dikelands; The objective of this chapter is to take lessons learned from the design, implementation and monitoring over 6 years (1 year pre-breaching of the dike and 5 years post) of the Fort Beauséjour salt marsh restoration in the upper Bay of Fundy,	managed realignment	include	Goals included: fully flood at high tide (i.e., the water level in the Bay and cells should be equal); drain slowly to maximize the opportunity for sediment deposition; and minimize wave impact on the new agricultural dike. The main goal here was to maximize sediment deposition to build up the elevation in the cells so that salt marsh could begin to re-establish; in other words, a geomorphic foun…	both	monitored 1 year before; breached dike October 2010; monitored 5years following	no	include	observational	The objective of this chapter is to take lessons learned from the design, implementation and monitoring over 6 years (1 year pre-breaching of the dike and 5 years post) of the Fort Beauséjour salt marsh restoration in the upper Bay of Fundy, and consider how they can be applied to future restoration projects in a similar environment.	This project involved a managed re-alignment, with two restoration cells and two reference sites. Before breaching, design criteria were established (e.g., the restoration cells must fully flood at high tide and drain slowly) and a hydrodynamic model was used to test breaching options. Pre-restoration monitoring was completed in 2009–2010, the old dike was breached in October 2010, and post-breac…	local	Bay of Fundy dikelands with 2 restoration cells and 2 reference sites	Bay of Fundy, Canada	Canada	NA	Bay of Fundy	before v. after	Monitored before and after; restoration sites compared to control (reference) sites	include	NA
33	12467980	include	NA	NULL	full search	Avery Paxton	1707177600	1707177600	not duplicate - include	NULL	yes	book / chapter	Boone, L. K., Ollerhead, J., Barbeau, M. A., Beck, A. D., Sanderson, B. G., and McLellan, N. R.	2017	Returning the tide to dikelands in a macrotidal and ice-influenced environment: Challenges and lessons learned	Coastal Research Library	21	705-749-	10.1007/978-3-319-56179-0_21	https://link.springer.com/chapter/10.1007/978-3-319-56179-0_21	yes - include	NA	include	salt marsh	NA	Salt marsh restoration in Bay of Fundy, Canada	include	alter gray structure	Managed realignment; salt marsh restoration and opening to remove/retrofit dikelands; The objective of this chapter is to take lessons learned from the design, implementation and monitoring over 6 years (1 year pre-breaching of the dike and 5 years post) of the Fort Beauséjour salt marsh restoration in the upper Bay of Fundy,	managed realignment	include	Goals included: fully flood at high tide (i.e., the water level in the Bay and cells should be equal); drain slowly to maximize the opportunity for sediment deposition; and minimize wave impact on the new agricultural dike. The main goal here was to maximize sediment deposition to build up the elevation in the cells so that salt marsh could begin to re-establish; in other words, a geomorphic foun…	both	monitored 1 year before; breached dike October 2010; monitored 5years following	no	include	observational	The objective of this chapter is to take lessons learned from the design, implementation and monitoring over 6 years (1 year pre-breaching of the dike and 5 years post) of the Fort Beauséjour salt marsh restoration in the upper Bay of Fundy, and consider how they can be applied to future restoration projects in a similar environment.	This project involved a managed re-alignment, with two restoration cells and two reference sites. Before breaching, design criteria were established (e.g., the restoration cells must fully flood at high tide and drain slowly) and a hydrodynamic model was used to test breaching options. Pre-restoration monitoring was completed in 2009–2010, the old dike was breached in October 2010, and post-breac…	local	Bay of Fundy dikelands with 2 restoration cells and 2 reference sites	Bay of Fundy, Canada	Canada	NA	Bay of Fundy	before v. after	Monitored before and after; restoration sites compared to control (reference) sites	include	NA
34	12467980	include	NA	NULL	full search	Avery Paxton	1707177600	1707177600	not duplicate - include	NULL	yes	book / chapter	Boone, L. K., Ollerhead, J., Barbeau, M. A., Beck, A. D., Sanderson, B. G., and McLellan, N. R.	2017	Returning the tide to dikelands in a macrotidal and ice-influenced environment: Challenges and lessons learned	Coastal Research Library	21	705-749-	10.1007/978-3-319-56179-0_21	https://link.springer.com/chapter/10.1007/978-3-319-56179-0_21	yes - include	NA	include	salt marsh	NA	Salt marsh restoration in Bay of Fundy, Canada	include	restore system	Managed realignment; salt marsh restoration and opening to remove/retrofit dikelands; The objective of this chapter is to take lessons learned from the design, implementation and monitoring over 6 years (1 year pre-breaching of the dike and 5 years post) of the Fort Beauséjour salt marsh restoration in the upper Bay of Fundy,	managed realignment	include	Goals included: fully flood at high tide (i.e., the water level in the Bay and cells should be equal); drain slowly to maximize the opportunity for sediment deposition; and minimize wave impact on the new agricultural dike. The main goal here was to maximize sediment deposition to build up the elevation in the cells so that salt marsh could begin to re-establish; in other words, a geomorphic foun…	both	monitored 1 year before; breached dike October 2010; monitored 5years following	no	include	observational	The objective of this chapter is to take lessons learned from the design, implementation and monitoring over 6 years (1 year pre-breaching of the dike and 5 years post) of the Fort Beauséjour salt marsh restoration in the upper Bay of Fundy, and consider how they can be applied to future restoration projects in a similar environment.	This project involved a managed re-alignment, with two restoration cells and two reference sites. Before breaching, design criteria were established (e.g., the restoration cells must fully flood at high tide and drain slowly) and a hydrodynamic model was used to test breaching options. Pre-restoration monitoring was completed in 2009–2010, the old dike was breached in October 2010, and post-breac…	local	Bay of Fundy dikelands with 2 restoration cells and 2 reference sites	Bay of Fundy, Canada	Canada	NA	Bay of Fundy	NBS v. green	Monitored before and after; restoration sites compared to control (reference) sites	include	NA
35	12467980	include	NA	NULL	full search	Avery Paxton	1707177600	1707177600	not duplicate - include	NULL	yes	book / chapter	Boone, L. K., Ollerhead, J., Barbeau, M. A., Beck, A. D., Sanderson, B. G., and McLellan, N. R.	2017	Returning the tide to dikelands in a macrotidal and ice-influenced environment: Challenges and lessons learned	Coastal Research Library	21	705-749-	10.1007/978-3-319-56179-0_21	https://link.springer.com/chapter/10.1007/978-3-319-56179-0_21	yes - include	NA	include	salt marsh	NA	Salt marsh restoration in Bay of Fundy, Canada	include	restore system	Managed realignment; salt marsh restoration and opening to remove/retrofit dikelands; The objective of this chapter is to take lessons learned from the design, implementation and monitoring over 6 years (1 year pre-breaching of the dike and 5 years post) of the Fort Beauséjour salt marsh restoration in the upper Bay of Fundy,	managed realignment	include	Goals included: fully flood at high tide (i.e., the water level in the Bay and cells should be equal); drain slowly to maximize the opportunity for sediment deposition; and minimize wave impact on the new agricultural dike. The main goal here was to maximize sediment deposition to build up the elevation in the cells so that salt marsh could begin to re-establish; in other words, a geomorphic foun…	both	monitored 1 year before; breached dike October 2010; monitored 5years following	no	include	observational	The objective of this chapter is to take lessons learned from the design, implementation and monitoring over 6 years (1 year pre-breaching of the dike and 5 years post) of the Fort Beauséjour salt marsh restoration in the upper Bay of Fundy, and consider how they can be applied to future restoration projects in a similar environment.	This project involved a managed re-alignment, with two restoration cells and two reference sites. Before breaching, design criteria were established (e.g., the restoration cells must fully flood at high tide and drain slowly) and a hydrodynamic model was used to test breaching options. Pre-restoration monitoring was completed in 2009–2010, the old dike was breached in October 2010, and post-breac…	local	Bay of Fundy dikelands with 2 restoration cells and 2 reference sites	Bay of Fundy, Canada	Canada	NA	Bay of Fundy	NBS v. green	Monitored before and after; restoration sites compared to control (reference) sites	include	NA
36	12467980	include	NA	NULL	full search	Avery Paxton	1707177600	1707177600	not duplicate - include	NULL	yes	book / chapter	Boone, L. K., Ollerhead, J., Barbeau, M. A., Beck, A. D., Sanderson, B. G., and McLellan, N. R.	2017	Returning the tide to dikelands in a macrotidal and ice-influenced environment: Challenges and lessons learned	Coastal Research Library	21	705-749-	10.1007/978-3-319-56179-0_21	https://link.springer.com/chapter/10.1007/978-3-319-56179-0_21	yes - include	NA	include	salt marsh	NA	Salt marsh restoration in Bay of Fundy, Canada	include	restore system	Managed realignment; salt marsh restoration and opening to remove/retrofit dikelands; The objective of this chapter is to take lessons learned from the design, implementation and monitoring over 6 years (1 year pre-breaching of the dike and 5 years post) of the Fort Beauséjour salt marsh restoration in the upper Bay of Fundy,	managed realignment	include	Goals included: fully flood at high tide (i.e., the water level in the Bay and cells should be equal); drain slowly to maximize the opportunity for sediment deposition; and minimize wave impact on the new agricultural dike. The main goal here was to maximize sediment deposition to build up the elevation in the cells so that salt marsh could begin to re-establish; in other words, a geomorphic foun…	both	monitored 1 year before; breached dike October 2010; monitored 5years following	no	include	observational	The objective of this chapter is to take lessons learned from the design, implementation and monitoring over 6 years (1 year pre-breaching of the dike and 5 years post) of the Fort Beauséjour salt marsh restoration in the upper Bay of Fundy, and consider how they can be applied to future restoration projects in a similar environment.	This project involved a managed re-alignment, with two restoration cells and two reference sites. Before breaching, design criteria were established (e.g., the restoration cells must fully flood at high tide and drain slowly) and a hydrodynamic model was used to test breaching options. Pre-restoration monitoring was completed in 2009–2010, the old dike was breached in October 2010, and post-breac…	local	Bay of Fundy dikelands with 2 restoration cells and 2 reference sites	Bay of Fundy, Canada	Canada	NA	Bay of Fundy	NBS v. green	Monitored before and after; restoration sites compared to control (reference) sites	include	NA
37	12467980	include	NA	NULL	full search	Avery Paxton	1707177600	1707177600	not duplicate - include	NULL	yes	book / chapter	Boone, L. K., Ollerhead, J., Barbeau, M. A., Beck, A. D., Sanderson, B. G., and McLellan, N. R.	2017	Returning the tide to dikelands in a macrotidal and ice-influenced environment: Challenges and lessons learned	Coastal Research Library	21	705-749-	10.1007/978-3-319-56179-0_21	https://link.springer.com/chapter/10.1007/978-3-319-56179-0_21	yes - include	NA	include	salt marsh	NA	Salt marsh restoration in Bay of Fundy, Canada	include	restore system	Managed realignment; salt marsh restoration and opening to remove/retrofit dikelands; The objective of this chapter is to take lessons learned from the design, implementation and monitoring over 6 years (1 year pre-breaching of the dike and 5 years post) of the Fort Beauséjour salt marsh restoration in the upper Bay of Fundy,	managed realignment	include	Goals included: fully flood at high tide (i.e., the water level in the Bay and cells should be equal); drain slowly to maximize the opportunity for sediment deposition; and minimize wave impact on the new agricultural dike. The main goal here was to maximize sediment deposition to build up the elevation in the cells so that salt marsh could begin to re-establish; in other words, a geomorphic foun…	both	monitored 1 year before; breached dike October 2010; monitored 5years following	no	include	observational	The objective of this chapter is to take lessons learned from the design, implementation and monitoring over 6 years (1 year pre-breaching of the dike and 5 years post) of the Fort Beauséjour salt marsh restoration in the upper Bay of Fundy, and consider how they can be applied to future restoration projects in a similar environment.	This project involved a managed re-alignment, with two restoration cells and two reference sites. Before breaching, design criteria were established (e.g., the restoration cells must fully flood at high tide and drain slowly) and a hydrodynamic model was used to test breaching options. Pre-restoration monitoring was completed in 2009–2010, the old dike was breached in October 2010, and post-breac…	local	Bay of Fundy dikelands with 2 restoration cells and 2 reference sites	Bay of Fundy, Canada	Canada	NA	Bay of Fundy	before v. after	Monitored before and after; restoration sites compared to control (reference) sites	include	NA
38	12467980	include	NA	NULL	full search	Avery Paxton	1707177600	1707177600	not duplicate - include	NULL	yes	book / chapter	Boone, L. K., Ollerhead, J., Barbeau, M. A., Beck, A. D., Sanderson, B. G., and McLellan, N. R.	2017	Returning the tide to dikelands in a macrotidal and ice-influenced environment: Challenges and lessons learned	Coastal Research Library	21	705-749-	10.1007/978-3-319-56179-0_21	https://link.springer.com/chapter/10.1007/978-3-319-56179-0_21	yes - include	NA	include	salt marsh	NA	Salt marsh restoration in Bay of Fundy, Canada	include	restore system	Managed realignment; salt marsh restoration and opening to remove/retrofit dikelands; The objective of this chapter is to take lessons learned from the design, implementation and monitoring over 6 years (1 year pre-breaching of the dike and 5 years post) of the Fort Beauséjour salt marsh restoration in the upper Bay of Fundy,	managed realignment	include	Goals included: fully flood at high tide (i.e., the water level in the Bay and cells should be equal); drain slowly to maximize the opportunity for sediment deposition; and minimize wave impact on the new agricultural dike. The main goal here was to maximize sediment deposition to build up the elevation in the cells so that salt marsh could begin to re-establish; in other words, a geomorphic foun…	both	monitored 1 year before; breached dike October 2010; monitored 5years following	no	include	observational	The objective of this chapter is to take lessons learned from the design, implementation and monitoring over 6 years (1 year pre-breaching of the dike and 5 years post) of the Fort Beauséjour salt marsh restoration in the upper Bay of Fundy, and consider how they can be applied to future restoration projects in a similar environment.	This project involved a managed re-alignment, with two restoration cells and two reference sites. Before breaching, design criteria were established (e.g., the restoration cells must fully flood at high tide and drain slowly) and a hydrodynamic model was used to test breaching options. Pre-restoration monitoring was completed in 2009–2010, the old dike was breached in October 2010, and post-breac…	local	Bay of Fundy dikelands with 2 restoration cells and 2 reference sites	Bay of Fundy, Canada	Canada	NA	Bay of Fundy	before v. after	Monitored before and after; restoration sites compared to control (reference) sites	include	NA
39	12467980	include	NA	NULL	full search	Avery Paxton	1707177600	1707177600	not duplicate - include	NULL	yes	book / chapter	Boone, L. K., Ollerhead, J., Barbeau, M. A., Beck, A. D., Sanderson, B. G., and McLellan, N. R.	2017	Returning the tide to dikelands in a macrotidal and ice-influenced environment: Challenges and lessons learned	Coastal Research Library	21	705-749-	10.1007/978-3-319-56179-0_21	https://link.springer.com/chapter/10.1007/978-3-319-56179-0_21	yes - include	NA	include	salt marsh	NA	Salt marsh restoration in Bay of Fundy, Canada	include	restore system	Managed realignment; salt marsh restoration and opening to remove/retrofit dikelands; The objective of this chapter is to take lessons learned from the design, implementation and monitoring over 6 years (1 year pre-breaching of the dike and 5 years post) of the Fort Beauséjour salt marsh restoration in the upper Bay of Fundy,	managed realignment	include	Goals included: fully flood at high tide (i.e., the water level in the Bay and cells should be equal); drain slowly to maximize the opportunity for sediment deposition; and minimize wave impact on the new agricultural dike. The main goal here was to maximize sediment deposition to build up the elevation in the cells so that salt marsh could begin to re-establish; in other words, a geomorphic foun…	both	monitored 1 year before; breached dike October 2010; monitored 5years following	no	include	observational	The objective of this chapter is to take lessons learned from the design, implementation and monitoring over 6 years (1 year pre-breaching of the dike and 5 years post) of the Fort Beauséjour salt marsh restoration in the upper Bay of Fundy, and consider how they can be applied to future restoration projects in a similar environment.	This project involved a managed re-alignment, with two restoration cells and two reference sites. Before breaching, design criteria were established (e.g., the restoration cells must fully flood at high tide and drain slowly) and a hydrodynamic model was used to test breaching options. Pre-restoration monitoring was completed in 2009–2010, the old dike was breached in October 2010, and post-breac…	local	Bay of Fundy dikelands with 2 restoration cells and 2 reference sites	Bay of Fundy, Canada	Canada	NA	Bay of Fundy	before v. after	Monitored before and after; restoration sites compared to control (reference) sites	include	NA
40	12467980	include	NA	NULL	full search	Avery Paxton	1707177600	1707177600	not duplicate - include	NULL	yes	book / chapter	Boone, L. K., Ollerhead, J., Barbeau, M. A., Beck, A. D., Sanderson, B. G., and McLellan, N. R.	2017	Returning the tide to dikelands in a macrotidal and ice-influenced environment: Challenges and lessons learned	Coastal Research Library	21	705-749-	10.1007/978-3-319-56179-0_21	https://link.springer.com/chapter/10.1007/978-3-319-56179-0_21	yes - include	NA	include	salt marsh	NA	Salt marsh restoration in Bay of Fundy, Canada	include	alter gray structure	Managed realignment; salt marsh restoration and opening to remove/retrofit dikelands; The objective of this chapter is to take lessons learned from the design, implementation and monitoring over 6 years (1 year pre-breaching of the dike and 5 years post) of the Fort Beauséjour salt marsh restoration in the upper Bay of Fundy,	managed realignment	include	Goals included: fully flood at high tide (i.e., the water level in the Bay and cells should be equal); drain slowly to maximize the opportunity for sediment deposition; and minimize wave impact on the new agricultural dike. The main goal here was to maximize sediment deposition to build up the elevation in the cells so that salt marsh could begin to re-establish; in other words, a geomorphic foun…	both	monitored 1 year before; breached dike October 2010; monitored 5years following	no	include	observational	The objective of this chapter is to take lessons learned from the design, implementation and monitoring over 6 years (1 year pre-breaching of the dike and 5 years post) of the Fort Beauséjour salt marsh restoration in the upper Bay of Fundy, and consider how they can be applied to future restoration projects in a similar environment.	This project involved a managed re-alignment, with two restoration cells and two reference sites. Before breaching, design criteria were established (e.g., the restoration cells must fully flood at high tide and drain slowly) and a hydrodynamic model was used to test breaching options. Pre-restoration monitoring was completed in 2009–2010, the old dike was breached in October 2010, and post-breac…	local	Bay of Fundy dikelands with 2 restoration cells and 2 reference sites	Bay of Fundy, Canada	Canada	NA	Bay of Fundy	NBS v. green	Monitored before and after; restoration sites compared to control (reference) sites	include	NA
41	12467980	include	NA	NULL	full search	Avery Paxton	1707177600	1707177600	not duplicate - include	NULL	yes	book / chapter	Boone, L. K., Ollerhead, J., Barbeau, M. A., Beck, A. D., Sanderson, B. G., and McLellan, N. R.	2017	Returning the tide to dikelands in a macrotidal and ice-influenced environment: Challenges and lessons learned	Coastal Research Library	21	705-749-	10.1007/978-3-319-56179-0_21	https://link.springer.com/chapter/10.1007/978-3-319-56179-0_21	yes - include	NA	include	salt marsh	NA	Salt marsh restoration in Bay of Fundy, Canada	include	alter gray structure	Managed realignment; salt marsh restoration and opening to remove/retrofit dikelands; The objective of this chapter is to take lessons learned from the design, implementation and monitoring over 6 years (1 year pre-breaching of the dike and 5 years post) of the Fort Beauséjour salt marsh restoration in the upper Bay of Fundy,	managed realignment	include	Goals included: fully flood at high tide (i.e., the water level in the Bay and cells should be equal); drain slowly to maximize the opportunity for sediment deposition; and minimize wave impact on the new agricultural dike. The main goal here was to maximize sediment deposition to build up the elevation in the cells so that salt marsh could begin to re-establish; in other words, a geomorphic foun…	both	monitored 1 year before; breached dike October 2010; monitored 5years following	no	include	observational	The objective of this chapter is to take lessons learned from the design, implementation and monitoring over 6 years (1 year pre-breaching of the dike and 5 years post) of the Fort Beauséjour salt marsh restoration in the upper Bay of Fundy, and consider how they can be applied to future restoration projects in a similar environment.	This project involved a managed re-alignment, with two restoration cells and two reference sites. Before breaching, design criteria were established (e.g., the restoration cells must fully flood at high tide and drain slowly) and a hydrodynamic model was used to test breaching options. Pre-restoration monitoring was completed in 2009–2010, the old dike was breached in October 2010, and post-breac…	local	Bay of Fundy dikelands with 2 restoration cells and 2 reference sites	Bay of Fundy, Canada	Canada	NA	Bay of Fundy	NBS v. green	Monitored before and after; restoration sites compared to control (reference) sites	include	NA
42	12467980	include	NA	NULL	full search	Avery Paxton	1707177600	1707177600	not duplicate - include	NULL	yes	book / chapter	Boone, L. K., Ollerhead, J., Barbeau, M. A., Beck, A. D., Sanderson, B. G., and McLellan, N. R.	2017	Returning the tide to dikelands in a macrotidal and ice-influenced environment: Challenges and lessons learned	Coastal Research Library	21	705-749-	10.1007/978-3-319-56179-0_21	https://link.springer.com/chapter/10.1007/978-3-319-56179-0_21	yes - include	NA	include	salt marsh	NA	Salt marsh restoration in Bay of Fundy, Canada	include	alter gray structure	Managed realignment; salt marsh restoration and opening to remove/retrofit dikelands; The objective of this chapter is to take lessons learned from the design, implementation and monitoring over 6 years (1 year pre-breaching of the dike and 5 years post) of the Fort Beauséjour salt marsh restoration in the upper Bay of Fundy,	managed realignment	include	Goals included: fully flood at high tide (i.e., the water level in the Bay and cells should be equal); drain slowly to maximize the opportunity for sediment deposition; and minimize wave impact on the new agricultural dike. The main goal here was to maximize sediment deposition to build up the elevation in the cells so that salt marsh could begin to re-establish; in other words, a geomorphic foun…	both	monitored 1 year before; breached dike October 2010; monitored 5years following	no	include	observational	The objective of this chapter is to take lessons learned from the design, implementation and monitoring over 6 years (1 year pre-breaching of the dike and 5 years post) of the Fort Beauséjour salt marsh restoration in the upper Bay of Fundy, and consider how they can be applied to future restoration projects in a similar environment.	This project involved a managed re-alignment, with two restoration cells and two reference sites. Before breaching, design criteria were established (e.g., the restoration cells must fully flood at high tide and drain slowly) and a hydrodynamic model was used to test breaching options. Pre-restoration monitoring was completed in 2009–2010, the old dike was breached in October 2010, and post-breac…	local	Bay of Fundy dikelands with 2 restoration cells and 2 reference sites	Bay of Fundy, Canada	Canada	NA	Bay of Fundy	NBS v. green	Monitored before and after; restoration sites compared to control (reference) sites	include	NA
43	12467980	include	NA	NULL	full search	Avery Paxton	1707177600	1707177600	not duplicate - include	NULL	yes	book / chapter	Boone, L. K., Ollerhead, J., Barbeau, M. A., Beck, A. D., Sanderson, B. G., and McLellan, N. R.	2017	Returning the tide to dikelands in a macrotidal and ice-influenced environment: Challenges and lessons learned	Coastal Research Library	21	705-749-	10.1007/978-3-319-56179-0_21	https://link.springer.com/chapter/10.1007/978-3-319-56179-0_21	yes - include	NA	include	salt marsh	NA	Salt marsh restoration in Bay of Fundy, Canada	include	alter gray structure	Managed realignment; salt marsh restoration and opening to remove/retrofit dikelands; The objective of this chapter is to take lessons learned from the design, implementation and monitoring over 6 years (1 year pre-breaching of the dike and 5 years post) of the Fort Beauséjour salt marsh restoration in the upper Bay of Fundy,	managed realignment	include	Goals included: fully flood at high tide (i.e., the water level in the Bay and cells should be equal); drain slowly to maximize the opportunity for sediment deposition; and minimize wave impact on the new agricultural dike. The main goal here was to maximize sediment deposition to build up the elevation in the cells so that salt marsh could begin to re-establish; in other words, a geomorphic foun…	both	monitored 1 year before; breached dike October 2010; monitored 5years following	no	include	observational	The objective of this chapter is to take lessons learned from the design, implementation and monitoring over 6 years (1 year pre-breaching of the dike and 5 years post) of the Fort Beauséjour salt marsh restoration in the upper Bay of Fundy, and consider how they can be applied to future restoration projects in a similar environment.	This project involved a managed re-alignment, with two restoration cells and two reference sites. Before breaching, design criteria were established (e.g., the restoration cells must fully flood at high tide and drain slowly) and a hydrodynamic model was used to test breaching options. Pre-restoration monitoring was completed in 2009–2010, the old dike was breached in October 2010, and post-breac…	local	Bay of Fundy dikelands with 2 restoration cells and 2 reference sites	Bay of Fundy, Canada	Canada	NA	Bay of Fundy	before v. after	Monitored before and after; restoration sites compared to control (reference) sites	include	NA
44	12467980	include	NA	NULL	full search	Avery Paxton	1707177600	1707177600	not duplicate - include	NULL	yes	book / chapter	Boone, L. K., Ollerhead, J., Barbeau, M. A., Beck, A. D., Sanderson, B. G., and McLellan, N. R.	2017	Returning the tide to dikelands in a macrotidal and ice-influenced environment: Challenges and lessons learned	Coastal Research Library	21	705-749-	10.1007/978-3-319-56179-0_21	https://link.springer.com/chapter/10.1007/978-3-319-56179-0_21	yes - include	NA	include	salt marsh	NA	Salt marsh restoration in Bay of Fundy, Canada	include	alter gray structure	Managed realignment; salt marsh restoration and opening to remove/retrofit dikelands; The objective of this chapter is to take lessons learned from the design, implementation and monitoring over 6 years (1 year pre-breaching of the dike and 5 years post) of the Fort Beauséjour salt marsh restoration in the upper Bay of Fundy,	managed realignment	include	Goals included: fully flood at high tide (i.e., the water level in the Bay and cells should be equal); drain slowly to maximize the opportunity for sediment deposition; and minimize wave impact on the new agricultural dike. The main goal here was to maximize sediment deposition to build up the elevation in the cells so that salt marsh could begin to re-establish; in other words, a geomorphic foun…	both	monitored 1 year before; breached dike October 2010; monitored 5years following	no	include	observational	The objective of this chapter is to take lessons learned from the design, implementation and monitoring over 6 years (1 year pre-breaching of the dike and 5 years post) of the Fort Beauséjour salt marsh restoration in the upper Bay of Fundy, and consider how they can be applied to future restoration projects in a similar environment.	This project involved a managed re-alignment, with two restoration cells and two reference sites. Before breaching, design criteria were established (e.g., the restoration cells must fully flood at high tide and drain slowly) and a hydrodynamic model was used to test breaching options. Pre-restoration monitoring was completed in 2009–2010, the old dike was breached in October 2010, and post-breac…	local	Bay of Fundy dikelands with 2 restoration cells and 2 reference sites	Bay of Fundy, Canada	Canada	NA	Bay of Fundy	before v. after	Monitored before and after; restoration sites compared to control (reference) sites	include	NA
45	12467980	include	NA	NULL	full search	Avery Paxton	1707177600	1707177600	not duplicate - include	NULL	yes	book / chapter	Boone, L. K., Ollerhead, J., Barbeau, M. A., Beck, A. D., Sanderson, B. G., and McLellan, N. R.	2017	Returning the tide to dikelands in a macrotidal and ice-influenced environment: Challenges and lessons learned	Coastal Research Library	21	705-749-	10.1007/978-3-319-56179-0_21	https://link.springer.com/chapter/10.1007/978-3-319-56179-0_21	yes - include	NA	include	salt marsh	NA	Salt marsh restoration in Bay of Fundy, Canada	include	alter gray structure	Managed realignment; salt marsh restoration and opening to remove/retrofit dikelands; The objective of this chapter is to take lessons learned from the design, implementation and monitoring over 6 years (1 year pre-breaching of the dike and 5 years post) of the Fort Beauséjour salt marsh restoration in the upper Bay of Fundy,	managed realignment	include	Goals included: fully flood at high tide (i.e., the water level in the Bay and cells should be equal); drain slowly to maximize the opportunity for sediment deposition; and minimize wave impact on the new agricultural dike. The main goal here was to maximize sediment deposition to build up the elevation in the cells so that salt marsh could begin to re-establish; in other words, a geomorphic foun…	both	monitored 1 year before; breached dike October 2010; monitored 5years following	no	include	observational	The objective of this chapter is to take lessons learned from the design, implementation and monitoring over 6 years (1 year pre-breaching of the dike and 5 years post) of the Fort Beauséjour salt marsh restoration in the upper Bay of Fundy, and consider how they can be applied to future restoration projects in a similar environment.	This project involved a managed re-alignment, with two restoration cells and two reference sites. Before breaching, design criteria were established (e.g., the restoration cells must fully flood at high tide and drain slowly) and a hydrodynamic model was used to test breaching options. Pre-restoration monitoring was completed in 2009–2010, the old dike was breached in October 2010, and post-breac…	local	Bay of Fundy dikelands with 2 restoration cells and 2 reference sites	Bay of Fundy, Canada	Canada	NA	Bay of Fundy	before v. after	Monitored before and after; restoration sites compared to control (reference) sites	include	NA
46	12467980	include	NA	NULL	full search	Avery Paxton	1707177600	1707177600	not duplicate - include	NULL	yes	book / chapter	Boone, L. K., Ollerhead, J., Barbeau, M. A., Beck, A. D., Sanderson, B. G., and McLellan, N. R.	2017	Returning the tide to dikelands in a macrotidal and ice-influenced environment: Challenges and lessons learned	Coastal Research Library	21	705-749-	10.1007/978-3-319-56179-0_21	https://link.springer.com/chapter/10.1007/978-3-319-56179-0_21	yes - include	NA	include	salt marsh	NA	Salt marsh restoration in Bay of Fundy, Canada	include	restore system	Managed realignment; salt marsh restoration and opening to remove/retrofit dikelands; The objective of this chapter is to take lessons learned from the design, implementation and monitoring over 6 years (1 year pre-breaching of the dike and 5 years post) of the Fort Beauséjour salt marsh restoration in the upper Bay of Fundy,	managed realignment	include	Goals included: fully flood at high tide (i.e., the water level in the Bay and cells should be equal); drain slowly to maximize the opportunity for sediment deposition; and minimize wave impact on the new agricultural dike. The main goal here was to maximize sediment deposition to build up the elevation in the cells so that salt marsh could begin to re-establish; in other words, a geomorphic foun…	both	monitored 1 year before; breached dike October 2010; monitored 5years following	no	include	observational	The objective of this chapter is to take lessons learned from the design, implementation and monitoring over 6 years (1 year pre-breaching of the dike and 5 years post) of the Fort Beauséjour salt marsh restoration in the upper Bay of Fundy, and consider how they can be applied to future restoration projects in a similar environment.	This project involved a managed re-alignment, with two restoration cells and two reference sites. Before breaching, design criteria were established (e.g., the restoration cells must fully flood at high tide and drain slowly) and a hydrodynamic model was used to test breaching options. Pre-restoration monitoring was completed in 2009–2010, the old dike was breached in October 2010, and post-breac…	local	Bay of Fundy dikelands with 2 restoration cells and 2 reference sites	Bay of Fundy, Canada	Canada	NA	Bay of Fundy	NBS v. green	Monitored before and after; restoration sites compared to control (reference) sites	include	NA
47	12467980	include	NA	NULL	full search	Avery Paxton	1707177600	1707177600	not duplicate - include	NULL	yes	book / chapter	Boone, L. K., Ollerhead, J., Barbeau, M. A., Beck, A. D., Sanderson, B. G., and McLellan, N. R.	2017	Returning the tide to dikelands in a macrotidal and ice-influenced environment: Challenges and lessons learned	Coastal Research Library	21	705-749-	10.1007/978-3-319-56179-0_21	https://link.springer.com/chapter/10.1007/978-3-319-56179-0_21	yes - include	NA	include	salt marsh	NA	Salt marsh restoration in Bay of Fundy, Canada	include	restore system	Managed realignment; salt marsh restoration and opening to remove/retrofit dikelands; The objective of this chapter is to take lessons learned from the design, implementation and monitoring over 6 years (1 year pre-breaching of the dike and 5 years post) of the Fort Beauséjour salt marsh restoration in the upper Bay of Fundy,	managed realignment	include	Goals included: fully flood at high tide (i.e., the water level in the Bay and cells should be equal); drain slowly to maximize the opportunity for sediment deposition; and minimize wave impact on the new agricultural dike. The main goal here was to maximize sediment deposition to build up the elevation in the cells so that salt marsh could begin to re-establish; in other words, a geomorphic foun…	both	monitored 1 year before; breached dike October 2010; monitored 5years following	no	include	observational	The objective of this chapter is to take lessons learned from the design, implementation and monitoring over 6 years (1 year pre-breaching of the dike and 5 years post) of the Fort Beauséjour salt marsh restoration in the upper Bay of Fundy, and consider how they can be applied to future restoration projects in a similar environment.	This project involved a managed re-alignment, with two restoration cells and two reference sites. Before breaching, design criteria were established (e.g., the restoration cells must fully flood at high tide and drain slowly) and a hydrodynamic model was used to test breaching options. Pre-restoration monitoring was completed in 2009–2010, the old dike was breached in October 2010, and post-breac…	local	Bay of Fundy dikelands with 2 restoration cells and 2 reference sites	Bay of Fundy, Canada	Canada	NA	Bay of Fundy	NBS v. green	Monitored before and after; restoration sites compared to control (reference) sites	include	NA
48	12467980	include	NA	NULL	full search	Avery Paxton	1707177600	1707177600	not duplicate - include	NULL	yes	book / chapter	Boone, L. K., Ollerhead, J., Barbeau, M. A., Beck, A. D., Sanderson, B. G., and McLellan, N. R.	2017	Returning the tide to dikelands in a macrotidal and ice-influenced environment: Challenges and lessons learned	Coastal Research Library	21	705-749-	10.1007/978-3-319-56179-0_21	https://link.springer.com/chapter/10.1007/978-3-319-56179-0_21	yes - include	NA	include	salt marsh	NA	Salt marsh restoration in Bay of Fundy, Canada	include	restore system	Managed realignment; salt marsh restoration and opening to remove/retrofit dikelands; The objective of this chapter is to take lessons learned from the design, implementation and monitoring over 6 years (1 year pre-breaching of the dike and 5 years post) of the Fort Beauséjour salt marsh restoration in the upper Bay of Fundy,	managed realignment	include	Goals included: fully flood at high tide (i.e., the water level in the Bay and cells should be equal); drain slowly to maximize the opportunity for sediment deposition; and minimize wave impact on the new agricultural dike. The main goal here was to maximize sediment deposition to build up the elevation in the cells so that salt marsh could begin to re-establish; in other words, a geomorphic foun…	both	monitored 1 year before; breached dike October 2010; monitored 5years following	no	include	observational	The objective of this chapter is to take lessons learned from the design, implementation and monitoring over 6 years (1 year pre-breaching of the dike and 5 years post) of the Fort Beauséjour salt marsh restoration in the upper Bay of Fundy, and consider how they can be applied to future restoration projects in a similar environment.	This project involved a managed re-alignment, with two restoration cells and two reference sites. Before breaching, design criteria were established (e.g., the restoration cells must fully flood at high tide and drain slowly) and a hydrodynamic model was used to test breaching options. Pre-restoration monitoring was completed in 2009–2010, the old dike was breached in October 2010, and post-breac…	local	Bay of Fundy dikelands with 2 restoration cells and 2 reference sites	Bay of Fundy, Canada	Canada	NA	Bay of Fundy	NBS v. green	Monitored before and after; restoration sites compared to control (reference) sites	include	NA
49	12467980	include	NA	NULL	full search	Avery Paxton	1707177600	1707177600	not duplicate - include	NULL	yes	book / chapter	Boone, L. K., Ollerhead, J., Barbeau, M. A., Beck, A. D., Sanderson, B. G., and McLellan, N. R.	2017	Returning the tide to dikelands in a macrotidal and ice-influenced environment: Challenges and lessons learned	Coastal Research Library	21	705-749-	10.1007/978-3-319-56179-0_21	https://link.springer.com/chapter/10.1007/978-3-319-56179-0_21	yes - include	NA	include	salt marsh	NA	Salt marsh restoration in Bay of Fundy, Canada	include	restore system	Managed realignment; salt marsh restoration and opening to remove/retrofit dikelands; The objective of this chapter is to take lessons learned from the design, implementation and monitoring over 6 years (1 year pre-breaching of the dike and 5 years post) of the Fort Beauséjour salt marsh restoration in the upper Bay of Fundy,	managed realignment	include	Goals included: fully flood at high tide (i.e., the water level in the Bay and cells should be equal); drain slowly to maximize the opportunity for sediment deposition; and minimize wave impact on the new agricultural dike. The main goal here was to maximize sediment deposition to build up the elevation in the cells so that salt marsh could begin to re-establish; in other words, a geomorphic foun…	both	monitored 1 year before; breached dike October 2010; monitored 5years following	no	include	observational	The objective of this chapter is to take lessons learned from the design, implementation and monitoring over 6 years (1 year pre-breaching of the dike and 5 years post) of the Fort Beauséjour salt marsh restoration in the upper Bay of Fundy, and consider how they can be applied to future restoration projects in a similar environment.	This project involved a managed re-alignment, with two restoration cells and two reference sites. Before breaching, design criteria were established (e.g., the restoration cells must fully flood at high tide and drain slowly) and a hydrodynamic model was used to test breaching options. Pre-restoration monitoring was completed in 2009–2010, the old dike was breached in October 2010, and post-breac…	local	Bay of Fundy dikelands with 2 restoration cells and 2 reference sites	Bay of Fundy, Canada	Canada	NA	Bay of Fundy	before v. after	Monitored before and after; restoration sites compared to control (reference) sites	include	NA
50	12467980	include	NA	NULL	full search	Avery Paxton	1707177600	1707177600	not duplicate - include	NULL	yes	book / chapter	Boone, L. K., Ollerhead, J., Barbeau, M. A., Beck, A. D., Sanderson, B. G., and McLellan, N. R.	2017	Returning the tide to dikelands in a macrotidal and ice-influenced environment: Challenges and lessons learned	Coastal Research Library	21	705-749-	10.1007/978-3-319-56179-0_21	https://link.springer.com/chapter/10.1007/978-3-319-56179-0_21	yes - include	NA	include	salt marsh	NA	Salt marsh restoration in Bay of Fundy, Canada	include	restore system	Managed realignment; salt marsh restoration and opening to remove/retrofit dikelands; The objective of this chapter is to take lessons learned from the design, implementation and monitoring over 6 years (1 year pre-breaching of the dike and 5 years post) of the Fort Beauséjour salt marsh restoration in the upper Bay of Fundy,	managed realignment	include	Goals included: fully flood at high tide (i.e., the water level in the Bay and cells should be equal); drain slowly to maximize the opportunity for sediment deposition; and minimize wave impact on the new agricultural dike. The main goal here was to maximize sediment deposition to build up the elevation in the cells so that salt marsh could begin to re-establish; in other words, a geomorphic foun…	both	monitored 1 year before; breached dike October 2010; monitored 5years following	no	include	observational	The objective of this chapter is to take lessons learned from the design, implementation and monitoring over 6 years (1 year pre-breaching of the dike and 5 years post) of the Fort Beauséjour salt marsh restoration in the upper Bay of Fundy, and consider how they can be applied to future restoration projects in a similar environment.	This project involved a managed re-alignment, with two restoration cells and two reference sites. Before breaching, design criteria were established (e.g., the restoration cells must fully flood at high tide and drain slowly) and a hydrodynamic model was used to test breaching options. Pre-restoration monitoring was completed in 2009–2010, the old dike was breached in October 2010, and post-breac…	local	Bay of Fundy dikelands with 2 restoration cells and 2 reference sites	Bay of Fundy, Canada	Canada	NA	Bay of Fundy	before v. after	Monitored before and after; restoration sites compared to control (reference) sites	include	NA
51	12467980	include	NA	NULL	full search	Avery Paxton	1707177600	1707177600	not duplicate - include	NULL	yes	book / chapter	Boone, L. K., Ollerhead, J., Barbeau, M. A., Beck, A. D., Sanderson, B. G., and McLellan, N. R.	2017	Returning the tide to dikelands in a macrotidal and ice-influenced environment: Challenges and lessons learned	Coastal Research Library	21	705-749-	10.1007/978-3-319-56179-0_21	https://link.springer.com/chapter/10.1007/978-3-319-56179-0_21	yes - include	NA	include	salt marsh	NA	Salt marsh restoration in Bay of Fundy, Canada	include	restore system	Managed realignment; salt marsh restoration and opening to remove/retrofit dikelands; The objective of this chapter is to take lessons learned from the design, implementation and monitoring over 6 years (1 year pre-breaching of the dike and 5 years post) of the Fort Beauséjour salt marsh restoration in the upper Bay of Fundy,	managed realignment	include	Goals included: fully flood at high tide (i.e., the water level in the Bay and cells should be equal); drain slowly to maximize the opportunity for sediment deposition; and minimize wave impact on the new agricultural dike. The main goal here was to maximize sediment deposition to build up the elevation in the cells so that salt marsh could begin to re-establish; in other words, a geomorphic foun…	both	monitored 1 year before; breached dike October 2010; monitored 5years following	no	include	observational	The objective of this chapter is to take lessons learned from the design, implementation and monitoring over 6 years (1 year pre-breaching of the dike and 5 years post) of the Fort Beauséjour salt marsh restoration in the upper Bay of Fundy, and consider how they can be applied to future restoration projects in a similar environment.	This project involved a managed re-alignment, with two restoration cells and two reference sites. Before breaching, design criteria were established (e.g., the restoration cells must fully flood at high tide and drain slowly) and a hydrodynamic model was used to test breaching options. Pre-restoration monitoring was completed in 2009–2010, the old dike was breached in October 2010, and post-breac…	local	Bay of Fundy dikelands with 2 restoration cells and 2 reference sites	Bay of Fundy, Canada	Canada	NA	Bay of Fundy	before v. after	Monitored before and after; restoration sites compared to control (reference) sites	include	NA
52	12467980	include	NA	NULL	full search	Avery Paxton	1707177600	1707177600	not duplicate - include	NULL	yes	book / chapter	Boone, L. K., Ollerhead, J., Barbeau, M. A., Beck, A. D., Sanderson, B. G., and McLellan, N. R.	2017	Returning the tide to dikelands in a macrotidal and ice-influenced environment: Challenges and lessons learned	Coastal Research Library	21	705-749-	10.1007/978-3-319-56179-0_21	https://link.springer.com/chapter/10.1007/978-3-319-56179-0_21	yes - include	NA	include	salt marsh	NA	Salt marsh restoration in Bay of Fundy, Canada	include	alter gray structure	Managed realignment; salt marsh restoration and opening to remove/retrofit dikelands; The objective of this chapter is to take lessons learned from the design, implementation and monitoring over 6 years (1 year pre-breaching of the dike and 5 years post) of the Fort Beauséjour salt marsh restoration in the upper Bay of Fundy,	managed realignment	include	Goals included: fully flood at high tide (i.e., the water level in the Bay and cells should be equal); drain slowly to maximize the opportunity for sediment deposition; and minimize wave impact on the new agricultural dike. The main goal here was to maximize sediment deposition to build up the elevation in the cells so that salt marsh could begin to re-establish; in other words, a geomorphic foun…	both	monitored 1 year before; breached dike October 2010; monitored 5years following	no	include	observational	The objective of this chapter is to take lessons learned from the design, implementation and monitoring over 6 years (1 year pre-breaching of the dike and 5 years post) of the Fort Beauséjour salt marsh restoration in the upper Bay of Fundy, and consider how they can be applied to future restoration projects in a similar environment.	This project involved a managed re-alignment, with two restoration cells and two reference sites. Before breaching, design criteria were established (e.g., the restoration cells must fully flood at high tide and drain slowly) and a hydrodynamic model was used to test breaching options. Pre-restoration monitoring was completed in 2009–2010, the old dike was breached in October 2010, and post-breac…	local	Bay of Fundy dikelands with 2 restoration cells and 2 reference sites	Bay of Fundy, Canada	Canada	NA	Bay of Fundy	NBS v. green	Monitored before and after; restoration sites compared to control (reference) sites	include	NA
53	12467980	include	NA	NULL	full search	Avery Paxton	1707177600	1707177600	not duplicate - include	NULL	yes	book / chapter	Boone, L. K., Ollerhead, J., Barbeau, M. A., Beck, A. D., Sanderson, B. G., and McLellan, N. R.	2017	Returning the tide to dikelands in a macrotidal and ice-influenced environment: Challenges and lessons learned	Coastal Research Library	21	705-749-	10.1007/978-3-319-56179-0_21	https://link.springer.com/chapter/10.1007/978-3-319-56179-0_21	yes - include	NA	include	salt marsh	NA	Salt marsh restoration in Bay of Fundy, Canada	include	alter gray structure	Managed realignment; salt marsh restoration and opening to remove/retrofit dikelands; The objective of this chapter is to take lessons learned from the design, implementation and monitoring over 6 years (1 year pre-breaching of the dike and 5 years post) of the Fort Beauséjour salt marsh restoration in the upper Bay of Fundy,	managed realignment	include	Goals included: fully flood at high tide (i.e., the water level in the Bay and cells should be equal); drain slowly to maximize the opportunity for sediment deposition; and minimize wave impact on the new agricultural dike. The main goal here was to maximize sediment deposition to build up the elevation in the cells so that salt marsh could begin to re-establish; in other words, a geomorphic foun…	both	monitored 1 year before; breached dike October 2010; monitored 5years following	no	include	observational	The objective of this chapter is to take lessons learned from the design, implementation and monitoring over 6 years (1 year pre-breaching of the dike and 5 years post) of the Fort Beauséjour salt marsh restoration in the upper Bay of Fundy, and consider how they can be applied to future restoration projects in a similar environment.	This project involved a managed re-alignment, with two restoration cells and two reference sites. Before breaching, design criteria were established (e.g., the restoration cells must fully flood at high tide and drain slowly) and a hydrodynamic model was used to test breaching options. Pre-restoration monitoring was completed in 2009–2010, the old dike was breached in October 2010, and post-breac…	local	Bay of Fundy dikelands with 2 restoration cells and 2 reference sites	Bay of Fundy, Canada	Canada	NA	Bay of Fundy	NBS v. green	Monitored before and after; restoration sites compared to control (reference) sites	include	NA
54	12467980	include	NA	NULL	full search	Avery Paxton	1707177600	1707177600	not duplicate - include	NULL	yes	book / chapter	Boone, L. K., Ollerhead, J., Barbeau, M. A., Beck, A. D., Sanderson, B. G., and McLellan, N. R.	2017	Returning the tide to dikelands in a macrotidal and ice-influenced environment: Challenges and lessons learned	Coastal Research Library	21	705-749-	10.1007/978-3-319-56179-0_21	https://link.springer.com/chapter/10.1007/978-3-319-56179-0_21	yes - include	NA	include	salt marsh	NA	Salt marsh restoration in Bay of Fundy, Canada	include	alter gray structure	Managed realignment; salt marsh restoration and opening to remove/retrofit dikelands; The objective of this chapter is to take lessons learned from the design, implementation and monitoring over 6 years (1 year pre-breaching of the dike and 5 years post) of the Fort Beauséjour salt marsh restoration in the upper Bay of Fundy,	managed realignment	include	Goals included: fully flood at high tide (i.e., the water level in the Bay and cells should be equal); drain slowly to maximize the opportunity for sediment deposition; and minimize wave impact on the new agricultural dike. The main goal here was to maximize sediment deposition to build up the elevation in the cells so that salt marsh could begin to re-establish; in other words, a geomorphic foun…	both	monitored 1 year before; breached dike October 2010; monitored 5years following	no	include	observational	The objective of this chapter is to take lessons learned from the design, implementation and monitoring over 6 years (1 year pre-breaching of the dike and 5 years post) of the Fort Beauséjour salt marsh restoration in the upper Bay of Fundy, and consider how they can be applied to future restoration projects in a similar environment.	This project involved a managed re-alignment, with two restoration cells and two reference sites. Before breaching, design criteria were established (e.g., the restoration cells must fully flood at high tide and drain slowly) and a hydrodynamic model was used to test breaching options. Pre-restoration monitoring was completed in 2009–2010, the old dike was breached in October 2010, and post-breac…	local	Bay of Fundy dikelands with 2 restoration cells and 2 reference sites	Bay of Fundy, Canada	Canada	NA	Bay of Fundy	NBS v. green	Monitored before and after; restoration sites compared to control (reference) sites	include	NA
55	12467980	include	NA	NULL	full search	Avery Paxton	1707177600	1707177600	not duplicate - include	NULL	yes	book / chapter	Boone, L. K., Ollerhead, J., Barbeau, M. A., Beck, A. D., Sanderson, B. G., and McLellan, N. R.	2017	Returning the tide to dikelands in a macrotidal and ice-influenced environment: Challenges and lessons learned	Coastal Research Library	21	705-749-	10.1007/978-3-319-56179-0_21	https://link.springer.com/chapter/10.1007/978-3-319-56179-0_21	yes - include	NA	include	salt marsh	NA	Salt marsh restoration in Bay of Fundy, Canada	include	alter gray structure	Managed realignment; salt marsh restoration and opening to remove/retrofit dikelands; The objective of this chapter is to take lessons learned from the design, implementation and monitoring over 6 years (1 year pre-breaching of the dike and 5 years post) of the Fort Beauséjour salt marsh restoration in the upper Bay of Fundy,	managed realignment	include	Goals included: fully flood at high tide (i.e., the water level in the Bay and cells should be equal); drain slowly to maximize the opportunity for sediment deposition; and minimize wave impact on the new agricultural dike. The main goal here was to maximize sediment deposition to build up the elevation in the cells so that salt marsh could begin to re-establish; in other words, a geomorphic foun…	both	monitored 1 year before; breached dike October 2010; monitored 5years following	no	include	observational	The objective of this chapter is to take lessons learned from the design, implementation and monitoring over 6 years (1 year pre-breaching of the dike and 5 years post) of the Fort Beauséjour salt marsh restoration in the upper Bay of Fundy, and consider how they can be applied to future restoration projects in a similar environment.	This project involved a managed re-alignment, with two restoration cells and two reference sites. Before breaching, design criteria were established (e.g., the restoration cells must fully flood at high tide and drain slowly) and a hydrodynamic model was used to test breaching options. Pre-restoration monitoring was completed in 2009–2010, the old dike was breached in October 2010, and post-breac…	local	Bay of Fundy dikelands with 2 restoration cells and 2 reference sites	Bay of Fundy, Canada	Canada	NA	Bay of Fundy	before v. after	Monitored before and after; restoration sites compared to control (reference) sites	include	NA
56	12467980	include	NA	NULL	full search	Avery Paxton	1707177600	1707177600	not duplicate - include	NULL	yes	book / chapter	Boone, L. K., Ollerhead, J., Barbeau, M. A., Beck, A. D., Sanderson, B. G., and McLellan, N. R.	2017	Returning the tide to dikelands in a macrotidal and ice-influenced environment: Challenges and lessons learned	Coastal Research Library	21	705-749-	10.1007/978-3-319-56179-0_21	https://link.springer.com/chapter/10.1007/978-3-319-56179-0_21	yes - include	NA	include	salt marsh	NA	Salt marsh restoration in Bay of Fundy, Canada	include	alter gray structure	Managed realignment; salt marsh restoration and opening to remove/retrofit dikelands; The objective of this chapter is to take lessons learned from the design, implementation and monitoring over 6 years (1 year pre-breaching of the dike and 5 years post) of the Fort Beauséjour salt marsh restoration in the upper Bay of Fundy,	managed realignment	include	Goals included: fully flood at high tide (i.e., the water level in the Bay and cells should be equal); drain slowly to maximize the opportunity for sediment deposition; and minimize wave impact on the new agricultural dike. The main goal here was to maximize sediment deposition to build up the elevation in the cells so that salt marsh could begin to re-establish; in other words, a geomorphic foun…	both	monitored 1 year before; breached dike October 2010; monitored 5years following	no	include	observational	The objective of this chapter is to take lessons learned from the design, implementation and monitoring over 6 years (1 year pre-breaching of the dike and 5 years post) of the Fort Beauséjour salt marsh restoration in the upper Bay of Fundy, and consider how they can be applied to future restoration projects in a similar environment.	This project involved a managed re-alignment, with two restoration cells and two reference sites. Before breaching, design criteria were established (e.g., the restoration cells must fully flood at high tide and drain slowly) and a hydrodynamic model was used to test breaching options. Pre-restoration monitoring was completed in 2009–2010, the old dike was breached in October 2010, and post-breac…	local	Bay of Fundy dikelands with 2 restoration cells and 2 reference sites	Bay of Fundy, Canada	Canada	NA	Bay of Fundy	before v. after	Monitored before and after; restoration sites compared to control (reference) sites	include	NA
57	12467980	include	NA	NULL	full search	Avery Paxton	1707177600	1707177600	not duplicate - include	NULL	yes	book / chapter	Boone, L. K., Ollerhead, J., Barbeau, M. A., Beck, A. D., Sanderson, B. G., and McLellan, N. R.	2017	Returning the tide to dikelands in a macrotidal and ice-influenced environment: Challenges and lessons learned	Coastal Research Library	21	705-749-	10.1007/978-3-319-56179-0_21	https://link.springer.com/chapter/10.1007/978-3-319-56179-0_21	yes - include	NA	include	salt marsh	NA	Salt marsh restoration in Bay of Fundy, Canada	include	alter gray structure	Managed realignment; salt marsh restoration and opening to remove/retrofit dikelands; The objective of this chapter is to take lessons learned from the design, implementation and monitoring over 6 years (1 year pre-breaching of the dike and 5 years post) of the Fort Beauséjour salt marsh restoration in the upper Bay of Fundy,	managed realignment	include	Goals included: fully flood at high tide (i.e., the water level in the Bay and cells should be equal); drain slowly to maximize the opportunity for sediment deposition; and minimize wave impact on the new agricultural dike. The main goal here was to maximize sediment deposition to build up the elevation in the cells so that salt marsh could begin to re-establish; in other words, a geomorphic foun…	both	monitored 1 year before; breached dike October 2010; monitored 5years following	no	include	observational	The objective of this chapter is to take lessons learned from the design, implementation and monitoring over 6 years (1 year pre-breaching of the dike and 5 years post) of the Fort Beauséjour salt marsh restoration in the upper Bay of Fundy, and consider how they can be applied to future restoration projects in a similar environment.	This project involved a managed re-alignment, with two restoration cells and two reference sites. Before breaching, design criteria were established (e.g., the restoration cells must fully flood at high tide and drain slowly) and a hydrodynamic model was used to test breaching options. Pre-restoration monitoring was completed in 2009–2010, the old dike was breached in October 2010, and post-breac…	local	Bay of Fundy dikelands with 2 restoration cells and 2 reference sites	Bay of Fundy, Canada	Canada	NA	Bay of Fundy	before v. after	Monitored before and after; restoration sites compared to control (reference) sites	include	NA
58	12467980	include	NA	NULL	full search	Avery Paxton	1707177600	1707177600	not duplicate - include	NULL	yes	book / chapter	Boone, L. K., Ollerhead, J., Barbeau, M. A., Beck, A. D., Sanderson, B. G., and McLellan, N. R.	2017	Returning the tide to dikelands in a macrotidal and ice-influenced environment: Challenges and lessons learned	Coastal Research Library	21	705-749-	10.1007/978-3-319-56179-0_21	https://link.springer.com/chapter/10.1007/978-3-319-56179-0_21	yes - include	NA	include	salt marsh	NA	Salt marsh restoration in Bay of Fundy, Canada	include	restore system	Managed realignment; salt marsh restoration and opening to remove/retrofit dikelands; The objective of this chapter is to take lessons learned from the design, implementation and monitoring over 6 years (1 year pre-breaching of the dike and 5 years post) of the Fort Beauséjour salt marsh restoration in the upper Bay of Fundy,	managed realignment	include	Goals included: fully flood at high tide (i.e., the water level in the Bay and cells should be equal); drain slowly to maximize the opportunity for sediment deposition; and minimize wave impact on the new agricultural dike. The main goal here was to maximize sediment deposition to build up the elevation in the cells so that salt marsh could begin to re-establish; in other words, a geomorphic foun…	both	monitored 1 year before; breached dike October 2010; monitored 5years following	no	include	observational	The objective of this chapter is to take lessons learned from the design, implementation and monitoring over 6 years (1 year pre-breaching of the dike and 5 years post) of the Fort Beauséjour salt marsh restoration in the upper Bay of Fundy, and consider how they can be applied to future restoration projects in a similar environment.	This project involved a managed re-alignment, with two restoration cells and two reference sites. Before breaching, design criteria were established (e.g., the restoration cells must fully flood at high tide and drain slowly) and a hydrodynamic model was used to test breaching options. Pre-restoration monitoring was completed in 2009–2010, the old dike was breached in October 2010, and post-breac…	local	Bay of Fundy dikelands with 2 restoration cells and 2 reference sites	Bay of Fundy, Canada	Canada	NA	Bay of Fundy	NBS v. green	Monitored before and after; restoration sites compared to control (reference) sites	include	NA
59	12467980	include	NA	NULL	full search	Avery Paxton	1707177600	1707177600	not duplicate - include	NULL	yes	book / chapter	Boone, L. K., Ollerhead, J., Barbeau, M. A., Beck, A. D., Sanderson, B. G., and McLellan, N. R.	2017	Returning the tide to dikelands in a macrotidal and ice-influenced environment: Challenges and lessons learned	Coastal Research Library	21	705-749-	10.1007/978-3-319-56179-0_21	https://link.springer.com/chapter/10.1007/978-3-319-56179-0_21	yes - include	NA	include	salt marsh	NA	Salt marsh restoration in Bay of Fundy, Canada	include	restore system	Managed realignment; salt marsh restoration and opening to remove/retrofit dikelands; The objective of this chapter is to take lessons learned from the design, implementation and monitoring over 6 years (1 year pre-breaching of the dike and 5 years post) of the Fort Beauséjour salt marsh restoration in the upper Bay of Fundy,	managed realignment	include	Goals included: fully flood at high tide (i.e., the water level in the Bay and cells should be equal); drain slowly to maximize the opportunity for sediment deposition; and minimize wave impact on the new agricultural dike. The main goal here was to maximize sediment deposition to build up the elevation in the cells so that salt marsh could begin to re-establish; in other words, a geomorphic foun…	both	monitored 1 year before; breached dike October 2010; monitored 5years following	no	include	observational	The objective of this chapter is to take lessons learned from the design, implementation and monitoring over 6 years (1 year pre-breaching of the dike and 5 years post) of the Fort Beauséjour salt marsh restoration in the upper Bay of Fundy, and consider how they can be applied to future restoration projects in a similar environment.	This project involved a managed re-alignment, with two restoration cells and two reference sites. Before breaching, design criteria were established (e.g., the restoration cells must fully flood at high tide and drain slowly) and a hydrodynamic model was used to test breaching options. Pre-restoration monitoring was completed in 2009–2010, the old dike was breached in October 2010, and post-breac…	local	Bay of Fundy dikelands with 2 restoration cells and 2 reference sites	Bay of Fundy, Canada	Canada	NA	Bay of Fundy	NBS v. green	Monitored before and after; restoration sites compared to control (reference) sites	include	NA
60	12467980	include	NA	NULL	full search	Avery Paxton	1707177600	1707177600	not duplicate - include	NULL	yes	book / chapter	Boone, L. K., Ollerhead, J., Barbeau, M. A., Beck, A. D., Sanderson, B. G., and McLellan, N. R.	2017	Returning the tide to dikelands in a macrotidal and ice-influenced environment: Challenges and lessons learned	Coastal Research Library	21	705-749-	10.1007/978-3-319-56179-0_21	https://link.springer.com/chapter/10.1007/978-3-319-56179-0_21	yes - include	NA	include	salt marsh	NA	Salt marsh restoration in Bay of Fundy, Canada	include	restore system	Managed realignment; salt marsh restoration and opening to remove/retrofit dikelands; The objective of this chapter is to take lessons learned from the design, implementation and monitoring over 6 years (1 year pre-breaching of the dike and 5 years post) of the Fort Beauséjour salt marsh restoration in the upper Bay of Fundy,	managed realignment	include	Goals included: fully flood at high tide (i.e., the water level in the Bay and cells should be equal); drain slowly to maximize the opportunity for sediment deposition; and minimize wave impact on the new agricultural dike. The main goal here was to maximize sediment deposition to build up the elevation in the cells so that salt marsh could begin to re-establish; in other words, a geomorphic foun…	both	monitored 1 year before; breached dike October 2010; monitored 5years following	no	include	observational	The objective of this chapter is to take lessons learned from the design, implementation and monitoring over 6 years (1 year pre-breaching of the dike and 5 years post) of the Fort Beauséjour salt marsh restoration in the upper Bay of Fundy, and consider how they can be applied to future restoration projects in a similar environment.	This project involved a managed re-alignment, with two restoration cells and two reference sites. Before breaching, design criteria were established (e.g., the restoration cells must fully flood at high tide and drain slowly) and a hydrodynamic model was used to test breaching options. Pre-restoration monitoring was completed in 2009–2010, the old dike was breached in October 2010, and post-breac…	local	Bay of Fundy dikelands with 2 restoration cells and 2 reference sites	Bay of Fundy, Canada	Canada	NA	Bay of Fundy	NBS v. green	Monitored before and after; restoration sites compared to control (reference) sites	include	NA
61	12467980	include	NA	NULL	full search	Avery Paxton	1707177600	1707177600	not duplicate - include	NULL	yes	book / chapter	Boone, L. K., Ollerhead, J., Barbeau, M. A., Beck, A. D., Sanderson, B. G., and McLellan, N. R.	2017	Returning the tide to dikelands in a macrotidal and ice-influenced environment: Challenges and lessons learned	Coastal Research Library	21	705-749-	10.1007/978-3-319-56179-0_21	https://link.springer.com/chapter/10.1007/978-3-319-56179-0_21	yes - include	NA	include	salt marsh	NA	Salt marsh restoration in Bay of Fundy, Canada	include	restore system	Managed realignment; salt marsh restoration and opening to remove/retrofit dikelands; The objective of this chapter is to take lessons learned from the design, implementation and monitoring over 6 years (1 year pre-breaching of the dike and 5 years post) of the Fort Beauséjour salt marsh restoration in the upper Bay of Fundy,	managed realignment	include	Goals included: fully flood at high tide (i.e., the water level in the Bay and cells should be equal); drain slowly to maximize the opportunity for sediment deposition; and minimize wave impact on the new agricultural dike. The main goal here was to maximize sediment deposition to build up the elevation in the cells so that salt marsh could begin to re-establish; in other words, a geomorphic foun…	both	monitored 1 year before; breached dike October 2010; monitored 5years following	no	include	observational	The objective of this chapter is to take lessons learned from the design, implementation and monitoring over 6 years (1 year pre-breaching of the dike and 5 years post) of the Fort Beauséjour salt marsh restoration in the upper Bay of Fundy, and consider how they can be applied to future restoration projects in a similar environment.	This project involved a managed re-alignment, with two restoration cells and two reference sites. Before breaching, design criteria were established (e.g., the restoration cells must fully flood at high tide and drain slowly) and a hydrodynamic model was used to test breaching options. Pre-restoration monitoring was completed in 2009–2010, the old dike was breached in October 2010, and post-breac…	local	Bay of Fundy dikelands with 2 restoration cells and 2 reference sites	Bay of Fundy, Canada	Canada	NA	Bay of Fundy	before v. after	Monitored before and after; restoration sites compared to control (reference) sites	include	NA
62	12467980	include	NA	NULL	full search	Avery Paxton	1707177600	1707177600	not duplicate - include	NULL	yes	book / chapter	Boone, L. K., Ollerhead, J., Barbeau, M. A., Beck, A. D., Sanderson, B. G., and McLellan, N. R.	2017	Returning the tide to dikelands in a macrotidal and ice-influenced environment: Challenges and lessons learned	Coastal Research Library	21	705-749-	10.1007/978-3-319-56179-0_21	https://link.springer.com/chapter/10.1007/978-3-319-56179-0_21	yes - include	NA	include	salt marsh	NA	Salt marsh restoration in Bay of Fundy, Canada	include	restore system	Managed realignment; salt marsh restoration and opening to remove/retrofit dikelands; The objective of this chapter is to take lessons learned from the design, implementation and monitoring over 6 years (1 year pre-breaching of the dike and 5 years post) of the Fort Beauséjour salt marsh restoration in the upper Bay of Fundy,	managed realignment	include	Goals included: fully flood at high tide (i.e., the water level in the Bay and cells should be equal); drain slowly to maximize the opportunity for sediment deposition; and minimize wave impact on the new agricultural dike. The main goal here was to maximize sediment deposition to build up the elevation in the cells so that salt marsh could begin to re-establish; in other words, a geomorphic foun…	both	monitored 1 year before; breached dike October 2010; monitored 5years following	no	include	observational	The objective of this chapter is to take lessons learned from the design, implementation and monitoring over 6 years (1 year pre-breaching of the dike and 5 years post) of the Fort Beauséjour salt marsh restoration in the upper Bay of Fundy, and consider how they can be applied to future restoration projects in a similar environment.	This project involved a managed re-alignment, with two restoration cells and two reference sites. Before breaching, design criteria were established (e.g., the restoration cells must fully flood at high tide and drain slowly) and a hydrodynamic model was used to test breaching options. Pre-restoration monitoring was completed in 2009–2010, the old dike was breached in October 2010, and post-breac…	local	Bay of Fundy dikelands with 2 restoration cells and 2 reference sites	Bay of Fundy, Canada	Canada	NA	Bay of Fundy	before v. after	Monitored before and after; restoration sites compared to control (reference) sites	include	NA
63	12467980	include	NA	NULL	full search	Avery Paxton	1707177600	1707177600	not duplicate - include	NULL	yes	book / chapter	Boone, L. K., Ollerhead, J., Barbeau, M. A., Beck, A. D., Sanderson, B. G., and McLellan, N. R.	2017	Returning the tide to dikelands in a macrotidal and ice-influenced environment: Challenges and lessons learned	Coastal Research Library	21	705-749-	10.1007/978-3-319-56179-0_21	https://link.springer.com/chapter/10.1007/978-3-319-56179-0_21	yes - include	NA	include	salt marsh	NA	Salt marsh restoration in Bay of Fundy, Canada	include	restore system	Managed realignment; salt marsh restoration and opening to remove/retrofit dikelands; The objective of this chapter is to take lessons learned from the design, implementation and monitoring over 6 years (1 year pre-breaching of the dike and 5 years post) of the Fort Beauséjour salt marsh restoration in the upper Bay of Fundy,	managed realignment	include	Goals included: fully flood at high tide (i.e., the water level in the Bay and cells should be equal); drain slowly to maximize the opportunity for sediment deposition; and minimize wave impact on the new agricultural dike. The main goal here was to maximize sediment deposition to build up the elevation in the cells so that salt marsh could begin to re-establish; in other words, a geomorphic foun…	both	monitored 1 year before; breached dike October 2010; monitored 5years following	no	include	observational	The objective of this chapter is to take lessons learned from the design, implementation and monitoring over 6 years (1 year pre-breaching of the dike and 5 years post) of the Fort Beauséjour salt marsh restoration in the upper Bay of Fundy, and consider how they can be applied to future restoration projects in a similar environment.	This project involved a managed re-alignment, with two restoration cells and two reference sites. Before breaching, design criteria were established (e.g., the restoration cells must fully flood at high tide and drain slowly) and a hydrodynamic model was used to test breaching options. Pre-restoration monitoring was completed in 2009–2010, the old dike was breached in October 2010, and post-breac…	local	Bay of Fundy dikelands with 2 restoration cells and 2 reference sites	Bay of Fundy, Canada	Canada	NA	Bay of Fundy	before v. after	Monitored before and after; restoration sites compared to control (reference) sites	include	NA
64	12467980	include	NA	NULL	full search	Avery Paxton	1707177600	1707177600	not duplicate - include	NULL	yes	book / chapter	Boone, L. K., Ollerhead, J., Barbeau, M. A., Beck, A. D., Sanderson, B. G., and McLellan, N. R.	2017	Returning the tide to dikelands in a macrotidal and ice-influenced environment: Challenges and lessons learned	Coastal Research Library	21	705-749-	10.1007/978-3-319-56179-0_21	https://link.springer.com/chapter/10.1007/978-3-319-56179-0_21	yes - include	NA	include	salt marsh	NA	Salt marsh restoration in Bay of Fundy, Canada	include	alter gray structure	Managed realignment; salt marsh restoration and opening to remove/retrofit dikelands; The objective of this chapter is to take lessons learned from the design, implementation and monitoring over 6 years (1 year pre-breaching of the dike and 5 years post) of the Fort Beauséjour salt marsh restoration in the upper Bay of Fundy,	managed realignment	include	Goals included: fully flood at high tide (i.e., the water level in the Bay and cells should be equal); drain slowly to maximize the opportunity for sediment deposition; and minimize wave impact on the new agricultural dike. The main goal here was to maximize sediment deposition to build up the elevation in the cells so that salt marsh could begin to re-establish; in other words, a geomorphic foun…	both	monitored 1 year before; breached dike October 2010; monitored 5years following	no	include	observational	The objective of this chapter is to take lessons learned from the design, implementation and monitoring over 6 years (1 year pre-breaching of the dike and 5 years post) of the Fort Beauséjour salt marsh restoration in the upper Bay of Fundy, and consider how they can be applied to future restoration projects in a similar environment.	This project involved a managed re-alignment, with two restoration cells and two reference sites. Before breaching, design criteria were established (e.g., the restoration cells must fully flood at high tide and drain slowly) and a hydrodynamic model was used to test breaching options. Pre-restoration monitoring was completed in 2009–2010, the old dike was breached in October 2010, and post-breac…	local	Bay of Fundy dikelands with 2 restoration cells and 2 reference sites	Bay of Fundy, Canada	Canada	NA	Bay of Fundy	NBS v. green	Monitored before and after; restoration sites compared to control (reference) sites	include	NA
65	12467980	include	NA	NULL	full search	Avery Paxton	1707177600	1707177600	not duplicate - include	NULL	yes	book / chapter	Boone, L. K., Ollerhead, J., Barbeau, M. A., Beck, A. D., Sanderson, B. G., and McLellan, N. R.	2017	Returning the tide to dikelands in a macrotidal and ice-influenced environment: Challenges and lessons learned	Coastal Research Library	21	705-749-	10.1007/978-3-319-56179-0_21	https://link.springer.com/chapter/10.1007/978-3-319-56179-0_21	yes - include	NA	include	salt marsh	NA	Salt marsh restoration in Bay of Fundy, Canada	include	alter gray structure	Managed realignment; salt marsh restoration and opening to remove/retrofit dikelands; The objective of this chapter is to take lessons learned from the design, implementation and monitoring over 6 years (1 year pre-breaching of the dike and 5 years post) of the Fort Beauséjour salt marsh restoration in the upper Bay of Fundy,	managed realignment	include	Goals included: fully flood at high tide (i.e., the water level in the Bay and cells should be equal); drain slowly to maximize the opportunity for sediment deposition; and minimize wave impact on the new agricultural dike. The main goal here was to maximize sediment deposition to build up the elevation in the cells so that salt marsh could begin to re-establish; in other words, a geomorphic foun…	both	monitored 1 year before; breached dike October 2010; monitored 5years following	no	include	observational	The objective of this chapter is to take lessons learned from the design, implementation and monitoring over 6 years (1 year pre-breaching of the dike and 5 years post) of the Fort Beauséjour salt marsh restoration in the upper Bay of Fundy, and consider how they can be applied to future restoration projects in a similar environment.	This project involved a managed re-alignment, with two restoration cells and two reference sites. Before breaching, design criteria were established (e.g., the restoration cells must fully flood at high tide and drain slowly) and a hydrodynamic model was used to test breaching options. Pre-restoration monitoring was completed in 2009–2010, the old dike was breached in October 2010, and post-breac…	local	Bay of Fundy dikelands with 2 restoration cells and 2 reference sites	Bay of Fundy, Canada	Canada	NA	Bay of Fundy	NBS v. green	Monitored before and after; restoration sites compared to control (reference) sites	include	NA
66	12467980	include	NA	NULL	full search	Avery Paxton	1707177600	1707177600	not duplicate - include	NULL	yes	book / chapter	Boone, L. K., Ollerhead, J., Barbeau, M. A., Beck, A. D., Sanderson, B. G., and McLellan, N. R.	2017	Returning the tide to dikelands in a macrotidal and ice-influenced environment: Challenges and lessons learned	Coastal Research Library	21	705-749-	10.1007/978-3-319-56179-0_21	https://link.springer.com/chapter/10.1007/978-3-319-56179-0_21	yes - include	NA	include	salt marsh	NA	Salt marsh restoration in Bay of Fundy, Canada	include	alter gray structure	Managed realignment; salt marsh restoration and opening to remove/retrofit dikelands; The objective of this chapter is to take lessons learned from the design, implementation and monitoring over 6 years (1 year pre-breaching of the dike and 5 years post) of the Fort Beauséjour salt marsh restoration in the upper Bay of Fundy,	managed realignment	include	Goals included: fully flood at high tide (i.e., the water level in the Bay and cells should be equal); drain slowly to maximize the opportunity for sediment deposition; and minimize wave impact on the new agricultural dike. The main goal here was to maximize sediment deposition to build up the elevation in the cells so that salt marsh could begin to re-establish; in other words, a geomorphic foun…	both	monitored 1 year before; breached dike October 2010; monitored 5years following	no	include	observational	The objective of this chapter is to take lessons learned from the design, implementation and monitoring over 6 years (1 year pre-breaching of the dike and 5 years post) of the Fort Beauséjour salt marsh restoration in the upper Bay of Fundy, and consider how they can be applied to future restoration projects in a similar environment.	This project involved a managed re-alignment, with two restoration cells and two reference sites. Before breaching, design criteria were established (e.g., the restoration cells must fully flood at high tide and drain slowly) and a hydrodynamic model was used to test breaching options. Pre-restoration monitoring was completed in 2009–2010, the old dike was breached in October 2010, and post-breac…	local	Bay of Fundy dikelands with 2 restoration cells and 2 reference sites	Bay of Fundy, Canada	Canada	NA	Bay of Fundy	NBS v. green	Monitored before and after; restoration sites compared to control (reference) sites	include	NA
67	12467980	include	NA	NULL	full search	Avery Paxton	1707177600	1707177600	not duplicate - include	NULL	yes	book / chapter	Boone, L. K., Ollerhead, J., Barbeau, M. A., Beck, A. D., Sanderson, B. G., and McLellan, N. R.	2017	Returning the tide to dikelands in a macrotidal and ice-influenced environment: Challenges and lessons learned	Coastal Research Library	21	705-749-	10.1007/978-3-319-56179-0_21	https://link.springer.com/chapter/10.1007/978-3-319-56179-0_21	yes - include	NA	include	salt marsh	NA	Salt marsh restoration in Bay of Fundy, Canada	include	alter gray structure	Managed realignment; salt marsh restoration and opening to remove/retrofit dikelands; The objective of this chapter is to take lessons learned from the design, implementation and monitoring over 6 years (1 year pre-breaching of the dike and 5 years post) of the Fort Beauséjour salt marsh restoration in the upper Bay of Fundy,	managed realignment	include	Goals included: fully flood at high tide (i.e., the water level in the Bay and cells should be equal); drain slowly to maximize the opportunity for sediment deposition; and minimize wave impact on the new agricultural dike. The main goal here was to maximize sediment deposition to build up the elevation in the cells so that salt marsh could begin to re-establish; in other words, a geomorphic foun…	both	monitored 1 year before; breached dike October 2010; monitored 5years following	no	include	observational	The objective of this chapter is to take lessons learned from the design, implementation and monitoring over 6 years (1 year pre-breaching of the dike and 5 years post) of the Fort Beauséjour salt marsh restoration in the upper Bay of Fundy, and consider how they can be applied to future restoration projects in a similar environment.	This project involved a managed re-alignment, with two restoration cells and two reference sites. Before breaching, design criteria were established (e.g., the restoration cells must fully flood at high tide and drain slowly) and a hydrodynamic model was used to test breaching options. Pre-restoration monitoring was completed in 2009–2010, the old dike was breached in October 2010, and post-breac…	local	Bay of Fundy dikelands with 2 restoration cells and 2 reference sites	Bay of Fundy, Canada	Canada	NA	Bay of Fundy	before v. after	Monitored before and after; restoration sites compared to control (reference) sites	include	NA
68	12467980	include	NA	NULL	full search	Avery Paxton	1707177600	1707177600	not duplicate - include	NULL	yes	book / chapter	Boone, L. K., Ollerhead, J., Barbeau, M. A., Beck, A. D., Sanderson, B. G., and McLellan, N. R.	2017	Returning the tide to dikelands in a macrotidal and ice-influenced environment: Challenges and lessons learned	Coastal Research Library	21	705-749-	10.1007/978-3-319-56179-0_21	https://link.springer.com/chapter/10.1007/978-3-319-56179-0_21	yes - include	NA	include	salt marsh	NA	Salt marsh restoration in Bay of Fundy, Canada	include	alter gray structure	Managed realignment; salt marsh restoration and opening to remove/retrofit dikelands; The objective of this chapter is to take lessons learned from the design, implementation and monitoring over 6 years (1 year pre-breaching of the dike and 5 years post) of the Fort Beauséjour salt marsh restoration in the upper Bay of Fundy,	managed realignment	include	Goals included: fully flood at high tide (i.e., the water level in the Bay and cells should be equal); drain slowly to maximize the opportunity for sediment deposition; and minimize wave impact on the new agricultural dike. The main goal here was to maximize sediment deposition to build up the elevation in the cells so that salt marsh could begin to re-establish; in other words, a geomorphic foun…	both	monitored 1 year before; breached dike October 2010; monitored 5years following	no	include	observational	The objective of this chapter is to take lessons learned from the design, implementation and monitoring over 6 years (1 year pre-breaching of the dike and 5 years post) of the Fort Beauséjour salt marsh restoration in the upper Bay of Fundy, and consider how they can be applied to future restoration projects in a similar environment.	This project involved a managed re-alignment, with two restoration cells and two reference sites. Before breaching, design criteria were established (e.g., the restoration cells must fully flood at high tide and drain slowly) and a hydrodynamic model was used to test breaching options. Pre-restoration monitoring was completed in 2009–2010, the old dike was breached in October 2010, and post-breac…	local	Bay of Fundy dikelands with 2 restoration cells and 2 reference sites	Bay of Fundy, Canada	Canada	NA	Bay of Fundy	before v. after	Monitored before and after; restoration sites compared to control (reference) sites	include	NA
69	12467980	include	NA	NULL	full search	Avery Paxton	1707177600	1707177600	not duplicate - include	NULL	yes	book / chapter	Boone, L. K., Ollerhead, J., Barbeau, M. A., Beck, A. D., Sanderson, B. G., and McLellan, N. R.	2017	Returning the tide to dikelands in a macrotidal and ice-influenced environment: Challenges and lessons learned	Coastal Research Library	21	705-749-	10.1007/978-3-319-56179-0_21	https://link.springer.com/chapter/10.1007/978-3-319-56179-0_21	yes - include	NA	include	salt marsh	NA	Salt marsh restoration in Bay of Fundy, Canada	include	alter gray structure	Managed realignment; salt marsh restoration and opening to remove/retrofit dikelands; The objective of this chapter is to take lessons learned from the design, implementation and monitoring over 6 years (1 year pre-breaching of the dike and 5 years post) of the Fort Beauséjour salt marsh restoration in the upper Bay of Fundy,	managed realignment	include	Goals included: fully flood at high tide (i.e., the water level in the Bay and cells should be equal); drain slowly to maximize the opportunity for sediment deposition; and minimize wave impact on the new agricultural dike. The main goal here was to maximize sediment deposition to build up the elevation in the cells so that salt marsh could begin to re-establish; in other words, a geomorphic foun…	both	monitored 1 year before; breached dike October 2010; monitored 5years following	no	include	observational	The objective of this chapter is to take lessons learned from the design, implementation and monitoring over 6 years (1 year pre-breaching of the dike and 5 years post) of the Fort Beauséjour salt marsh restoration in the upper Bay of Fundy, and consider how they can be applied to future restoration projects in a similar environment.	This project involved a managed re-alignment, with two restoration cells and two reference sites. Before breaching, design criteria were established (e.g., the restoration cells must fully flood at high tide and drain slowly) and a hydrodynamic model was used to test breaching options. Pre-restoration monitoring was completed in 2009–2010, the old dike was breached in October 2010, and post-breac…	local	Bay of Fundy dikelands with 2 restoration cells and 2 reference sites	Bay of Fundy, Canada	Canada	NA	Bay of Fundy	before v. after	Monitored before and after; restoration sites compared to control (reference) sites	include	NA
70	12467980	include	NA	NULL	full search	Avery Paxton	1707177600	1707177600	not duplicate - include	NULL	yes	book / chapter	Boone, L. K., Ollerhead, J., Barbeau, M. A., Beck, A. D., Sanderson, B. G., and McLellan, N. R.	2017	Returning the tide to dikelands in a macrotidal and ice-influenced environment: Challenges and lessons learned	Coastal Research Library	21	705-749-	10.1007/978-3-319-56179-0_21	https://link.springer.com/chapter/10.1007/978-3-319-56179-0_21	yes - include	NA	include	salt marsh	NA	Salt marsh restoration in Bay of Fundy, Canada	include	restore system	Managed realignment; salt marsh restoration and opening to remove/retrofit dikelands; The objective of this chapter is to take lessons learned from the design, implementation and monitoring over 6 years (1 year pre-breaching of the dike and 5 years post) of the Fort Beauséjour salt marsh restoration in the upper Bay of Fundy,	managed realignment	include	Goals included: fully flood at high tide (i.e., the water level in the Bay and cells should be equal); drain slowly to maximize the opportunity for sediment deposition; and minimize wave impact on the new agricultural dike. The main goal here was to maximize sediment deposition to build up the elevation in the cells so that salt marsh could begin to re-establish; in other words, a geomorphic foun…	both	monitored 1 year before; breached dike October 2010; monitored 5years following	no	include	observational	The objective of this chapter is to take lessons learned from the design, implementation and monitoring over 6 years (1 year pre-breaching of the dike and 5 years post) of the Fort Beauséjour salt marsh restoration in the upper Bay of Fundy, and consider how they can be applied to future restoration projects in a similar environment.	This project involved a managed re-alignment, with two restoration cells and two reference sites. Before breaching, design criteria were established (e.g., the restoration cells must fully flood at high tide and drain slowly) and a hydrodynamic model was used to test breaching options. Pre-restoration monitoring was completed in 2009–2010, the old dike was breached in October 2010, and post-breac…	local	Bay of Fundy dikelands with 2 restoration cells and 2 reference sites	Bay of Fundy, Canada	Canada	NA	Bay of Fundy	NBS v. green	Monitored before and after; restoration sites compared to control (reference) sites	include	NA
71	12467980	include	NA	NULL	full search	Avery Paxton	1707177600	1707177600	not duplicate - include	NULL	yes	book / chapter	Boone, L. K., Ollerhead, J., Barbeau, M. A., Beck, A. D., Sanderson, B. G., and McLellan, N. R.	2017	Returning the tide to dikelands in a macrotidal and ice-influenced environment: Challenges and lessons learned	Coastal Research Library	21	705-749-	10.1007/978-3-319-56179-0_21	https://link.springer.com/chapter/10.1007/978-3-319-56179-0_21	yes - include	NA	include	salt marsh	NA	Salt marsh restoration in Bay of Fundy, Canada	include	restore system	Managed realignment; salt marsh restoration and opening to remove/retrofit dikelands; The objective of this chapter is to take lessons learned from the design, implementation and monitoring over 6 years (1 year pre-breaching of the dike and 5 years post) of the Fort Beauséjour salt marsh restoration in the upper Bay of Fundy,	managed realignment	include	Goals included: fully flood at high tide (i.e., the water level in the Bay and cells should be equal); drain slowly to maximize the opportunity for sediment deposition; and minimize wave impact on the new agricultural dike. The main goal here was to maximize sediment deposition to build up the elevation in the cells so that salt marsh could begin to re-establish; in other words, a geomorphic foun…	both	monitored 1 year before; breached dike October 2010; monitored 5years following	no	include	observational	The objective of this chapter is to take lessons learned from the design, implementation and monitoring over 6 years (1 year pre-breaching of the dike and 5 years post) of the Fort Beauséjour salt marsh restoration in the upper Bay of Fundy, and consider how they can be applied to future restoration projects in a similar environment.	This project involved a managed re-alignment, with two restoration cells and two reference sites. Before breaching, design criteria were established (e.g., the restoration cells must fully flood at high tide and drain slowly) and a hydrodynamic model was used to test breaching options. Pre-restoration monitoring was completed in 2009–2010, the old dike was breached in October 2010, and post-breac…	local	Bay of Fundy dikelands with 2 restoration cells and 2 reference sites	Bay of Fundy, Canada	Canada	NA	Bay of Fundy	before v. after	Monitored before and after; restoration sites compared to control (reference) sites	include	NA
72	12467980	include	NA	NULL	full search	Avery Paxton	1707177600	1707177600	not duplicate - include	NULL	yes	book / chapter	Boone, L. K., Ollerhead, J., Barbeau, M. A., Beck, A. D., Sanderson, B. G., and McLellan, N. R.	2017	Returning the tide to dikelands in a macrotidal and ice-influenced environment: Challenges and lessons learned	Coastal Research Library	21	705-749-	10.1007/978-3-319-56179-0_21	https://link.springer.com/chapter/10.1007/978-3-319-56179-0_21	yes - include	NA	include	salt marsh	NA	Salt marsh restoration in Bay of Fundy, Canada	include	alter gray structure	Managed realignment; salt marsh restoration and opening to remove/retrofit dikelands; The objective of this chapter is to take lessons learned from the design, implementation and monitoring over 6 years (1 year pre-breaching of the dike and 5 years post) of the Fort Beauséjour salt marsh restoration in the upper Bay of Fundy,	managed realignment	include	Goals included: fully flood at high tide (i.e., the water level in the Bay and cells should be equal); drain slowly to maximize the opportunity for sediment deposition; and minimize wave impact on the new agricultural dike. The main goal here was to maximize sediment deposition to build up the elevation in the cells so that salt marsh could begin to re-establish; in other words, a geomorphic foun…	both	monitored 1 year before; breached dike October 2010; monitored 5years following	no	include	observational	The objective of this chapter is to take lessons learned from the design, implementation and monitoring over 6 years (1 year pre-breaching of the dike and 5 years post) of the Fort Beauséjour salt marsh restoration in the upper Bay of Fundy, and consider how they can be applied to future restoration projects in a similar environment.	This project involved a managed re-alignment, with two restoration cells and two reference sites. Before breaching, design criteria were established (e.g., the restoration cells must fully flood at high tide and drain slowly) and a hydrodynamic model was used to test breaching options. Pre-restoration monitoring was completed in 2009–2010, the old dike was breached in October 2010, and post-breac…	local	Bay of Fundy dikelands with 2 restoration cells and 2 reference sites	Bay of Fundy, Canada	Canada	NA	Bay of Fundy	NBS v. green	Monitored before and after; restoration sites compared to control (reference) sites	include	NA
73	12467980	include	NA	NULL	full search	Avery Paxton	1707177600	1707177600	not duplicate - include	NULL	yes	book / chapter	Boone, L. K., Ollerhead, J., Barbeau, M. A., Beck, A. D., Sanderson, B. G., and McLellan, N. R.	2017	Returning the tide to dikelands in a macrotidal and ice-influenced environment: Challenges and lessons learned	Coastal Research Library	21	705-749-	10.1007/978-3-319-56179-0_21	https://link.springer.com/chapter/10.1007/978-3-319-56179-0_21	yes - include	NA	include	salt marsh	NA	Salt marsh restoration in Bay of Fundy, Canada	include	alter gray structure	Managed realignment; salt marsh restoration and opening to remove/retrofit dikelands; The objective of this chapter is to take lessons learned from the design, implementation and monitoring over 6 years (1 year pre-breaching of the dike and 5 years post) of the Fort Beauséjour salt marsh restoration in the upper Bay of Fundy,	managed realignment	include	Goals included: fully flood at high tide (i.e., the water level in the Bay and cells should be equal); drain slowly to maximize the opportunity for sediment deposition; and minimize wave impact on the new agricultural dike. The main goal here was to maximize sediment deposition to build up the elevation in the cells so that salt marsh could begin to re-establish; in other words, a geomorphic foun…	both	monitored 1 year before; breached dike October 2010; monitored 5years following	no	include	observational	The objective of this chapter is to take lessons learned from the design, implementation and monitoring over 6 years (1 year pre-breaching of the dike and 5 years post) of the Fort Beauséjour salt marsh restoration in the upper Bay of Fundy, and consider how they can be applied to future restoration projects in a similar environment.	This project involved a managed re-alignment, with two restoration cells and two reference sites. Before breaching, design criteria were established (e.g., the restoration cells must fully flood at high tide and drain slowly) and a hydrodynamic model was used to test breaching options. Pre-restoration monitoring was completed in 2009–2010, the old dike was breached in October 2010, and post-breac…	local	Bay of Fundy dikelands with 2 restoration cells and 2 reference sites	Bay of Fundy, Canada	Canada	NA	Bay of Fundy	before v. after	Monitored before and after; restoration sites compared to control (reference) sites	include	NA
74	12467980	include	NA	NULL	full search	Avery Paxton	1707177600	1707177600	not duplicate - include	NULL	yes	book / chapter	Boone, L. K., Ollerhead, J., Barbeau, M. A., Beck, A. D., Sanderson, B. G., and McLellan, N. R.	2017	Returning the tide to dikelands in a macrotidal and ice-influenced environment: Challenges and lessons learned	Coastal Research Library	21	705-749-	10.1007/978-3-319-56179-0_21	https://link.springer.com/chapter/10.1007/978-3-319-56179-0_21	yes - include	NA	include	salt marsh	NA	Salt marsh restoration in Bay of Fundy, Canada	include	restore system	Managed realignment; salt marsh restoration and opening to remove/retrofit dikelands; The objective of this chapter is to take lessons learned from the design, implementation and monitoring over 6 years (1 year pre-breaching of the dike and 5 years post) of the Fort Beauséjour salt marsh restoration in the upper Bay of Fundy,	managed realignment	include	Goals included: fully flood at high tide (i.e., the water level in the Bay and cells should be equal); drain slowly to maximize the opportunity for sediment deposition; and minimize wave impact on the new agricultural dike. The main goal here was to maximize sediment deposition to build up the elevation in the cells so that salt marsh could begin to re-establish; in other words, a geomorphic foun…	both	monitored 1 year before; breached dike October 2010; monitored 5years following	no	include	observational	The objective of this chapter is to take lessons learned from the design, implementation and monitoring over 6 years (1 year pre-breaching of the dike and 5 years post) of the Fort Beauséjour salt marsh restoration in the upper Bay of Fundy, and consider how they can be applied to future restoration projects in a similar environment.	This project involved a managed re-alignment, with two restoration cells and two reference sites. Before breaching, design criteria were established (e.g., the restoration cells must fully flood at high tide and drain slowly) and a hydrodynamic model was used to test breaching options. Pre-restoration monitoring was completed in 2009–2010, the old dike was breached in October 2010, and post-breac…	local	Bay of Fundy dikelands with 2 restoration cells and 2 reference sites	Bay of Fundy, Canada	Canada	NA	Bay of Fundy	NBS v. green	Monitored before and after; restoration sites compared to control (reference) sites	include	NA
75	12467980	include	NA	NULL	full search	Avery Paxton	1707177600	1707177600	not duplicate - include	NULL	yes	book / chapter	Boone, L. K., Ollerhead, J., Barbeau, M. A., Beck, A. D., Sanderson, B. G., and McLellan, N. R.	2017	Returning the tide to dikelands in a macrotidal and ice-influenced environment: Challenges and lessons learned	Coastal Research Library	21	705-749-	10.1007/978-3-319-56179-0_21	https://link.springer.com/chapter/10.1007/978-3-319-56179-0_21	yes - include	NA	include	salt marsh	NA	Salt marsh restoration in Bay of Fundy, Canada	include	restore system	Managed realignment; salt marsh restoration and opening to remove/retrofit dikelands; The objective of this chapter is to take lessons learned from the design, implementation and monitoring over 6 years (1 year pre-breaching of the dike and 5 years post) of the Fort Beauséjour salt marsh restoration in the upper Bay of Fundy,	managed realignment	include	Goals included: fully flood at high tide (i.e., the water level in the Bay and cells should be equal); drain slowly to maximize the opportunity for sediment deposition; and minimize wave impact on the new agricultural dike. The main goal here was to maximize sediment deposition to build up the elevation in the cells so that salt marsh could begin to re-establish; in other words, a geomorphic foun…	both	monitored 1 year before; breached dike October 2010; monitored 5years following	no	include	observational	The objective of this chapter is to take lessons learned from the design, implementation and monitoring over 6 years (1 year pre-breaching of the dike and 5 years post) of the Fort Beauséjour salt marsh restoration in the upper Bay of Fundy, and consider how they can be applied to future restoration projects in a similar environment.	This project involved a managed re-alignment, with two restoration cells and two reference sites. Before breaching, design criteria were established (e.g., the restoration cells must fully flood at high tide and drain slowly) and a hydrodynamic model was used to test breaching options. Pre-restoration monitoring was completed in 2009–2010, the old dike was breached in October 2010, and post-breac…	local	Bay of Fundy dikelands with 2 restoration cells and 2 reference sites	Bay of Fundy, Canada	Canada	NA	Bay of Fundy	before v. after	Monitored before and after; restoration sites compared to control (reference) sites	include	NA
76	12467980	include	NA	NULL	full search	Avery Paxton	1707177600	1707177600	not duplicate - include	NULL	yes	book / chapter	Boone, L. K., Ollerhead, J., Barbeau, M. A., Beck, A. D., Sanderson, B. G., and McLellan, N. R.	2017	Returning the tide to dikelands in a macrotidal and ice-influenced environment: Challenges and lessons learned	Coastal Research Library	21	705-749-	10.1007/978-3-319-56179-0_21	https://link.springer.com/chapter/10.1007/978-3-319-56179-0_21	yes - include	NA	include	salt marsh	NA	Salt marsh restoration in Bay of Fundy, Canada	include	alter gray structure	Managed realignment; salt marsh restoration and opening to remove/retrofit dikelands; The objective of this chapter is to take lessons learned from the design, implementation and monitoring over 6 years (1 year pre-breaching of the dike and 5 years post) of the Fort Beauséjour salt marsh restoration in the upper Bay of Fundy,	managed realignment	include	Goals included: fully flood at high tide (i.e., the water level in the Bay and cells should be equal); drain slowly to maximize the opportunity for sediment deposition; and minimize wave impact on the new agricultural dike. The main goal here was to maximize sediment deposition to build up the elevation in the cells so that salt marsh could begin to re-establish; in other words, a geomorphic foun…	both	monitored 1 year before; breached dike October 2010; monitored 5years following	no	include	observational	The objective of this chapter is to take lessons learned from the design, implementation and monitoring over 6 years (1 year pre-breaching of the dike and 5 years post) of the Fort Beauséjour salt marsh restoration in the upper Bay of Fundy, and consider how they can be applied to future restoration projects in a similar environment.	This project involved a managed re-alignment, with two restoration cells and two reference sites. Before breaching, design criteria were established (e.g., the restoration cells must fully flood at high tide and drain slowly) and a hydrodynamic model was used to test breaching options. Pre-restoration monitoring was completed in 2009–2010, the old dike was breached in October 2010, and post-breac…	local	Bay of Fundy dikelands with 2 restoration cells and 2 reference sites	Bay of Fundy, Canada	Canada	NA	Bay of Fundy	NBS v. green	Monitored before and after; restoration sites compared to control (reference) sites	include	NA
77	12467980	include	NA	NULL	full search	Avery Paxton	1707177600	1707177600	not duplicate - include	NULL	yes	book / chapter	Boone, L. K., Ollerhead, J., Barbeau, M. A., Beck, A. D., Sanderson, B. G., and McLellan, N. R.	2017	Returning the tide to dikelands in a macrotidal and ice-influenced environment: Challenges and lessons learned	Coastal Research Library	21	705-749-	10.1007/978-3-319-56179-0_21	https://link.springer.com/chapter/10.1007/978-3-319-56179-0_21	yes - include	NA	include	salt marsh	NA	Salt marsh restoration in Bay of Fundy, Canada	include	alter gray structure	Managed realignment; salt marsh restoration and opening to remove/retrofit dikelands; The objective of this chapter is to take lessons learned from the design, implementation and monitoring over 6 years (1 year pre-breaching of the dike and 5 years post) of the Fort Beauséjour salt marsh restoration in the upper Bay of Fundy,	managed realignment	include	Goals included: fully flood at high tide (i.e., the water level in the Bay and cells should be equal); drain slowly to maximize the opportunity for sediment deposition; and minimize wave impact on the new agricultural dike. The main goal here was to maximize sediment deposition to build up the elevation in the cells so that salt marsh could begin to re-establish; in other words, a geomorphic foun…	both	monitored 1 year before; breached dike October 2010; monitored 5years following	no	include	observational	The objective of this chapter is to take lessons learned from the design, implementation and monitoring over 6 years (1 year pre-breaching of the dike and 5 years post) of the Fort Beauséjour salt marsh restoration in the upper Bay of Fundy, and consider how they can be applied to future restoration projects in a similar environment.	This project involved a managed re-alignment, with two restoration cells and two reference sites. Before breaching, design criteria were established (e.g., the restoration cells must fully flood at high tide and drain slowly) and a hydrodynamic model was used to test breaching options. Pre-restoration monitoring was completed in 2009–2010, the old dike was breached in October 2010, and post-breac…	local	Bay of Fundy dikelands with 2 restoration cells and 2 reference sites	Bay of Fundy, Canada	Canada	NA	Bay of Fundy	before v. after	Monitored before and after; restoration sites compared to control (reference) sites	include	NA
78	12473957	include	NA	NULL	full search	Savannah Paliotti	1717891200	1719446400	not duplicate - include	NULL	yes	peer reviewed	Giang, H. T. L. and Manh, D. Q. and Huy, N. Q.	2020	USE OF SALT-MARSH SITE CLASSIFICATION FOR MANGROVE FOREST DEVELOPMENT AND REFORESTATION IN THE COASTAL AREA OF THAI BINH PROVINCE IN THE CONTEXT OF CLIMATE CHANGE	NA	NA	1155-1162-	10.1007/978-981-15-0291-0_158	https://link.springer.com/chapter/10.1007/978-981-15-0291-0_158	yes - include	NA	include	mangrove	n/a	mangrove planting	include	restore system	mangrove reforestation with different planting techniques	NA	include	used field data to determine probability of sediment accretion from planted mangroves	evaluated outcome	NULL	no	include	experimental	use of salt-marsh site classification to select suitable mangrove species for mangrove forest development and reforestation	40 temporary sampling plots, representative of two types of mangrove plantations	regional	461 ha	Thai Binh Province	Vietnam	NA	NA	projects or sites	different site conditions for mangrove planting.	include	NA
79	12473957	include	NA	NULL	full search	Savannah Paliotti	1717891200	1719446400	not duplicate - include	NULL	yes	peer reviewed	Giang, H. T. L. and Manh, D. Q. and Huy, N. Q.	2020	USE OF SALT-MARSH SITE CLASSIFICATION FOR MANGROVE FOREST DEVELOPMENT AND REFORESTATION IN THE COASTAL AREA OF THAI BINH PROVINCE IN THE CONTEXT OF CLIMATE CHANGE	NA	NA	1155-1162-	10.1007/978-981-15-0291-0_158	https://link.springer.com/chapter/10.1007/978-981-15-0291-0_158	yes - include	NA	include	mangrove	n/a	mangrove planting	include	restore system	mangrove reforestation with different planting techniques	NA	include	used field data to determine probability of sediment accretion from planted mangroves	evaluated outcome	NULL	no	include	experimental	use of salt-marsh site classification to select suitable mangrove species for mangrove forest development and reforestation	40 temporary sampling plots, representative of two types of mangrove plantations	regional	461 ha	Thai Binh Province	Vietnam	NA	NA	projects or sites	different site conditions for mangrove planting.	include	NA
80	12460829	include	NA	coded storm damage as lateral sediment/morphology and erosion as vertical	full search	Avery Paxton	1717027200	1717027200	not duplicate - include	NULL	yes	peer reviewed	Gittman, Rachel K. and Popowich, Alyssa M. and Bruno, John F. and Peterson, Charles H.	2014	Marshes with and without sills protect estuarine shorelines from erosion better than bulkheads during a Category 1 hurricane	Ocean & Coastal Management	102	94-102-	10.1016/j.ocecoaman.2014.09.016	<Go to ISI>://WOS:000347579600013 and https://www.sciencedirect.com/science/article/pii/S096456911400297X?via%3Dihub	yes - include	NA	include	salt marsh	natural	marsh sills constructed of granite boulders	include	add structure - natural	marsh sills of piled granite boulders	NA	include	goal of sills was coastal protection; evaluated outcome of erosion and elevation	both	built between 2002 and 2007; study between 2010 and 2011, so sites potentially 3 to 8 years old	no	include	observational	The hypothesis that bulkheads, riprap revetments, marshes with sills, and marshes without sills, differ in their ability to protect the shoreline from erosion during a storm event was tested during Hurricane Irene.	Our study included: 1) visual classification of the extent of shoreline damage as a function of shoreline protection type over long extents of the back-barrier shorelines of Bogue Banks and the Outer Banks, NC, immediately after passage of Hurricane Irene; and 2) erosion analysis of marshes with and without sills along Bogue Sound, NC, before and after Hurricane Irene.	local	marshes along the coast of NC	north carolina coast	United States of America	North Carolina	NA	NBS v. gray	Our study included: 1) visual classification of the extent of shoreline damage as a function of shoreline protection type over long extents of the back-barrier shorelines of Bogue Banks and the Outer Banks, NC, immediately after passage of Hurricane Irene; and 2) erosion analysis of marshes with and without sills along Bogue Sound, NC, before and after Hurricane Irene	include	NA
81	12460829	include	NA	coded storm damage as lateral sediment/morphology and erosion as vertical	full search	Avery Paxton	1717027200	1717027200	not duplicate - include	NULL	yes	peer reviewed	Gittman, Rachel K. and Popowich, Alyssa M. and Bruno, John F. and Peterson, Charles H.	2014	Marshes with and without sills protect estuarine shorelines from erosion better than bulkheads during a Category 1 hurricane	Ocean & Coastal Management	102	94-102-	10.1016/j.ocecoaman.2014.09.016	<Go to ISI>://WOS:000347579600013 and https://www.sciencedirect.com/science/article/pii/S096456911400297X?via%3Dihub	yes - include	NA	include	salt marsh	natural	marsh sills constructed of granite boulders	include	add structure - natural	marsh sills of piled granite boulders	NA	include	goal of sills was coastal protection; evaluated outcome of erosion and elevation	both	built between 2002 and 2007; study between 2010 and 2011, so sites potentially 3 to 8 years old	no	include	observational	The hypothesis that bulkheads, riprap revetments, marshes with sills, and marshes without sills, differ in their ability to protect the shoreline from erosion during a storm event was tested during Hurricane Irene.	Our study included: 1) visual classification of the extent of shoreline damage as a function of shoreline protection type over long extents of the back-barrier shorelines of Bogue Banks and the Outer Banks, NC, immediately after passage of Hurricane Irene; and 2) erosion analysis of marshes with and without sills along Bogue Sound, NC, before and after Hurricane Irene.	local	marshes along the coast of NC	north carolina coast	United States of America	North Carolina	NA	NBS v. gray	Our study included: 1) visual classification of the extent of shoreline damage as a function of shoreline protection type over long extents of the back-barrier shorelines of Bogue Banks and the Outer Banks, NC, immediately after passage of Hurricane Irene; and 2) erosion analysis of marshes with and without sills along Bogue Sound, NC, before and after Hurricane Irene	include	NA
82	12460829	include	NA	coded storm damage as lateral sediment/morphology and erosion as vertical	full search	Avery Paxton	1717027200	1717027200	not duplicate - include	NULL	yes	peer reviewed	Gittman, Rachel K. and Popowich, Alyssa M. and Bruno, John F. and Peterson, Charles H.	2014	Marshes with and without sills protect estuarine shorelines from erosion better than bulkheads during a Category 1 hurricane	Ocean & Coastal Management	102	94-102-	10.1016/j.ocecoaman.2014.09.016	<Go to ISI>://WOS:000347579600013 and https://www.sciencedirect.com/science/article/pii/S096456911400297X?via%3Dihub	yes - include	NA	include	salt marsh	natural	marsh sills constructed of granite boulders	include	add structure - natural	marsh sills of piled granite boulders	NA	include	goal of sills was coastal protection; evaluated outcome of erosion and elevation	both	built between 2002 and 2007; study between 2010 and 2011, so sites potentially 3 to 8 years old	no	include	observational	The hypothesis that bulkheads, riprap revetments, marshes with sills, and marshes without sills, differ in their ability to protect the shoreline from erosion during a storm event was tested during Hurricane Irene.	Our study included: 1) visual classification of the extent of shoreline damage as a function of shoreline protection type over long extents of the back-barrier shorelines of Bogue Banks and the Outer Banks, NC, immediately after passage of Hurricane Irene; and 2) erosion analysis of marshes with and without sills along Bogue Sound, NC, before and after Hurricane Irene.	local	marshes along the coast of NC	north carolina coast	United States of America	North Carolina	NA	NBS v. green	Our study included: 1) visual classification of the extent of shoreline damage as a function of shoreline protection type over long extents of the back-barrier shorelines of Bogue Banks and the Outer Banks, NC, immediately after passage of Hurricane Irene; and 2) erosion analysis of marshes with and without sills along Bogue Sound, NC, before and after Hurricane Irene	include	NA
83	12460829	include	NA	coded storm damage as lateral sediment/morphology and erosion as vertical	full search	Avery Paxton	1717027200	1717027200	not duplicate - include	NULL	yes	peer reviewed	Gittman, Rachel K. and Popowich, Alyssa M. and Bruno, John F. and Peterson, Charles H.	2014	Marshes with and without sills protect estuarine shorelines from erosion better than bulkheads during a Category 1 hurricane	Ocean & Coastal Management	102	94-102-	10.1016/j.ocecoaman.2014.09.016	<Go to ISI>://WOS:000347579600013 and https://www.sciencedirect.com/science/article/pii/S096456911400297X?via%3Dihub	yes - include	NA	include	salt marsh	natural	marsh sills constructed of granite boulders	include	add structure - natural	marsh sills of piled granite boulders	NA	include	goal of sills was coastal protection; evaluated outcome of erosion and elevation	both	built between 2002 and 2007; study between 2010 and 2011, so sites potentially 3 to 8 years old	no	include	observational	The hypothesis that bulkheads, riprap revetments, marshes with sills, and marshes without sills, differ in their ability to protect the shoreline from erosion during a storm event was tested during Hurricane Irene.	Our study included: 1) visual classification of the extent of shoreline damage as a function of shoreline protection type over long extents of the back-barrier shorelines of Bogue Banks and the Outer Banks, NC, immediately after passage of Hurricane Irene; and 2) erosion analysis of marshes with and without sills along Bogue Sound, NC, before and after Hurricane Irene.	local	marshes along the coast of NC	north carolina coast	United States of America	North Carolina	NA	NBS v. green	Our study included: 1) visual classification of the extent of shoreline damage as a function of shoreline protection type over long extents of the back-barrier shorelines of Bogue Banks and the Outer Banks, NC, immediately after passage of Hurricane Irene; and 2) erosion analysis of marshes with and without sills along Bogue Sound, NC, before and after Hurricane Irene	include	NA
84	12460829	include	NA	coded storm damage as lateral sediment/morphology and erosion as vertical	full search	Avery Paxton	1717027200	1717027200	not duplicate - include	NULL	yes	peer reviewed	Gittman, Rachel K. and Popowich, Alyssa M. and Bruno, John F. and Peterson, Charles H.	2014	Marshes with and without sills protect estuarine shorelines from erosion better than bulkheads during a Category 1 hurricane	Ocean & Coastal Management	102	94-102-	10.1016/j.ocecoaman.2014.09.016	<Go to ISI>://WOS:000347579600013 and https://www.sciencedirect.com/science/article/pii/S096456911400297X?via%3Dihub	yes - include	NA	include	salt marsh	natural	marsh sills constructed of granite boulders	include	add structure - natural	marsh sills of piled granite boulders	NA	include	goal of sills was coastal protection; evaluated outcome of erosion and elevation	both	built between 2002 and 2007; study between 2010 and 2011, so sites potentially 3 to 8 years old	no	include	observational	The hypothesis that bulkheads, riprap revetments, marshes with sills, and marshes without sills, differ in their ability to protect the shoreline from erosion during a storm event was tested during Hurricane Irene.	Our study included: 1) visual classification of the extent of shoreline damage as a function of shoreline protection type over long extents of the back-barrier shorelines of Bogue Banks and the Outer Banks, NC, immediately after passage of Hurricane Irene; and 2) erosion analysis of marshes with and without sills along Bogue Sound, NC, before and after Hurricane Irene.	local	marshes along the coast of NC	north carolina coast	United States of America	North Carolina	NA	temporal	Our study included: 1) visual classification of the extent of shoreline damage as a function of shoreline protection type over long extents of the back-barrier shorelines of Bogue Banks and the Outer Banks, NC, immediately after passage of Hurricane Irene; and 2) erosion analysis of marshes with and without sills along Bogue Sound, NC, before and after Hurricane Irene	include	NA
85	12460829	include	NA	coded storm damage as lateral sediment/morphology and erosion as vertical	full search	Avery Paxton	1717027200	1717027200	not duplicate - include	NULL	yes	peer reviewed	Gittman, Rachel K. and Popowich, Alyssa M. and Bruno, John F. and Peterson, Charles H.	2014	Marshes with and without sills protect estuarine shorelines from erosion better than bulkheads during a Category 1 hurricane	Ocean & Coastal Management	102	94-102-	10.1016/j.ocecoaman.2014.09.016	<Go to ISI>://WOS:000347579600013 and https://www.sciencedirect.com/science/article/pii/S096456911400297X?via%3Dihub	yes - include	NA	include	salt marsh	natural	marsh sills constructed of granite boulders	include	add structure - natural	marsh sills of piled granite boulders	NA	include	goal of sills was coastal protection; evaluated outcome of erosion and elevation	both	built between 2002 and 2007; study between 2010 and 2011, so sites potentially 3 to 8 years old	no	include	observational	The hypothesis that bulkheads, riprap revetments, marshes with sills, and marshes without sills, differ in their ability to protect the shoreline from erosion during a storm event was tested during Hurricane Irene.	Our study included: 1) visual classification of the extent of shoreline damage as a function of shoreline protection type over long extents of the back-barrier shorelines of Bogue Banks and the Outer Banks, NC, immediately after passage of Hurricane Irene; and 2) erosion analysis of marshes with and without sills along Bogue Sound, NC, before and after Hurricane Irene.	local	marshes along the coast of NC	north carolina coast	United States of America	North Carolina	NA	temporal	Our study included: 1) visual classification of the extent of shoreline damage as a function of shoreline protection type over long extents of the back-barrier shorelines of Bogue Banks and the Outer Banks, NC, immediately after passage of Hurricane Irene; and 2) erosion analysis of marshes with and without sills along Bogue Sound, NC, before and after Hurricane Irene	include	NA
86	12460829	include	NA	coded storm damage as lateral sediment/morphology and erosion as vertical	full search	Avery Paxton	1717027200	1717027200	not duplicate - include	NULL	yes	peer reviewed	Gittman, Rachel K. and Popowich, Alyssa M. and Bruno, John F. and Peterson, Charles H.	2014	Marshes with and without sills protect estuarine shorelines from erosion better than bulkheads during a Category 1 hurricane	Ocean & Coastal Management	102	94-102-	10.1016/j.ocecoaman.2014.09.016	<Go to ISI>://WOS:000347579600013 and https://www.sciencedirect.com/science/article/pii/S096456911400297X?via%3Dihub	yes - include	NA	include	salt marsh	natural	marsh sills constructed of granite boulders	include	add structure - natural	marsh sills of piled granite boulders	NA	include	goal of sills was coastal protection; evaluated outcome of erosion and elevation	both	built between 2002 and 2007; study between 2010 and 2011, so sites potentially 3 to 8 years old	no	include	observational	The hypothesis that bulkheads, riprap revetments, marshes with sills, and marshes without sills, differ in their ability to protect the shoreline from erosion during a storm event was tested during Hurricane Irene.	Our study included: 1) visual classification of the extent of shoreline damage as a function of shoreline protection type over long extents of the back-barrier shorelines of Bogue Banks and the Outer Banks, NC, immediately after passage of Hurricane Irene; and 2) erosion analysis of marshes with and without sills along Bogue Sound, NC, before and after Hurricane Irene.	local	marshes along the coast of NC	north carolina coast	United States of America	North Carolina	NA	projects or sites	Our study included: 1) visual classification of the extent of shoreline damage as a function of shoreline protection type over long extents of the back-barrier shorelines of Bogue Banks and the Outer Banks, NC, immediately after passage of Hurricane Irene; and 2) erosion analysis of marshes with and without sills along Bogue Sound, NC, before and after Hurricane Irene	include	NA
87	12460829	include	NA	coded storm damage as lateral sediment/morphology and erosion as vertical	full search	Avery Paxton	1717027200	1717027200	not duplicate - include	NULL	yes	peer reviewed	Gittman, Rachel K. and Popowich, Alyssa M. and Bruno, John F. and Peterson, Charles H.	2014	Marshes with and without sills protect estuarine shorelines from erosion better than bulkheads during a Category 1 hurricane	Ocean & Coastal Management	102	94-102-	10.1016/j.ocecoaman.2014.09.016	<Go to ISI>://WOS:000347579600013 and https://www.sciencedirect.com/science/article/pii/S096456911400297X?via%3Dihub	yes - include	NA	include	salt marsh	natural	marsh sills constructed of granite boulders	include	add structure - natural	marsh sills of piled granite boulders	NA	include	goal of sills was coastal protection; evaluated outcome of erosion and elevation	both	built between 2002 and 2007; study between 2010 and 2011, so sites potentially 3 to 8 years old	no	include	observational	The hypothesis that bulkheads, riprap revetments, marshes with sills, and marshes without sills, differ in their ability to protect the shoreline from erosion during a storm event was tested during Hurricane Irene.	Our study included: 1) visual classification of the extent of shoreline damage as a function of shoreline protection type over long extents of the back-barrier shorelines of Bogue Banks and the Outer Banks, NC, immediately after passage of Hurricane Irene; and 2) erosion analysis of marshes with and without sills along Bogue Sound, NC, before and after Hurricane Irene.	local	marshes along the coast of NC	north carolina coast	United States of America	North Carolina	NA	projects or sites	Our study included: 1) visual classification of the extent of shoreline damage as a function of shoreline protection type over long extents of the back-barrier shorelines of Bogue Banks and the Outer Banks, NC, immediately after passage of Hurricane Irene; and 2) erosion analysis of marshes with and without sills along Bogue Sound, NC, before and after Hurricane Irene	include	NA
88	12460829	include	NA	coded storm damage as lateral sediment/morphology and erosion as vertical	full search	Avery Paxton	1717027200	1717027200	not duplicate - include	NULL	yes	peer reviewed	Gittman, Rachel K. and Popowich, Alyssa M. and Bruno, John F. and Peterson, Charles H.	2014	Marshes with and without sills protect estuarine shorelines from erosion better than bulkheads during a Category 1 hurricane	Ocean & Coastal Management	102	94-102-	10.1016/j.ocecoaman.2014.09.016	<Go to ISI>://WOS:000347579600013 and https://www.sciencedirect.com/science/article/pii/S096456911400297X?via%3Dihub	yes - include	NA	include	salt marsh	natural	marsh sills constructed of granite boulders	include	add structure - natural	marsh sills of piled granite boulders	NA	include	goal of sills was coastal protection; evaluated outcome of erosion and elevation	both	built between 2002 and 2007; study between 2010 and 2011, so sites potentially 3 to 8 years old	no	include	observational	The hypothesis that bulkheads, riprap revetments, marshes with sills, and marshes without sills, differ in their ability to protect the shoreline from erosion during a storm event was tested during Hurricane Irene.	Our study included: 1) visual classification of the extent of shoreline damage as a function of shoreline protection type over long extents of the back-barrier shorelines of Bogue Banks and the Outer Banks, NC, immediately after passage of Hurricane Irene; and 2) erosion analysis of marshes with and without sills along Bogue Sound, NC, before and after Hurricane Irene.	local	marshes along the coast of NC	north carolina coast	United States of America	North Carolina	NA	different types of NBS interventions (e.g.	Our study included: 1) visual classification of the extent of shoreline damage as a function of shoreline protection type over long extents of the back-barrier shorelines of Bogue Banks and the Outer Banks, NC, immediately after passage of Hurricane Irene; and 2) erosion analysis of marshes with and without sills along Bogue Sound, NC, before and after Hurricane Irene	include	NA
89	12460829	include	NA	coded storm damage as lateral sediment/morphology and erosion as vertical	full search	Avery Paxton	1717027200	1717027200	not duplicate - include	NULL	yes	peer reviewed	Gittman, Rachel K. and Popowich, Alyssa M. and Bruno, John F. and Peterson, Charles H.	2014	Marshes with and without sills protect estuarine shorelines from erosion better than bulkheads during a Category 1 hurricane	Ocean & Coastal Management	102	94-102-	10.1016/j.ocecoaman.2014.09.016	<Go to ISI>://WOS:000347579600013 and https://www.sciencedirect.com/science/article/pii/S096456911400297X?via%3Dihub	yes - include	NA	include	salt marsh	natural	marsh sills constructed of granite boulders	include	add structure - natural	marsh sills of piled granite boulders	NA	include	goal of sills was coastal protection; evaluated outcome of erosion and elevation	both	built between 2002 and 2007; study between 2010 and 2011, so sites potentially 3 to 8 years old	no	include	observational	The hypothesis that bulkheads, riprap revetments, marshes with sills, and marshes without sills, differ in their ability to protect the shoreline from erosion during a storm event was tested during Hurricane Irene.	Our study included: 1) visual classification of the extent of shoreline damage as a function of shoreline protection type over long extents of the back-barrier shorelines of Bogue Banks and the Outer Banks, NC, immediately after passage of Hurricane Irene; and 2) erosion analysis of marshes with and without sills along Bogue Sound, NC, before and after Hurricane Irene.	local	marshes along the coast of NC	north carolina coast	United States of America	North Carolina	NA	different types of NBS interventions (e.g.	Our study included: 1) visual classification of the extent of shoreline damage as a function of shoreline protection type over long extents of the back-barrier shorelines of Bogue Banks and the Outer Banks, NC, immediately after passage of Hurricane Irene; and 2) erosion analysis of marshes with and without sills along Bogue Sound, NC, before and after Hurricane Irene	include	NA
90	12460829	include	NA	coded storm damage as lateral sediment/morphology and erosion as vertical	full search	Avery Paxton	1717027200	1717027200	not duplicate - include	NULL	yes	peer reviewed	Gittman, Rachel K. and Popowich, Alyssa M. and Bruno, John F. and Peterson, Charles H.	2014	Marshes with and without sills protect estuarine shorelines from erosion better than bulkheads during a Category 1 hurricane	Ocean & Coastal Management	102	94-102-	10.1016/j.ocecoaman.2014.09.016	<Go to ISI>://WOS:000347579600013 and https://www.sciencedirect.com/science/article/pii/S096456911400297X?via%3Dihub	yes - include	NA	include	salt marsh	natural	marsh sills constructed of granite boulders	include	add structure - natural	marsh sills of piled granite boulders	NA	include	goal of sills was coastal protection; evaluated outcome of erosion and elevation	both	built between 2002 and 2007; study between 2010 and 2011, so sites potentially 3 to 8 years old	no	include	observational	The hypothesis that bulkheads, riprap revetments, marshes with sills, and marshes without sills, differ in their ability to protect the shoreline from erosion during a storm event was tested during Hurricane Irene.	Our study included: 1) visual classification of the extent of shoreline damage as a function of shoreline protection type over long extents of the back-barrier shorelines of Bogue Banks and the Outer Banks, NC, immediately after passage of Hurricane Irene; and 2) erosion analysis of marshes with and without sills along Bogue Sound, NC, before and after Hurricane Irene.	local	marshes along the coast of NC	north carolina coast	United States of America	North Carolina	NA	living shoreline vs. beneficial use)	Our study included: 1) visual classification of the extent of shoreline damage as a function of shoreline protection type over long extents of the back-barrier shorelines of Bogue Banks and the Outer Banks, NC, immediately after passage of Hurricane Irene; and 2) erosion analysis of marshes with and without sills along Bogue Sound, NC, before and after Hurricane Irene	include	NA
91	12460829	include	NA	coded storm damage as lateral sediment/morphology and erosion as vertical	full search	Avery Paxton	1717027200	1717027200	not duplicate - include	NULL	yes	peer reviewed	Gittman, Rachel K. and Popowich, Alyssa M. and Bruno, John F. and Peterson, Charles H.	2014	Marshes with and without sills protect estuarine shorelines from erosion better than bulkheads during a Category 1 hurricane	Ocean & Coastal Management	102	94-102-	10.1016/j.ocecoaman.2014.09.016	<Go to ISI>://WOS:000347579600013 and https://www.sciencedirect.com/science/article/pii/S096456911400297X?via%3Dihub	yes - include	NA	include	salt marsh	natural	marsh sills constructed of granite boulders	include	add structure - natural	marsh sills of piled granite boulders	NA	include	goal of sills was coastal protection; evaluated outcome of erosion and elevation	both	built between 2002 and 2007; study between 2010 and 2011, so sites potentially 3 to 8 years old	no	include	observational	The hypothesis that bulkheads, riprap revetments, marshes with sills, and marshes without sills, differ in their ability to protect the shoreline from erosion during a storm event was tested during Hurricane Irene.	Our study included: 1) visual classification of the extent of shoreline damage as a function of shoreline protection type over long extents of the back-barrier shorelines of Bogue Banks and the Outer Banks, NC, immediately after passage of Hurricane Irene; and 2) erosion analysis of marshes with and without sills along Bogue Sound, NC, before and after Hurricane Irene.	local	marshes along the coast of NC	north carolina coast	United States of America	North Carolina	NA	living shoreline vs. beneficial use)	Our study included: 1) visual classification of the extent of shoreline damage as a function of shoreline protection type over long extents of the back-barrier shorelines of Bogue Banks and the Outer Banks, NC, immediately after passage of Hurricane Irene; and 2) erosion analysis of marshes with and without sills along Bogue Sound, NC, before and after Hurricane Irene	include	NA
92	12460829	include	NA	coded storm damage as lateral sediment/morphology and erosion as vertical	full search	Avery Paxton	1717027200	1717027200	not duplicate - include	NULL	yes	peer reviewed	Gittman, Rachel K. and Popowich, Alyssa M. and Bruno, John F. and Peterson, Charles H.	2014	Marshes with and without sills protect estuarine shorelines from erosion better than bulkheads during a Category 1 hurricane	Ocean & Coastal Management	102	94-102-	10.1016/j.ocecoaman.2014.09.016	<Go to ISI>://WOS:000347579600013 and https://www.sciencedirect.com/science/article/pii/S096456911400297X?via%3Dihub	yes - include	NA	include	salt marsh	natural	marsh sills constructed of granite boulders	include	add structure - natural	marsh sills of piled granite boulders	NA	include	goal of sills was coastal protection; evaluated outcome of erosion and elevation	both	built between 2002 and 2007; study between 2010 and 2011, so sites potentially 3 to 8 years old	no	include	observational	The hypothesis that bulkheads, riprap revetments, marshes with sills, and marshes without sills, differ in their ability to protect the shoreline from erosion during a storm event was tested during Hurricane Irene.	Our study included: 1) visual classification of the extent of shoreline damage as a function of shoreline protection type over long extents of the back-barrier shorelines of Bogue Banks and the Outer Banks, NC, immediately after passage of Hurricane Irene; and 2) erosion analysis of marshes with and without sills along Bogue Sound, NC, before and after Hurricane Irene.	local	marshes along the coast of NC	north carolina coast	United States of America	North Carolina	NA	NBS v. gray	Our study included: 1) visual classification of the extent of shoreline damage as a function of shoreline protection type over long extents of the back-barrier shorelines of Bogue Banks and the Outer Banks, NC, immediately after passage of Hurricane Irene; and 2) erosion analysis of marshes with and without sills along Bogue Sound, NC, before and after Hurricane Irene	include	NA
93	12460829	include	NA	coded storm damage as lateral sediment/morphology and erosion as vertical	full search	Avery Paxton	1717027200	1717027200	not duplicate - include	NULL	yes	peer reviewed	Gittman, Rachel K. and Popowich, Alyssa M. and Bruno, John F. and Peterson, Charles H.	2014	Marshes with and without sills protect estuarine shorelines from erosion better than bulkheads during a Category 1 hurricane	Ocean & Coastal Management	102	94-102-	10.1016/j.ocecoaman.2014.09.016	<Go to ISI>://WOS:000347579600013 and https://www.sciencedirect.com/science/article/pii/S096456911400297X?via%3Dihub	yes - include	NA	include	salt marsh	natural	marsh sills constructed of granite boulders	include	add structure - natural	marsh sills of piled granite boulders	NA	include	goal of sills was coastal protection; evaluated outcome of erosion and elevation	both	built between 2002 and 2007; study between 2010 and 2011, so sites potentially 3 to 8 years old	no	include	observational	The hypothesis that bulkheads, riprap revetments, marshes with sills, and marshes without sills, differ in their ability to protect the shoreline from erosion during a storm event was tested during Hurricane Irene.	Our study included: 1) visual classification of the extent of shoreline damage as a function of shoreline protection type over long extents of the back-barrier shorelines of Bogue Banks and the Outer Banks, NC, immediately after passage of Hurricane Irene; and 2) erosion analysis of marshes with and without sills along Bogue Sound, NC, before and after Hurricane Irene.	local	marshes along the coast of NC	north carolina coast	United States of America	North Carolina	NA	NBS v. gray	Our study included: 1) visual classification of the extent of shoreline damage as a function of shoreline protection type over long extents of the back-barrier shorelines of Bogue Banks and the Outer Banks, NC, immediately after passage of Hurricane Irene; and 2) erosion analysis of marshes with and without sills along Bogue Sound, NC, before and after Hurricane Irene	include	NA
94	12460829	include	NA	coded storm damage as lateral sediment/morphology and erosion as vertical	full search	Avery Paxton	1717027200	1717027200	not duplicate - include	NULL	yes	peer reviewed	Gittman, Rachel K. and Popowich, Alyssa M. and Bruno, John F. and Peterson, Charles H.	2014	Marshes with and without sills protect estuarine shorelines from erosion better than bulkheads during a Category 1 hurricane	Ocean & Coastal Management	102	94-102-	10.1016/j.ocecoaman.2014.09.016	<Go to ISI>://WOS:000347579600013 and https://www.sciencedirect.com/science/article/pii/S096456911400297X?via%3Dihub	yes - include	NA	include	salt marsh	natural	marsh sills constructed of granite boulders	include	add structure - natural	marsh sills of piled granite boulders	NA	include	goal of sills was coastal protection; evaluated outcome of erosion and elevation	both	built between 2002 and 2007; study between 2010 and 2011, so sites potentially 3 to 8 years old	no	include	observational	The hypothesis that bulkheads, riprap revetments, marshes with sills, and marshes without sills, differ in their ability to protect the shoreline from erosion during a storm event was tested during Hurricane Irene.	Our study included: 1) visual classification of the extent of shoreline damage as a function of shoreline protection type over long extents of the back-barrier shorelines of Bogue Banks and the Outer Banks, NC, immediately after passage of Hurricane Irene; and 2) erosion analysis of marshes with and without sills along Bogue Sound, NC, before and after Hurricane Irene.	local	marshes along the coast of NC	north carolina coast	United States of America	North Carolina	NA	NBS v. green	Our study included: 1) visual classification of the extent of shoreline damage as a function of shoreline protection type over long extents of the back-barrier shorelines of Bogue Banks and the Outer Banks, NC, immediately after passage of Hurricane Irene; and 2) erosion analysis of marshes with and without sills along Bogue Sound, NC, before and after Hurricane Irene	include	NA
95	12460829	include	NA	coded storm damage as lateral sediment/morphology and erosion as vertical	full search	Avery Paxton	1717027200	1717027200	not duplicate - include	NULL	yes	peer reviewed	Gittman, Rachel K. and Popowich, Alyssa M. and Bruno, John F. and Peterson, Charles H.	2014	Marshes with and without sills protect estuarine shorelines from erosion better than bulkheads during a Category 1 hurricane	Ocean & Coastal Management	102	94-102-	10.1016/j.ocecoaman.2014.09.016	<Go to ISI>://WOS:000347579600013 and https://www.sciencedirect.com/science/article/pii/S096456911400297X?via%3Dihub	yes - include	NA	include	salt marsh	natural	marsh sills constructed of granite boulders	include	add structure - natural	marsh sills of piled granite boulders	NA	include	goal of sills was coastal protection; evaluated outcome of erosion and elevation	both	built between 2002 and 2007; study between 2010 and 2011, so sites potentially 3 to 8 years old	no	include	observational	The hypothesis that bulkheads, riprap revetments, marshes with sills, and marshes without sills, differ in their ability to protect the shoreline from erosion during a storm event was tested during Hurricane Irene.	Our study included: 1) visual classification of the extent of shoreline damage as a function of shoreline protection type over long extents of the back-barrier shorelines of Bogue Banks and the Outer Banks, NC, immediately after passage of Hurricane Irene; and 2) erosion analysis of marshes with and without sills along Bogue Sound, NC, before and after Hurricane Irene.	local	marshes along the coast of NC	north carolina coast	United States of America	North Carolina	NA	NBS v. green	Our study included: 1) visual classification of the extent of shoreline damage as a function of shoreline protection type over long extents of the back-barrier shorelines of Bogue Banks and the Outer Banks, NC, immediately after passage of Hurricane Irene; and 2) erosion analysis of marshes with and without sills along Bogue Sound, NC, before and after Hurricane Irene	include	NA
96	12460829	include	NA	coded storm damage as lateral sediment/morphology and erosion as vertical	full search	Avery Paxton	1717027200	1717027200	not duplicate - include	NULL	yes	peer reviewed	Gittman, Rachel K. and Popowich, Alyssa M. and Bruno, John F. and Peterson, Charles H.	2014	Marshes with and without sills protect estuarine shorelines from erosion better than bulkheads during a Category 1 hurricane	Ocean & Coastal Management	102	94-102-	10.1016/j.ocecoaman.2014.09.016	<Go to ISI>://WOS:000347579600013 and https://www.sciencedirect.com/science/article/pii/S096456911400297X?via%3Dihub	yes - include	NA	include	salt marsh	natural	marsh sills constructed of granite boulders	include	add structure - natural	marsh sills of piled granite boulders	NA	include	goal of sills was coastal protection; evaluated outcome of erosion and elevation	both	built between 2002 and 2007; study between 2010 and 2011, so sites potentially 3 to 8 years old	no	include	observational	The hypothesis that bulkheads, riprap revetments, marshes with sills, and marshes without sills, differ in their ability to protect the shoreline from erosion during a storm event was tested during Hurricane Irene.	Our study included: 1) visual classification of the extent of shoreline damage as a function of shoreline protection type over long extents of the back-barrier shorelines of Bogue Banks and the Outer Banks, NC, immediately after passage of Hurricane Irene; and 2) erosion analysis of marshes with and without sills along Bogue Sound, NC, before and after Hurricane Irene.	local	marshes along the coast of NC	north carolina coast	United States of America	North Carolina	NA	temporal	Our study included: 1) visual classification of the extent of shoreline damage as a function of shoreline protection type over long extents of the back-barrier shorelines of Bogue Banks and the Outer Banks, NC, immediately after passage of Hurricane Irene; and 2) erosion analysis of marshes with and without sills along Bogue Sound, NC, before and after Hurricane Irene	include	NA
97	12460829	include	NA	coded storm damage as lateral sediment/morphology and erosion as vertical	full search	Avery Paxton	1717027200	1717027200	not duplicate - include	NULL	yes	peer reviewed	Gittman, Rachel K. and Popowich, Alyssa M. and Bruno, John F. and Peterson, Charles H.	2014	Marshes with and without sills protect estuarine shorelines from erosion better than bulkheads during a Category 1 hurricane	Ocean & Coastal Management	102	94-102-	10.1016/j.ocecoaman.2014.09.016	<Go to ISI>://WOS:000347579600013 and https://www.sciencedirect.com/science/article/pii/S096456911400297X?via%3Dihub	yes - include	NA	include	salt marsh	natural	marsh sills constructed of granite boulders	include	add structure - natural	marsh sills of piled granite boulders	NA	include	goal of sills was coastal protection; evaluated outcome of erosion and elevation	both	built between 2002 and 2007; study between 2010 and 2011, so sites potentially 3 to 8 years old	no	include	observational	The hypothesis that bulkheads, riprap revetments, marshes with sills, and marshes without sills, differ in their ability to protect the shoreline from erosion during a storm event was tested during Hurricane Irene.	Our study included: 1) visual classification of the extent of shoreline damage as a function of shoreline protection type over long extents of the back-barrier shorelines of Bogue Banks and the Outer Banks, NC, immediately after passage of Hurricane Irene; and 2) erosion analysis of marshes with and without sills along Bogue Sound, NC, before and after Hurricane Irene.	local	marshes along the coast of NC	north carolina coast	United States of America	North Carolina	NA	temporal	Our study included: 1) visual classification of the extent of shoreline damage as a function of shoreline protection type over long extents of the back-barrier shorelines of Bogue Banks and the Outer Banks, NC, immediately after passage of Hurricane Irene; and 2) erosion analysis of marshes with and without sills along Bogue Sound, NC, before and after Hurricane Irene	include	NA
98	12460829	include	NA	coded storm damage as lateral sediment/morphology and erosion as vertical	full search	Avery Paxton	1717027200	1717027200	not duplicate - include	NULL	yes	peer reviewed	Gittman, Rachel K. and Popowich, Alyssa M. and Bruno, John F. and Peterson, Charles H.	2014	Marshes with and without sills protect estuarine shorelines from erosion better than bulkheads during a Category 1 hurricane	Ocean & Coastal Management	102	94-102-	10.1016/j.ocecoaman.2014.09.016	<Go to ISI>://WOS:000347579600013 and https://www.sciencedirect.com/science/article/pii/S096456911400297X?via%3Dihub	yes - include	NA	include	salt marsh	natural	marsh sills constructed of granite boulders	include	add structure - natural	marsh sills of piled granite boulders	NA	include	goal of sills was coastal protection; evaluated outcome of erosion and elevation	both	built between 2002 and 2007; study between 2010 and 2011, so sites potentially 3 to 8 years old	no	include	observational	The hypothesis that bulkheads, riprap revetments, marshes with sills, and marshes without sills, differ in their ability to protect the shoreline from erosion during a storm event was tested during Hurricane Irene.	Our study included: 1) visual classification of the extent of shoreline damage as a function of shoreline protection type over long extents of the back-barrier shorelines of Bogue Banks and the Outer Banks, NC, immediately after passage of Hurricane Irene; and 2) erosion analysis of marshes with and without sills along Bogue Sound, NC, before and after Hurricane Irene.	local	marshes along the coast of NC	north carolina coast	United States of America	North Carolina	NA	projects or sites	Our study included: 1) visual classification of the extent of shoreline damage as a function of shoreline protection type over long extents of the back-barrier shorelines of Bogue Banks and the Outer Banks, NC, immediately after passage of Hurricane Irene; and 2) erosion analysis of marshes with and without sills along Bogue Sound, NC, before and after Hurricane Irene	include	NA
99	12460829	include	NA	coded storm damage as lateral sediment/morphology and erosion as vertical	full search	Avery Paxton	1717027200	1717027200	not duplicate - include	NULL	yes	peer reviewed	Gittman, Rachel K. and Popowich, Alyssa M. and Bruno, John F. and Peterson, Charles H.	2014	Marshes with and without sills protect estuarine shorelines from erosion better than bulkheads during a Category 1 hurricane	Ocean & Coastal Management	102	94-102-	10.1016/j.ocecoaman.2014.09.016	<Go to ISI>://WOS:000347579600013 and https://www.sciencedirect.com/science/article/pii/S096456911400297X?via%3Dihub	yes - include	NA	include	salt marsh	natural	marsh sills constructed of granite boulders	include	add structure - natural	marsh sills of piled granite boulders	NA	include	goal of sills was coastal protection; evaluated outcome of erosion and elevation	both	built between 2002 and 2007; study between 2010 and 2011, so sites potentially 3 to 8 years old	no	include	observational	The hypothesis that bulkheads, riprap revetments, marshes with sills, and marshes without sills, differ in their ability to protect the shoreline from erosion during a storm event was tested during Hurricane Irene.	Our study included: 1) visual classification of the extent of shoreline damage as a function of shoreline protection type over long extents of the back-barrier shorelines of Bogue Banks and the Outer Banks, NC, immediately after passage of Hurricane Irene; and 2) erosion analysis of marshes with and without sills along Bogue Sound, NC, before and after Hurricane Irene.	local	marshes along the coast of NC	north carolina coast	United States of America	North Carolina	NA	projects or sites	Our study included: 1) visual classification of the extent of shoreline damage as a function of shoreline protection type over long extents of the back-barrier shorelines of Bogue Banks and the Outer Banks, NC, immediately after passage of Hurricane Irene; and 2) erosion analysis of marshes with and without sills along Bogue Sound, NC, before and after Hurricane Irene	include	NA
100	12460829	include	NA	coded storm damage as lateral sediment/morphology and erosion as vertical	full search	Avery Paxton	1717027200	1717027200	not duplicate - include	NULL	yes	peer reviewed	Gittman, Rachel K. and Popowich, Alyssa M. and Bruno, John F. and Peterson, Charles H.	2014	Marshes with and without sills protect estuarine shorelines from erosion better than bulkheads during a Category 1 hurricane	Ocean & Coastal Management	102	94-102-	10.1016/j.ocecoaman.2014.09.016	<Go to ISI>://WOS:000347579600013 and https://www.sciencedirect.com/science/article/pii/S096456911400297X?via%3Dihub	yes - include	NA	include	salt marsh	natural	marsh sills constructed of granite boulders	include	add structure - natural	marsh sills of piled granite boulders	NA	include	goal of sills was coastal protection; evaluated outcome of erosion and elevation	both	built between 2002 and 2007; study between 2010 and 2011, so sites potentially 3 to 8 years old	no	include	observational	The hypothesis that bulkheads, riprap revetments, marshes with sills, and marshes without sills, differ in their ability to protect the shoreline from erosion during a storm event was tested during Hurricane Irene.	Our study included: 1) visual classification of the extent of shoreline damage as a function of shoreline protection type over long extents of the back-barrier shorelines of Bogue Banks and the Outer Banks, NC, immediately after passage of Hurricane Irene; and 2) erosion analysis of marshes with and without sills along Bogue Sound, NC, before and after Hurricane Irene.	local	marshes along the coast of NC	north carolina coast	United States of America	North Carolina	NA	different types of NBS interventions (e.g.	Our study included: 1) visual classification of the extent of shoreline damage as a function of shoreline protection type over long extents of the back-barrier shorelines of Bogue Banks and the Outer Banks, NC, immediately after passage of Hurricane Irene; and 2) erosion analysis of marshes with and without sills along Bogue Sound, NC, before and after Hurricane Irene	include	NA
101	12460829	include	NA	coded storm damage as lateral sediment/morphology and erosion as vertical	full search	Avery Paxton	1717027200	1717027200	not duplicate - include	NULL	yes	peer reviewed	Gittman, Rachel K. and Popowich, Alyssa M. and Bruno, John F. and Peterson, Charles H.	2014	Marshes with and without sills protect estuarine shorelines from erosion better than bulkheads during a Category 1 hurricane	Ocean & Coastal Management	102	94-102-	10.1016/j.ocecoaman.2014.09.016	<Go to ISI>://WOS:000347579600013 and https://www.sciencedirect.com/science/article/pii/S096456911400297X?via%3Dihub	yes - include	NA	include	salt marsh	natural	marsh sills constructed of granite boulders	include	add structure - natural	marsh sills of piled granite boulders	NA	include	goal of sills was coastal protection; evaluated outcome of erosion and elevation	both	built between 2002 and 2007; study between 2010 and 2011, so sites potentially 3 to 8 years old	no	include	observational	The hypothesis that bulkheads, riprap revetments, marshes with sills, and marshes without sills, differ in their ability to protect the shoreline from erosion during a storm event was tested during Hurricane Irene.	Our study included: 1) visual classification of the extent of shoreline damage as a function of shoreline protection type over long extents of the back-barrier shorelines of Bogue Banks and the Outer Banks, NC, immediately after passage of Hurricane Irene; and 2) erosion analysis of marshes with and without sills along Bogue Sound, NC, before and after Hurricane Irene.	local	marshes along the coast of NC	north carolina coast	United States of America	North Carolina	NA	different types of NBS interventions (e.g.	Our study included: 1) visual classification of the extent of shoreline damage as a function of shoreline protection type over long extents of the back-barrier shorelines of Bogue Banks and the Outer Banks, NC, immediately after passage of Hurricane Irene; and 2) erosion analysis of marshes with and without sills along Bogue Sound, NC, before and after Hurricane Irene	include	NA
102	12460829	include	NA	coded storm damage as lateral sediment/morphology and erosion as vertical	full search	Avery Paxton	1717027200	1717027200	not duplicate - include	NULL	yes	peer reviewed	Gittman, Rachel K. and Popowich, Alyssa M. and Bruno, John F. and Peterson, Charles H.	2014	Marshes with and without sills protect estuarine shorelines from erosion better than bulkheads during a Category 1 hurricane	Ocean & Coastal Management	102	94-102-	10.1016/j.ocecoaman.2014.09.016	<Go to ISI>://WOS:000347579600013 and https://www.sciencedirect.com/science/article/pii/S096456911400297X?via%3Dihub	yes - include	NA	include	salt marsh	natural	marsh sills constructed of granite boulders	include	add structure - natural	marsh sills of piled granite boulders	NA	include	goal of sills was coastal protection; evaluated outcome of erosion and elevation	both	built between 2002 and 2007; study between 2010 and 2011, so sites potentially 3 to 8 years old	no	include	observational	The hypothesis that bulkheads, riprap revetments, marshes with sills, and marshes without sills, differ in their ability to protect the shoreline from erosion during a storm event was tested during Hurricane Irene.	Our study included: 1) visual classification of the extent of shoreline damage as a function of shoreline protection type over long extents of the back-barrier shorelines of Bogue Banks and the Outer Banks, NC, immediately after passage of Hurricane Irene; and 2) erosion analysis of marshes with and without sills along Bogue Sound, NC, before and after Hurricane Irene.	local	marshes along the coast of NC	north carolina coast	United States of America	North Carolina	NA	living shoreline vs. beneficial use)	Our study included: 1) visual classification of the extent of shoreline damage as a function of shoreline protection type over long extents of the back-barrier shorelines of Bogue Banks and the Outer Banks, NC, immediately after passage of Hurricane Irene; and 2) erosion analysis of marshes with and without sills along Bogue Sound, NC, before and after Hurricane Irene	include	NA
103	12460829	include	NA	coded storm damage as lateral sediment/morphology and erosion as vertical	full search	Avery Paxton	1717027200	1717027200	not duplicate - include	NULL	yes	peer reviewed	Gittman, Rachel K. and Popowich, Alyssa M. and Bruno, John F. and Peterson, Charles H.	2014	Marshes with and without sills protect estuarine shorelines from erosion better than bulkheads during a Category 1 hurricane	Ocean & Coastal Management	102	94-102-	10.1016/j.ocecoaman.2014.09.016	<Go to ISI>://WOS:000347579600013 and https://www.sciencedirect.com/science/article/pii/S096456911400297X?via%3Dihub	yes - include	NA	include	salt marsh	natural	marsh sills constructed of granite boulders	include	add structure - natural	marsh sills of piled granite boulders	NA	include	goal of sills was coastal protection; evaluated outcome of erosion and elevation	both	built between 2002 and 2007; study between 2010 and 2011, so sites potentially 3 to 8 years old	no	include	observational	The hypothesis that bulkheads, riprap revetments, marshes with sills, and marshes without sills, differ in their ability to protect the shoreline from erosion during a storm event was tested during Hurricane Irene.	Our study included: 1) visual classification of the extent of shoreline damage as a function of shoreline protection type over long extents of the back-barrier shorelines of Bogue Banks and the Outer Banks, NC, immediately after passage of Hurricane Irene; and 2) erosion analysis of marshes with and without sills along Bogue Sound, NC, before and after Hurricane Irene.	local	marshes along the coast of NC	north carolina coast	United States of America	North Carolina	NA	living shoreline vs. beneficial use)	Our study included: 1) visual classification of the extent of shoreline damage as a function of shoreline protection type over long extents of the back-barrier shorelines of Bogue Banks and the Outer Banks, NC, immediately after passage of Hurricane Irene; and 2) erosion analysis of marshes with and without sills along Bogue Sound, NC, before and after Hurricane Irene	include	NA
104	12460829	include	NA	coded storm damage as lateral sediment/morphology and erosion as vertical	full search	Avery Paxton	1717027200	1717027200	not duplicate - include	NULL	yes	peer reviewed	Gittman, Rachel K. and Popowich, Alyssa M. and Bruno, John F. and Peterson, Charles H.	2014	Marshes with and without sills protect estuarine shorelines from erosion better than bulkheads during a Category 1 hurricane	Ocean & Coastal Management	102	94-102-	10.1016/j.ocecoaman.2014.09.016	<Go to ISI>://WOS:000347579600013 and https://www.sciencedirect.com/science/article/pii/S096456911400297X?via%3Dihub	yes - include	NA	include	salt marsh	natural	marsh sills constructed of granite boulders	include	add structure - natural	marsh sills of piled granite boulders	NA	include	goal of sills was coastal protection; evaluated outcome of erosion and elevation	both	built between 2002 and 2007; study between 2010 and 2011, so sites potentially 3 to 8 years old	no	include	observational	The hypothesis that bulkheads, riprap revetments, marshes with sills, and marshes without sills, differ in their ability to protect the shoreline from erosion during a storm event was tested during Hurricane Irene.	Our study included: 1) visual classification of the extent of shoreline damage as a function of shoreline protection type over long extents of the back-barrier shorelines of Bogue Banks and the Outer Banks, NC, immediately after passage of Hurricane Irene; and 2) erosion analysis of marshes with and without sills along Bogue Sound, NC, before and after Hurricane Irene.	local	marshes along the coast of NC	north carolina coast	United States of America	North Carolina	NA	NBS v. gray	Our study included: 1) visual classification of the extent of shoreline damage as a function of shoreline protection type over long extents of the back-barrier shorelines of Bogue Banks and the Outer Banks, NC, immediately after passage of Hurricane Irene; and 2) erosion analysis of marshes with and without sills along Bogue Sound, NC, before and after Hurricane Irene	include	NA
105	12460829	include	NA	coded storm damage as lateral sediment/morphology and erosion as vertical	full search	Avery Paxton	1717027200	1717027200	not duplicate - include	NULL	yes	peer reviewed	Gittman, Rachel K. and Popowich, Alyssa M. and Bruno, John F. and Peterson, Charles H.	2014	Marshes with and without sills protect estuarine shorelines from erosion better than bulkheads during a Category 1 hurricane	Ocean & Coastal Management	102	94-102-	10.1016/j.ocecoaman.2014.09.016	<Go to ISI>://WOS:000347579600013 and https://www.sciencedirect.com/science/article/pii/S096456911400297X?via%3Dihub	yes - include	NA	include	salt marsh	natural	marsh sills constructed of granite boulders	include	add structure - natural	marsh sills of piled granite boulders	NA	include	goal of sills was coastal protection; evaluated outcome of erosion and elevation	both	built between 2002 and 2007; study between 2010 and 2011, so sites potentially 3 to 8 years old	no	include	observational	The hypothesis that bulkheads, riprap revetments, marshes with sills, and marshes without sills, differ in their ability to protect the shoreline from erosion during a storm event was tested during Hurricane Irene.	Our study included: 1) visual classification of the extent of shoreline damage as a function of shoreline protection type over long extents of the back-barrier shorelines of Bogue Banks and the Outer Banks, NC, immediately after passage of Hurricane Irene; and 2) erosion analysis of marshes with and without sills along Bogue Sound, NC, before and after Hurricane Irene.	local	marshes along the coast of NC	north carolina coast	United States of America	North Carolina	NA	NBS v. gray	Our study included: 1) visual classification of the extent of shoreline damage as a function of shoreline protection type over long extents of the back-barrier shorelines of Bogue Banks and the Outer Banks, NC, immediately after passage of Hurricane Irene; and 2) erosion analysis of marshes with and without sills along Bogue Sound, NC, before and after Hurricane Irene	include	NA
106	12460829	include	NA	coded storm damage as lateral sediment/morphology and erosion as vertical	full search	Avery Paxton	1717027200	1717027200	not duplicate - include	NULL	yes	peer reviewed	Gittman, Rachel K. and Popowich, Alyssa M. and Bruno, John F. and Peterson, Charles H.	2014	Marshes with and without sills protect estuarine shorelines from erosion better than bulkheads during a Category 1 hurricane	Ocean & Coastal Management	102	94-102-	10.1016/j.ocecoaman.2014.09.016	<Go to ISI>://WOS:000347579600013 and https://www.sciencedirect.com/science/article/pii/S096456911400297X?via%3Dihub	yes - include	NA	include	salt marsh	natural	marsh sills constructed of granite boulders	include	add structure - natural	marsh sills of piled granite boulders	NA	include	goal of sills was coastal protection; evaluated outcome of erosion and elevation	both	built between 2002 and 2007; study between 2010 and 2011, so sites potentially 3 to 8 years old	no	include	observational	The hypothesis that bulkheads, riprap revetments, marshes with sills, and marshes without sills, differ in their ability to protect the shoreline from erosion during a storm event was tested during Hurricane Irene.	Our study included: 1) visual classification of the extent of shoreline damage as a function of shoreline protection type over long extents of the back-barrier shorelines of Bogue Banks and the Outer Banks, NC, immediately after passage of Hurricane Irene; and 2) erosion analysis of marshes with and without sills along Bogue Sound, NC, before and after Hurricane Irene.	local	marshes along the coast of NC	north carolina coast	United States of America	North Carolina	NA	NBS v. green	Our study included: 1) visual classification of the extent of shoreline damage as a function of shoreline protection type over long extents of the back-barrier shorelines of Bogue Banks and the Outer Banks, NC, immediately after passage of Hurricane Irene; and 2) erosion analysis of marshes with and without sills along Bogue Sound, NC, before and after Hurricane Irene	include	NA
107	12460829	include	NA	coded storm damage as lateral sediment/morphology and erosion as vertical	full search	Avery Paxton	1717027200	1717027200	not duplicate - include	NULL	yes	peer reviewed	Gittman, Rachel K. and Popowich, Alyssa M. and Bruno, John F. and Peterson, Charles H.	2014	Marshes with and without sills protect estuarine shorelines from erosion better than bulkheads during a Category 1 hurricane	Ocean & Coastal Management	102	94-102-	10.1016/j.ocecoaman.2014.09.016	<Go to ISI>://WOS:000347579600013 and https://www.sciencedirect.com/science/article/pii/S096456911400297X?via%3Dihub	yes - include	NA	include	salt marsh	natural	marsh sills constructed of granite boulders	include	add structure - natural	marsh sills of piled granite boulders	NA	include	goal of sills was coastal protection; evaluated outcome of erosion and elevation	both	built between 2002 and 2007; study between 2010 and 2011, so sites potentially 3 to 8 years old	no	include	observational	The hypothesis that bulkheads, riprap revetments, marshes with sills, and marshes without sills, differ in their ability to protect the shoreline from erosion during a storm event was tested during Hurricane Irene.	Our study included: 1) visual classification of the extent of shoreline damage as a function of shoreline protection type over long extents of the back-barrier shorelines of Bogue Banks and the Outer Banks, NC, immediately after passage of Hurricane Irene; and 2) erosion analysis of marshes with and without sills along Bogue Sound, NC, before and after Hurricane Irene.	local	marshes along the coast of NC	north carolina coast	United States of America	North Carolina	NA	NBS v. green	Our study included: 1) visual classification of the extent of shoreline damage as a function of shoreline protection type over long extents of the back-barrier shorelines of Bogue Banks and the Outer Banks, NC, immediately after passage of Hurricane Irene; and 2) erosion analysis of marshes with and without sills along Bogue Sound, NC, before and after Hurricane Irene	include	NA
108	12460829	include	NA	coded storm damage as lateral sediment/morphology and erosion as vertical	full search	Avery Paxton	1717027200	1717027200	not duplicate - include	NULL	yes	peer reviewed	Gittman, Rachel K. and Popowich, Alyssa M. and Bruno, John F. and Peterson, Charles H.	2014	Marshes with and without sills protect estuarine shorelines from erosion better than bulkheads during a Category 1 hurricane	Ocean & Coastal Management	102	94-102-	10.1016/j.ocecoaman.2014.09.016	<Go to ISI>://WOS:000347579600013 and https://www.sciencedirect.com/science/article/pii/S096456911400297X?via%3Dihub	yes - include	NA	include	salt marsh	natural	marsh sills constructed of granite boulders	include	add structure - natural	marsh sills of piled granite boulders	NA	include	goal of sills was coastal protection; evaluated outcome of erosion and elevation	both	built between 2002 and 2007; study between 2010 and 2011, so sites potentially 3 to 8 years old	no	include	observational	The hypothesis that bulkheads, riprap revetments, marshes with sills, and marshes without sills, differ in their ability to protect the shoreline from erosion during a storm event was tested during Hurricane Irene.	Our study included: 1) visual classification of the extent of shoreline damage as a function of shoreline protection type over long extents of the back-barrier shorelines of Bogue Banks and the Outer Banks, NC, immediately after passage of Hurricane Irene; and 2) erosion analysis of marshes with and without sills along Bogue Sound, NC, before and after Hurricane Irene.	local	marshes along the coast of NC	north carolina coast	United States of America	North Carolina	NA	temporal	Our study included: 1) visual classification of the extent of shoreline damage as a function of shoreline protection type over long extents of the back-barrier shorelines of Bogue Banks and the Outer Banks, NC, immediately after passage of Hurricane Irene; and 2) erosion analysis of marshes with and without sills along Bogue Sound, NC, before and after Hurricane Irene	include	NA
109	12460829	include	NA	coded storm damage as lateral sediment/morphology and erosion as vertical	full search	Avery Paxton	1717027200	1717027200	not duplicate - include	NULL	yes	peer reviewed	Gittman, Rachel K. and Popowich, Alyssa M. and Bruno, John F. and Peterson, Charles H.	2014	Marshes with and without sills protect estuarine shorelines from erosion better than bulkheads during a Category 1 hurricane	Ocean & Coastal Management	102	94-102-	10.1016/j.ocecoaman.2014.09.016	<Go to ISI>://WOS:000347579600013 and https://www.sciencedirect.com/science/article/pii/S096456911400297X?via%3Dihub	yes - include	NA	include	salt marsh	natural	marsh sills constructed of granite boulders	include	add structure - natural	marsh sills of piled granite boulders	NA	include	goal of sills was coastal protection; evaluated outcome of erosion and elevation	both	built between 2002 and 2007; study between 2010 and 2011, so sites potentially 3 to 8 years old	no	include	observational	The hypothesis that bulkheads, riprap revetments, marshes with sills, and marshes without sills, differ in their ability to protect the shoreline from erosion during a storm event was tested during Hurricane Irene.	Our study included: 1) visual classification of the extent of shoreline damage as a function of shoreline protection type over long extents of the back-barrier shorelines of Bogue Banks and the Outer Banks, NC, immediately after passage of Hurricane Irene; and 2) erosion analysis of marshes with and without sills along Bogue Sound, NC, before and after Hurricane Irene.	local	marshes along the coast of NC	north carolina coast	United States of America	North Carolina	NA	temporal	Our study included: 1) visual classification of the extent of shoreline damage as a function of shoreline protection type over long extents of the back-barrier shorelines of Bogue Banks and the Outer Banks, NC, immediately after passage of Hurricane Irene; and 2) erosion analysis of marshes with and without sills along Bogue Sound, NC, before and after Hurricane Irene	include	NA
110	12460829	include	NA	coded storm damage as lateral sediment/morphology and erosion as vertical	full search	Avery Paxton	1717027200	1717027200	not duplicate - include	NULL	yes	peer reviewed	Gittman, Rachel K. and Popowich, Alyssa M. and Bruno, John F. and Peterson, Charles H.	2014	Marshes with and without sills protect estuarine shorelines from erosion better than bulkheads during a Category 1 hurricane	Ocean & Coastal Management	102	94-102-	10.1016/j.ocecoaman.2014.09.016	<Go to ISI>://WOS:000347579600013 and https://www.sciencedirect.com/science/article/pii/S096456911400297X?via%3Dihub	yes - include	NA	include	salt marsh	natural	marsh sills constructed of granite boulders	include	add structure - natural	marsh sills of piled granite boulders	NA	include	goal of sills was coastal protection; evaluated outcome of erosion and elevation	both	built between 2002 and 2007; study between 2010 and 2011, so sites potentially 3 to 8 years old	no	include	observational	The hypothesis that bulkheads, riprap revetments, marshes with sills, and marshes without sills, differ in their ability to protect the shoreline from erosion during a storm event was tested during Hurricane Irene.	Our study included: 1) visual classification of the extent of shoreline damage as a function of shoreline protection type over long extents of the back-barrier shorelines of Bogue Banks and the Outer Banks, NC, immediately after passage of Hurricane Irene; and 2) erosion analysis of marshes with and without sills along Bogue Sound, NC, before and after Hurricane Irene.	local	marshes along the coast of NC	north carolina coast	United States of America	North Carolina	NA	projects or sites	Our study included: 1) visual classification of the extent of shoreline damage as a function of shoreline protection type over long extents of the back-barrier shorelines of Bogue Banks and the Outer Banks, NC, immediately after passage of Hurricane Irene; and 2) erosion analysis of marshes with and without sills along Bogue Sound, NC, before and after Hurricane Irene	include	NA
111	12460829	include	NA	coded storm damage as lateral sediment/morphology and erosion as vertical	full search	Avery Paxton	1717027200	1717027200	not duplicate - include	NULL	yes	peer reviewed	Gittman, Rachel K. and Popowich, Alyssa M. and Bruno, John F. and Peterson, Charles H.	2014	Marshes with and without sills protect estuarine shorelines from erosion better than bulkheads during a Category 1 hurricane	Ocean & Coastal Management	102	94-102-	10.1016/j.ocecoaman.2014.09.016	<Go to ISI>://WOS:000347579600013 and https://www.sciencedirect.com/science/article/pii/S096456911400297X?via%3Dihub	yes - include	NA	include	salt marsh	natural	marsh sills constructed of granite boulders	include	add structure - natural	marsh sills of piled granite boulders	NA	include	goal of sills was coastal protection; evaluated outcome of erosion and elevation	both	built between 2002 and 2007; study between 2010 and 2011, so sites potentially 3 to 8 years old	no	include	observational	The hypothesis that bulkheads, riprap revetments, marshes with sills, and marshes without sills, differ in their ability to protect the shoreline from erosion during a storm event was tested during Hurricane Irene.	Our study included: 1) visual classification of the extent of shoreline damage as a function of shoreline protection type over long extents of the back-barrier shorelines of Bogue Banks and the Outer Banks, NC, immediately after passage of Hurricane Irene; and 2) erosion analysis of marshes with and without sills along Bogue Sound, NC, before and after Hurricane Irene.	local	marshes along the coast of NC	north carolina coast	United States of America	North Carolina	NA	projects or sites	Our study included: 1) visual classification of the extent of shoreline damage as a function of shoreline protection type over long extents of the back-barrier shorelines of Bogue Banks and the Outer Banks, NC, immediately after passage of Hurricane Irene; and 2) erosion analysis of marshes with and without sills along Bogue Sound, NC, before and after Hurricane Irene	include	NA
112	12460829	include	NA	coded storm damage as lateral sediment/morphology and erosion as vertical	full search	Avery Paxton	1717027200	1717027200	not duplicate - include	NULL	yes	peer reviewed	Gittman, Rachel K. and Popowich, Alyssa M. and Bruno, John F. and Peterson, Charles H.	2014	Marshes with and without sills protect estuarine shorelines from erosion better than bulkheads during a Category 1 hurricane	Ocean & Coastal Management	102	94-102-	10.1016/j.ocecoaman.2014.09.016	<Go to ISI>://WOS:000347579600013 and https://www.sciencedirect.com/science/article/pii/S096456911400297X?via%3Dihub	yes - include	NA	include	salt marsh	natural	marsh sills constructed of granite boulders	include	add structure - natural	marsh sills of piled granite boulders	NA	include	goal of sills was coastal protection; evaluated outcome of erosion and elevation	both	built between 2002 and 2007; study between 2010 and 2011, so sites potentially 3 to 8 years old	no	include	observational	The hypothesis that bulkheads, riprap revetments, marshes with sills, and marshes without sills, differ in their ability to protect the shoreline from erosion during a storm event was tested during Hurricane Irene.	Our study included: 1) visual classification of the extent of shoreline damage as a function of shoreline protection type over long extents of the back-barrier shorelines of Bogue Banks and the Outer Banks, NC, immediately after passage of Hurricane Irene; and 2) erosion analysis of marshes with and without sills along Bogue Sound, NC, before and after Hurricane Irene.	local	marshes along the coast of NC	north carolina coast	United States of America	North Carolina	NA	different types of NBS interventions (e.g.	Our study included: 1) visual classification of the extent of shoreline damage as a function of shoreline protection type over long extents of the back-barrier shorelines of Bogue Banks and the Outer Banks, NC, immediately after passage of Hurricane Irene; and 2) erosion analysis of marshes with and without sills along Bogue Sound, NC, before and after Hurricane Irene	include	NA
113	12460829	include	NA	coded storm damage as lateral sediment/morphology and erosion as vertical	full search	Avery Paxton	1717027200	1717027200	not duplicate - include	NULL	yes	peer reviewed	Gittman, Rachel K. and Popowich, Alyssa M. and Bruno, John F. and Peterson, Charles H.	2014	Marshes with and without sills protect estuarine shorelines from erosion better than bulkheads during a Category 1 hurricane	Ocean & Coastal Management	102	94-102-	10.1016/j.ocecoaman.2014.09.016	<Go to ISI>://WOS:000347579600013 and https://www.sciencedirect.com/science/article/pii/S096456911400297X?via%3Dihub	yes - include	NA	include	salt marsh	natural	marsh sills constructed of granite boulders	include	add structure - natural	marsh sills of piled granite boulders	NA	include	goal of sills was coastal protection; evaluated outcome of erosion and elevation	both	built between 2002 and 2007; study between 2010 and 2011, so sites potentially 3 to 8 years old	no	include	observational	The hypothesis that bulkheads, riprap revetments, marshes with sills, and marshes without sills, differ in their ability to protect the shoreline from erosion during a storm event was tested during Hurricane Irene.	Our study included: 1) visual classification of the extent of shoreline damage as a function of shoreline protection type over long extents of the back-barrier shorelines of Bogue Banks and the Outer Banks, NC, immediately after passage of Hurricane Irene; and 2) erosion analysis of marshes with and without sills along Bogue Sound, NC, before and after Hurricane Irene.	local	marshes along the coast of NC	north carolina coast	United States of America	North Carolina	NA	different types of NBS interventions (e.g.	Our study included: 1) visual classification of the extent of shoreline damage as a function of shoreline protection type over long extents of the back-barrier shorelines of Bogue Banks and the Outer Banks, NC, immediately after passage of Hurricane Irene; and 2) erosion analysis of marshes with and without sills along Bogue Sound, NC, before and after Hurricane Irene	include	NA
114	12460829	include	NA	coded storm damage as lateral sediment/morphology and erosion as vertical	full search	Avery Paxton	1717027200	1717027200	not duplicate - include	NULL	yes	peer reviewed	Gittman, Rachel K. and Popowich, Alyssa M. and Bruno, John F. and Peterson, Charles H.	2014	Marshes with and without sills protect estuarine shorelines from erosion better than bulkheads during a Category 1 hurricane	Ocean & Coastal Management	102	94-102-	10.1016/j.ocecoaman.2014.09.016	<Go to ISI>://WOS:000347579600013 and https://www.sciencedirect.com/science/article/pii/S096456911400297X?via%3Dihub	yes - include	NA	include	salt marsh	natural	marsh sills constructed of granite boulders	include	add structure - natural	marsh sills of piled granite boulders	NA	include	goal of sills was coastal protection; evaluated outcome of erosion and elevation	both	built between 2002 and 2007; study between 2010 and 2011, so sites potentially 3 to 8 years old	no	include	observational	The hypothesis that bulkheads, riprap revetments, marshes with sills, and marshes without sills, differ in their ability to protect the shoreline from erosion during a storm event was tested during Hurricane Irene.	Our study included: 1) visual classification of the extent of shoreline damage as a function of shoreline protection type over long extents of the back-barrier shorelines of Bogue Banks and the Outer Banks, NC, immediately after passage of Hurricane Irene; and 2) erosion analysis of marshes with and without sills along Bogue Sound, NC, before and after Hurricane Irene.	local	marshes along the coast of NC	north carolina coast	United States of America	North Carolina	NA	living shoreline vs. beneficial use)	Our study included: 1) visual classification of the extent of shoreline damage as a function of shoreline protection type over long extents of the back-barrier shorelines of Bogue Banks and the Outer Banks, NC, immediately after passage of Hurricane Irene; and 2) erosion analysis of marshes with and without sills along Bogue Sound, NC, before and after Hurricane Irene	include	NA
115	12460829	include	NA	coded storm damage as lateral sediment/morphology and erosion as vertical	full search	Avery Paxton	1717027200	1717027200	not duplicate - include	NULL	yes	peer reviewed	Gittman, Rachel K. and Popowich, Alyssa M. and Bruno, John F. and Peterson, Charles H.	2014	Marshes with and without sills protect estuarine shorelines from erosion better than bulkheads during a Category 1 hurricane	Ocean & Coastal Management	102	94-102-	10.1016/j.ocecoaman.2014.09.016	<Go to ISI>://WOS:000347579600013 and https://www.sciencedirect.com/science/article/pii/S096456911400297X?via%3Dihub	yes - include	NA	include	salt marsh	natural	marsh sills constructed of granite boulders	include	add structure - natural	marsh sills of piled granite boulders	NA	include	goal of sills was coastal protection; evaluated outcome of erosion and elevation	both	built between 2002 and 2007; study between 2010 and 2011, so sites potentially 3 to 8 years old	no	include	observational	The hypothesis that bulkheads, riprap revetments, marshes with sills, and marshes without sills, differ in their ability to protect the shoreline from erosion during a storm event was tested during Hurricane Irene.	Our study included: 1) visual classification of the extent of shoreline damage as a function of shoreline protection type over long extents of the back-barrier shorelines of Bogue Banks and the Outer Banks, NC, immediately after passage of Hurricane Irene; and 2) erosion analysis of marshes with and without sills along Bogue Sound, NC, before and after Hurricane Irene.	local	marshes along the coast of NC	north carolina coast	United States of America	North Carolina	NA	living shoreline vs. beneficial use)	Our study included: 1) visual classification of the extent of shoreline damage as a function of shoreline protection type over long extents of the back-barrier shorelines of Bogue Banks and the Outer Banks, NC, immediately after passage of Hurricane Irene; and 2) erosion analysis of marshes with and without sills along Bogue Sound, NC, before and after Hurricane Irene	include	NA
116	12447425	include	NA	NULL	full search	Avery Paxton	1717027200	1717027200	not duplicate - include	NULL	yes	peer reviewed	Golomb, D. and Shashar, N. and Rinkevich, B.	2020	Coral carpets- a novel ecological engineering tool aimed at constructing coral communities on soft sand bottoms	ECOLOGICAL ENGINEERING	145	105743-	10.1016/j.ecoleng.2020.105743	<Go to ISI>://WOS:000522661400003 and https://www.sciencedirect.com/science/article/pii/S0925857420300318?via%3Dihub	yes - include	NA	include	coral reef	hybrid	coral nursery grew "coral sod" units on metal and zip ties and then transplanted along with fabric onto reef	include	add structure - hybrid	The ‘coral sod’ carpets were set-up at the Eilat, Red Sea nursery, held in place for 2–8 months, then transplanted into a highly hostile soft-bottom area (15 m depth) and monitored for up to 17 months.	NA	include	meausured outcome of water velocity	evaluated outcome	monitored for 17 months	no	include	observational	Therefore, the present study aims to explore a novel transplantation approach, the employment of pre-set carpets of coral assemblages (coral-sods) on movable sedimentary substrates.	Studied colonies for 17 months following transplantation and measured survival, growth, cover, recruitment, and water flow	local	“outplanting phase” is where corals were transplanted onto the 13-14 m sandy/muddy substrate at Kisoski beach (29°32′48.38″N, 34°57′14.35″E), about two km south-west of the nursery location	Gulf of Eilat in Red Sea	Israel	NA	Gulf of Eilat in Red Sea	temporal	monitored over 17 month period following deployment	include	NA
117	12447425	include	NA	NULL	full search	Avery Paxton	1717027200	1717027200	not duplicate - include	NULL	yes	peer reviewed	Golomb, D. and Shashar, N. and Rinkevich, B.	2020	Coral carpets- a novel ecological engineering tool aimed at constructing coral communities on soft sand bottoms	ECOLOGICAL ENGINEERING	145	105743-	10.1016/j.ecoleng.2020.105743	<Go to ISI>://WOS:000522661400003 and https://www.sciencedirect.com/science/article/pii/S0925857420300318?via%3Dihub	yes - include	NA	include	coral reef	hybrid	coral nursery grew "coral sod" units on metal and zip ties and then transplanted along with fabric onto reef	include	add structure - hybrid	The ‘coral sod’ carpets were set-up at the Eilat, Red Sea nursery, held in place for 2–8 months, then transplanted into a highly hostile soft-bottom area (15 m depth) and monitored for up to 17 months.	NA	include	meausured outcome of water velocity	evaluated outcome	monitored for 17 months	no	include	observational	Therefore, the present study aims to explore a novel transplantation approach, the employment of pre-set carpets of coral assemblages (coral-sods) on movable sedimentary substrates.	Studied colonies for 17 months following transplantation and measured survival, growth, cover, recruitment, and water flow	local	“outplanting phase” is where corals were transplanted onto the 13-14 m sandy/muddy substrate at Kisoski beach (29°32′48.38″N, 34°57′14.35″E), about two km south-west of the nursery location	Gulf of Eilat in Red Sea	Israel	NA	Gulf of Eilat in Red Sea	temporal	monitored over 17 month period following deployment	include	NA
118	12447425	include	NA	NULL	full search	Avery Paxton	1717027200	1717027200	not duplicate - include	NULL	yes	peer reviewed	Golomb, D. and Shashar, N. and Rinkevich, B.	2020	Coral carpets- a novel ecological engineering tool aimed at constructing coral communities on soft sand bottoms	ECOLOGICAL ENGINEERING	145	105743-	10.1016/j.ecoleng.2020.105743	<Go to ISI>://WOS:000522661400003 and https://www.sciencedirect.com/science/article/pii/S0925857420300318?via%3Dihub	yes - include	NA	include	coral reef	hybrid	coral nursery grew "coral sod" units on metal and zip ties and then transplanted along with fabric onto reef	include	add structure - hybrid	The ‘coral sod’ carpets were set-up at the Eilat, Red Sea nursery, held in place for 2–8 months, then transplanted into a highly hostile soft-bottom area (15 m depth) and monitored for up to 17 months.	NA	include	meausured outcome of water velocity	evaluated outcome	monitored for 17 months	no	include	observational	Therefore, the present study aims to explore a novel transplantation approach, the employment of pre-set carpets of coral assemblages (coral-sods) on movable sedimentary substrates.	Studied colonies for 17 months following transplantation and measured survival, growth, cover, recruitment, and water flow	local	“outplanting phase” is where corals were transplanted onto the 13-14 m sandy/muddy substrate at Kisoski beach (29°32′48.38″N, 34°57′14.35″E), about two km south-west of the nursery location	Gulf of Eilat in Red Sea	Israel	NA	Gulf of Eilat in Red Sea	temporal	monitored over 17 month period following deployment	include	NA
119	12447425	include	NA	NULL	full search	Avery Paxton	1717027200	1717027200	not duplicate - include	NULL	yes	peer reviewed	Golomb, D. and Shashar, N. and Rinkevich, B.	2020	Coral carpets- a novel ecological engineering tool aimed at constructing coral communities on soft sand bottoms	ECOLOGICAL ENGINEERING	145	105743-	10.1016/j.ecoleng.2020.105743	<Go to ISI>://WOS:000522661400003 and https://www.sciencedirect.com/science/article/pii/S0925857420300318?via%3Dihub	yes - include	NA	include	coral reef	hybrid	coral nursery grew "coral sod" units on metal and zip ties and then transplanted along with fabric onto reef	include	add structure - hybrid	The ‘coral sod’ carpets were set-up at the Eilat, Red Sea nursery, held in place for 2–8 months, then transplanted into a highly hostile soft-bottom area (15 m depth) and monitored for up to 17 months.	NA	include	meausured outcome of water velocity	evaluated outcome	monitored for 17 months	no	include	observational	Therefore, the present study aims to explore a novel transplantation approach, the employment of pre-set carpets of coral assemblages (coral-sods) on movable sedimentary substrates.	Studied colonies for 17 months following transplantation and measured survival, growth, cover, recruitment, and water flow	local	“outplanting phase” is where corals were transplanted onto the 13-14 m sandy/muddy substrate at Kisoski beach (29°32′48.38″N, 34°57′14.35″E), about two km south-west of the nursery location	Gulf of Eilat in Red Sea	Israel	NA	Gulf of Eilat in Red Sea	temporal	monitored over 17 month period following deployment	include	NA
120	12447425	include	NA	NULL	full search	Avery Paxton	1717027200	1717027200	not duplicate - include	NULL	yes	peer reviewed	Golomb, D. and Shashar, N. and Rinkevich, B.	2020	Coral carpets- a novel ecological engineering tool aimed at constructing coral communities on soft sand bottoms	ECOLOGICAL ENGINEERING	145	105743-	10.1016/j.ecoleng.2020.105743	<Go to ISI>://WOS:000522661400003 and https://www.sciencedirect.com/science/article/pii/S0925857420300318?via%3Dihub	yes - include	NA	include	coral reef	hybrid	coral nursery grew "coral sod" units on metal and zip ties and then transplanted along with fabric onto reef	include	add structure - hybrid	The ‘coral sod’ carpets were set-up at the Eilat, Red Sea nursery, held in place for 2–8 months, then transplanted into a highly hostile soft-bottom area (15 m depth) and monitored for up to 17 months.	NA	include	meausured outcome of water velocity	evaluated outcome	monitored for 17 months	no	include	observational	Therefore, the present study aims to explore a novel transplantation approach, the employment of pre-set carpets of coral assemblages (coral-sods) on movable sedimentary substrates.	Studied colonies for 17 months following transplantation and measured survival, growth, cover, recruitment, and water flow	local	“outplanting phase” is where corals were transplanted onto the 13-14 m sandy/muddy substrate at Kisoski beach (29°32′48.38″N, 34°57′14.35″E), about two km south-west of the nursery location	Gulf of Eilat in Red Sea	Israel	NA	Gulf of Eilat in Red Sea	temporal	monitored over 17 month period following deployment	include	NA
121	12447425	include	NA	NULL	full search	Avery Paxton	1717027200	1717027200	not duplicate - include	NULL	yes	peer reviewed	Golomb, D. and Shashar, N. and Rinkevich, B.	2020	Coral carpets- a novel ecological engineering tool aimed at constructing coral communities on soft sand bottoms	ECOLOGICAL ENGINEERING	145	105743-	10.1016/j.ecoleng.2020.105743	<Go to ISI>://WOS:000522661400003 and https://www.sciencedirect.com/science/article/pii/S0925857420300318?via%3Dihub	yes - include	NA	include	coral reef	hybrid	coral nursery grew "coral sod" units on metal and zip ties and then transplanted along with fabric onto reef	include	add structure - hybrid	The ‘coral sod’ carpets were set-up at the Eilat, Red Sea nursery, held in place for 2–8 months, then transplanted into a highly hostile soft-bottom area (15 m depth) and monitored for up to 17 months.	NA	include	meausured outcome of water velocity	evaluated outcome	monitored for 17 months	no	include	observational	Therefore, the present study aims to explore a novel transplantation approach, the employment of pre-set carpets of coral assemblages (coral-sods) on movable sedimentary substrates.	Studied colonies for 17 months following transplantation and measured survival, growth, cover, recruitment, and water flow	local	“outplanting phase” is where corals were transplanted onto the 13-14 m sandy/muddy substrate at Kisoski beach (29°32′48.38″N, 34°57′14.35″E), about two km south-west of the nursery location	Gulf of Eilat in Red Sea	Israel	NA	Gulf of Eilat in Red Sea	temporal	monitored over 17 month period following deployment	include	NA
122	12447425	include	NA	NULL	full search	Avery Paxton	1717027200	1717027200	not duplicate - include	NULL	yes	peer reviewed	Golomb, D. and Shashar, N. and Rinkevich, B.	2020	Coral carpets- a novel ecological engineering tool aimed at constructing coral communities on soft sand bottoms	ECOLOGICAL ENGINEERING	145	105743-	10.1016/j.ecoleng.2020.105743	<Go to ISI>://WOS:000522661400003 and https://www.sciencedirect.com/science/article/pii/S0925857420300318?via%3Dihub	yes - include	NA	include	coral reef	hybrid	coral nursery grew "coral sod" units on metal and zip ties and then transplanted along with fabric onto reef	include	add structure - hybrid	The ‘coral sod’ carpets were set-up at the Eilat, Red Sea nursery, held in place for 2–8 months, then transplanted into a highly hostile soft-bottom area (15 m depth) and monitored for up to 17 months.	NA	include	meausured outcome of water velocity	evaluated outcome	monitored for 17 months	no	include	observational	Therefore, the present study aims to explore a novel transplantation approach, the employment of pre-set carpets of coral assemblages (coral-sods) on movable sedimentary substrates.	Studied colonies for 17 months following transplantation and measured survival, growth, cover, recruitment, and water flow	local	“outplanting phase” is where corals were transplanted onto the 13-14 m sandy/muddy substrate at Kisoski beach (29°32′48.38″N, 34°57′14.35″E), about two km south-west of the nursery location	Gulf of Eilat in Red Sea	Israel	NA	Gulf of Eilat in Red Sea	temporal	monitored over 17 month period following deployment	include	NA
123	12447425	include	NA	NULL	full search	Avery Paxton	1717027200	1717027200	not duplicate - include	NULL	yes	peer reviewed	Golomb, D. and Shashar, N. and Rinkevich, B.	2020	Coral carpets- a novel ecological engineering tool aimed at constructing coral communities on soft sand bottoms	ECOLOGICAL ENGINEERING	145	105743-	10.1016/j.ecoleng.2020.105743	<Go to ISI>://WOS:000522661400003 and https://www.sciencedirect.com/science/article/pii/S0925857420300318?via%3Dihub	yes - include	NA	include	coral reef	hybrid	coral nursery grew "coral sod" units on metal and zip ties and then transplanted along with fabric onto reef	include	add structure - hybrid	The ‘coral sod’ carpets were set-up at the Eilat, Red Sea nursery, held in place for 2–8 months, then transplanted into a highly hostile soft-bottom area (15 m depth) and monitored for up to 17 months.	NA	include	meausured outcome of water velocity	evaluated outcome	monitored for 17 months	no	include	observational	Therefore, the present study aims to explore a novel transplantation approach, the employment of pre-set carpets of coral assemblages (coral-sods) on movable sedimentary substrates.	Studied colonies for 17 months following transplantation and measured survival, growth, cover, recruitment, and water flow	local	“outplanting phase” is where corals were transplanted onto the 13-14 m sandy/muddy substrate at Kisoski beach (29°32′48.38″N, 34°57′14.35″E), about two km south-west of the nursery location	Gulf of Eilat in Red Sea	Israel	NA	Gulf of Eilat in Red Sea	temporal	monitored over 17 month period following deployment	include	NA
124	12447425	include	NA	NULL	full search	Avery Paxton	1717027200	1717027200	not duplicate - include	NULL	yes	peer reviewed	Golomb, D. and Shashar, N. and Rinkevich, B.	2020	Coral carpets- a novel ecological engineering tool aimed at constructing coral communities on soft sand bottoms	ECOLOGICAL ENGINEERING	145	105743-	10.1016/j.ecoleng.2020.105743	<Go to ISI>://WOS:000522661400003 and https://www.sciencedirect.com/science/article/pii/S0925857420300318?via%3Dihub	yes - include	NA	include	coral reef	hybrid	coral nursery grew "coral sod" units on metal and zip ties and then transplanted along with fabric onto reef	include	add structure - hybrid	The ‘coral sod’ carpets were set-up at the Eilat, Red Sea nursery, held in place for 2–8 months, then transplanted into a highly hostile soft-bottom area (15 m depth) and monitored for up to 17 months.	NA	include	meausured outcome of water velocity	evaluated outcome	monitored for 17 months	no	include	observational	Therefore, the present study aims to explore a novel transplantation approach, the employment of pre-set carpets of coral assemblages (coral-sods) on movable sedimentary substrates.	Studied colonies for 17 months following transplantation and measured survival, growth, cover, recruitment, and water flow	local	“outplanting phase” is where corals were transplanted onto the 13-14 m sandy/muddy substrate at Kisoski beach (29°32′48.38″N, 34°57′14.35″E), about two km south-west of the nursery location	Gulf of Eilat in Red Sea	Israel	NA	Gulf of Eilat in Red Sea	temporal	monitored over 17 month period following deployment	include	NA
125	12447425	include	NA	NULL	full search	Avery Paxton	1717027200	1717027200	not duplicate - include	NULL	yes	peer reviewed	Golomb, D. and Shashar, N. and Rinkevich, B.	2020	Coral carpets- a novel ecological engineering tool aimed at constructing coral communities on soft sand bottoms	ECOLOGICAL ENGINEERING	145	105743-	10.1016/j.ecoleng.2020.105743	<Go to ISI>://WOS:000522661400003 and https://www.sciencedirect.com/science/article/pii/S0925857420300318?via%3Dihub	yes - include	NA	include	coral reef	hybrid	coral nursery grew "coral sod" units on metal and zip ties and then transplanted along with fabric onto reef	include	add structure - hybrid	The ‘coral sod’ carpets were set-up at the Eilat, Red Sea nursery, held in place for 2–8 months, then transplanted into a highly hostile soft-bottom area (15 m depth) and monitored for up to 17 months.	NA	include	meausured outcome of water velocity	evaluated outcome	monitored for 17 months	no	include	observational	Therefore, the present study aims to explore a novel transplantation approach, the employment of pre-set carpets of coral assemblages (coral-sods) on movable sedimentary substrates.	Studied colonies for 17 months following transplantation and measured survival, growth, cover, recruitment, and water flow	local	“outplanting phase” is where corals were transplanted onto the 13-14 m sandy/muddy substrate at Kisoski beach (29°32′48.38″N, 34°57′14.35″E), about two km south-west of the nursery location	Gulf of Eilat in Red Sea	Israel	NA	Gulf of Eilat in Red Sea	temporal	monitored over 17 month period following deployment	include	NA
126	12444223	include	NA	NULL	full search	Savannah Paliotti	1717891200	1719360000	not duplicate - include	NULL	yes	peer reviewed	Gu, J. L. and Wu, J. P.	2023	Blue carbon effects of mangrove restoration in subtropics where Spartina alterniflora invaded	ECOLOGICAL ENGINEERING	186	106822-	10.1016/j.ecoleng.2022.106822	https://www.sciencedirect.com/science/article/pii/S092585742200283X?via%3Dihub	yes - include	NA	include	mangrove	natural	mangrove transplants	include	restore system	mangrove transplants	climate adaptation service	include	measured outcome was sediment accretion of mangroves vs salt marshes	evaluated outcome	NULL	no	include	observational	study aimed to evaluate the effectiveness of mangrove transplantation on carbon sink potential & sediment accretion	NA	local	Yueqing Bay	Ximen & Maoyan Bays islands, Zhejiang, china	China	NA	Yueqing Bay	projects or sites	effectiveness of carbon sink & sediment accretion of mangroves & salt marshes	include	yes
127	12444223	include	NA	NULL	full search	Savannah Paliotti	1717891200	1719360000	not duplicate - include	NULL	yes	peer reviewed	Gu, J. L. and Wu, J. P.	2023	Blue carbon effects of mangrove restoration in subtropics where Spartina alterniflora invaded	ECOLOGICAL ENGINEERING	186	106822-	10.1016/j.ecoleng.2022.106822	https://www.sciencedirect.com/science/article/pii/S092585742200283X?via%3Dihub	yes - include	NA	include	mangrove	natural	mangrove transplants	include	restore system	mangrove transplants	climate adaptation service	include	measured outcome was sediment accretion of mangroves vs salt marshes	evaluated outcome	NULL	no	include	observational	study aimed to evaluate the effectiveness of mangrove transplantation on carbon sink potential & sediment accretion	NA	local	Yueqing Bay	Ximen & Maoyan Bays islands, Zhejiang, china	China	NA	Yueqing Bay	projects or sites	effectiveness of carbon sink & sediment accretion of mangroves & salt marshes	include	yes
128	12444223	include	NA	NULL	full search	Savannah Paliotti	1717891200	1719360000	not duplicate - include	NULL	yes	peer reviewed	Gu, J. L. and Wu, J. P.	2023	Blue carbon effects of mangrove restoration in subtropics where Spartina alterniflora invaded	ECOLOGICAL ENGINEERING	186	106822-	10.1016/j.ecoleng.2022.106822	https://www.sciencedirect.com/science/article/pii/S092585742200283X?via%3Dihub	yes - include	NA	include	mangrove	natural	mangrove transplants	include	restore system	mangrove transplants	climate adaptation service	include	measured outcome was sediment accretion of mangroves vs salt marshes	evaluated outcome	NULL	no	include	observational	study aimed to evaluate the effectiveness of mangrove transplantation on carbon sink potential & sediment accretion	NA	local	Yueqing Bay	Ximen & Maoyan Bays islands, Zhejiang, china	China	NA	Yueqing Bay	projects or sites	effectiveness of carbon sink & sediment accretion of mangroves & salt marshes	include	yes
129	12444223	include	NA	NULL	full search	Savannah Paliotti	1717891200	1719360000	not duplicate - include	NULL	yes	peer reviewed	Gu, J. L. and Wu, J. P.	2023	Blue carbon effects of mangrove restoration in subtropics where Spartina alterniflora invaded	ECOLOGICAL ENGINEERING	186	106822-	10.1016/j.ecoleng.2022.106822	https://www.sciencedirect.com/science/article/pii/S092585742200283X?via%3Dihub	yes - include	NA	include	mangrove	natural	mangrove transplants	include	restore system	mangrove transplants	climate adaptation service	include	measured outcome was sediment accretion of mangroves vs salt marshes	evaluated outcome	NULL	no	include	observational	study aimed to evaluate the effectiveness of mangrove transplantation on carbon sink potential & sediment accretion	NA	local	Yueqing Bay	Ximen & Maoyan Bays islands, Zhejiang, china	China	NA	Yueqing Bay	projects or sites	effectiveness of carbon sink & sediment accretion of mangroves & salt marshes	include	yes
130	12444223	include	NA	NULL	full search	Savannah Paliotti	1717891200	1719360000	not duplicate - include	NULL	yes	peer reviewed	Gu, J. L. and Wu, J. P.	2023	Blue carbon effects of mangrove restoration in subtropics where Spartina alterniflora invaded	ECOLOGICAL ENGINEERING	186	106822-	10.1016/j.ecoleng.2022.106822	https://www.sciencedirect.com/science/article/pii/S092585742200283X?via%3Dihub	yes - include	NA	include	mangrove	natural	mangrove transplants	include	restore system	mangrove transplants	climate adaptation service	include	measured outcome was sediment accretion of mangroves vs salt marshes	evaluated outcome	NULL	no	include	observational	study aimed to evaluate the effectiveness of mangrove transplantation on carbon sink potential & sediment accretion	NA	local	Yueqing Bay	Ximen & Maoyan Bays islands, Zhejiang, china	China	NA	Yueqing Bay	projects or sites	effectiveness of carbon sink & sediment accretion of mangroves & salt marshes	include	yes
131	12444223	include	NA	NULL	full search	Savannah Paliotti	1717891200	1719360000	not duplicate - include	NULL	yes	peer reviewed	Gu, J. L. and Wu, J. P.	2023	Blue carbon effects of mangrove restoration in subtropics where Spartina alterniflora invaded	ECOLOGICAL ENGINEERING	186	106822-	10.1016/j.ecoleng.2022.106822	https://www.sciencedirect.com/science/article/pii/S092585742200283X?via%3Dihub	yes - include	NA	include	mangrove	natural	mangrove transplants	include	restore system	mangrove transplants	climate adaptation service	include	measured outcome was sediment accretion of mangroves vs salt marshes	evaluated outcome	NULL	no	include	observational	study aimed to evaluate the effectiveness of mangrove transplantation on carbon sink potential & sediment accretion	NA	local	Yueqing Bay	Ximen & Maoyan Bays islands, Zhejiang, china	China	NA	Yueqing Bay	projects or sites	effectiveness of carbon sink & sediment accretion of mangroves & salt marshes	include	yes
132	12445752	include	NA	NULL	full search	Jahson Alemu I	1716940800	1719273600	not duplicate - include	NULL	yes	proceedings	Hall, S. G. and Thomas, M. and Steyer, J.	2015	Coastal bioengineered reefs as a sustainable technique for coastal land building and habitat restoration	NA	1	34-41-	NA	NA	yes - include	NA	include	shellfish reef	artificial	Coastal of Louisianna (constructed oyster reefs)	include	add structure - artificial	two oyster reefs made of an alternate concrete mixture to attract oysters, placed in the Gulf of Mexico off the coast of Louisiana in 2012 as a federal CWPPRA demonstration project LA-08, 2012.	restoration	include	Coastal bioengineering, using living organisms such as the eastern oyster Crassostrea virginica, to help grow coastal protection,	stated goal	2012	no	include	observational	observing and documenting the growth of oysters on two separate artificial oyster reefs over a year’s time along the coast of Louisiana.	The oysters were counted using 9-inch squares on each row from three separate locations. This process was repeated using photographs from March 2013, October 2013, June 2014, and October 2014. Using the photographs, an estimation of the number of oysters was configured and compared over a 19-month timeline.	local	10s m	Louisiana	United States of America	Louisiana	Gulf of Mexico	none	NA	include	yes
133	12453549	include	NA	NULL	full search	Jahson Alemu I	1708646400	1719792000	not duplicate - include	NULL	yes	peer reviewed	Hamaguchi, Tatsuo and Uda, Takaaki and Inoue, Chikara and Igarashi, Akira	1991	Field Experiment on Wave-Dissipating Effect of Artificial Reefs on the Niigata Coast	Coastal Engineering in Japan	34	51-65-	10.1080/05785634.1991.11924539	NA	yes - include	NA	include	coral reef	artificial	NA	include	add structure - artificial	Two units of rubble-mound artificial reefs (50 m x 120 m and 50 m x 200 m)	artifical reef	include	The aim of the present study is to elucidate the wave-dissipating effect of artificial reefs as well as associated nearshore currents and beach changes through field observations on the Niigata Coast.	both	oct 1986-oct 1987	no	include	experimental	The aim of the present study is to elucidate the wave-dissipating effect of artificial reefs as well as associated nearshore currents and beach changes through field observations on the Niigata Coast.	NA	local	NA	Niigata	Japan	NA	NA	none	NA	include	NA
134	12453549	include	NA	NULL	full search	Jahson Alemu I	1708646400	1719792000	not duplicate - include	NULL	yes	peer reviewed	Hamaguchi, Tatsuo and Uda, Takaaki and Inoue, Chikara and Igarashi, Akira	1991	Field Experiment on Wave-Dissipating Effect of Artificial Reefs on the Niigata Coast	Coastal Engineering in Japan	34	51-65-	10.1080/05785634.1991.11924539	NA	yes - include	NA	include	coral reef	artificial	NA	include	add structure - artificial	Two units of rubble-mound artificial reefs (50 m x 120 m and 50 m x 200 m)	artifical reef	include	The aim of the present study is to elucidate the wave-dissipating effect of artificial reefs as well as associated nearshore currents and beach changes through field observations on the Niigata Coast.	both	oct 1986-oct 1987	no	include	experimental	The aim of the present study is to elucidate the wave-dissipating effect of artificial reefs as well as associated nearshore currents and beach changes through field observations on the Niigata Coast.	NA	local	NA	Niigata	Japan	NA	NA	none	NA	include	NA
135	12453549	include	NA	NULL	full search	Jahson Alemu I	1708646400	1719792000	not duplicate - include	NULL	yes	peer reviewed	Hamaguchi, Tatsuo and Uda, Takaaki and Inoue, Chikara and Igarashi, Akira	1991	Field Experiment on Wave-Dissipating Effect of Artificial Reefs on the Niigata Coast	Coastal Engineering in Japan	34	51-65-	10.1080/05785634.1991.11924539	NA	yes - include	NA	include	coral reef	artificial	NA	include	add structure - artificial	Two units of rubble-mound artificial reefs (50 m x 120 m and 50 m x 200 m)	artifical reef	include	The aim of the present study is to elucidate the wave-dissipating effect of artificial reefs as well as associated nearshore currents and beach changes through field observations on the Niigata Coast.	both	oct 1986-oct 1987	no	include	experimental	The aim of the present study is to elucidate the wave-dissipating effect of artificial reefs as well as associated nearshore currents and beach changes through field observations on the Niigata Coast.	NA	local	NA	Niigata	Japan	NA	NA	none	NA	include	NA
136	12453549	include	NA	NULL	full search	Jahson Alemu I	1708646400	1719792000	not duplicate - include	NULL	yes	peer reviewed	Hamaguchi, Tatsuo and Uda, Takaaki and Inoue, Chikara and Igarashi, Akira	1991	Field Experiment on Wave-Dissipating Effect of Artificial Reefs on the Niigata Coast	Coastal Engineering in Japan	34	51-65-	10.1080/05785634.1991.11924539	NA	yes - include	NA	include	coral reef	artificial	NA	include	add structure - artificial	Two units of rubble-mound artificial reefs (50 m x 120 m and 50 m x 200 m)	artifical reef	include	The aim of the present study is to elucidate the wave-dissipating effect of artificial reefs as well as associated nearshore currents and beach changes through field observations on the Niigata Coast.	both	oct 1986-oct 1987	no	include	experimental	The aim of the present study is to elucidate the wave-dissipating effect of artificial reefs as well as associated nearshore currents and beach changes through field observations on the Niigata Coast.	NA	local	NA	Niigata	Japan	NA	NA	none	NA	include	NA
137	12453549	include	NA	NULL	full search	Jahson Alemu I	1708646400	1719792000	not duplicate - include	NULL	yes	peer reviewed	Hamaguchi, Tatsuo and Uda, Takaaki and Inoue, Chikara and Igarashi, Akira	1991	Field Experiment on Wave-Dissipating Effect of Artificial Reefs on the Niigata Coast	Coastal Engineering in Japan	34	51-65-	10.1080/05785634.1991.11924539	NA	yes - include	NA	include	coral reef	artificial	NA	include	add structure - artificial	Two units of rubble-mound artificial reefs (50 m x 120 m and 50 m x 200 m)	artifical reef	include	The aim of the present study is to elucidate the wave-dissipating effect of artificial reefs as well as associated nearshore currents and beach changes through field observations on the Niigata Coast.	both	oct 1986-oct 1987	no	include	experimental	The aim of the present study is to elucidate the wave-dissipating effect of artificial reefs as well as associated nearshore currents and beach changes through field observations on the Niigata Coast.	NA	local	NA	Niigata	Japan	NA	NA	none	NA	include	NA
138	12455647	include	NA	NULL	full search	Camille Steenrod	1711929600	1711929600	not duplicate - include	NULL	yes	peer reviewed	Kumara, M. P. and Jayatissa, L. P. and Krauss, K. W. and Phillips, D. H. and Huxham, M.	2010	High mangrove density enhances surface accretion, surface elevation change, and tree survival in coastal areas susceptible to sea-level rise	OECOLOGIA	164	545-553-	10.1007/s00442-010-1705-2	https://www.ncbi.nlm.nih.gov/pubmed/20593198 and https://link.springer.com/article/10.1007/s00442-010-1705-2	yes - include	NA	include	mangrove	n/a	planted mangroves	include	create system	propagules from Rhizophora mucronata were collected from wild trees and planted on an open mudflat nearby	NA	include	goal was to determine if planted mangrove density affects surface elevation dynamics	evaluated outcome	1146441600	no	include	experimental	investigated the role of intra-specific facilitation on sediment surface elevation dynamics, sediment % nitrogen, seedling growth and survival associated with different mangrove plantation densities.	Fifteen 7.2 x 7.2 m plots, arranged in three blocks of five treatments each, with a minimum gap of 1 .2 m between plots	local	NA	Palakuda	Sri Lanka	NA	Puttalam Lagoon	NA	comparing different densities of planted mangroves	include	NA
139	12455647	include	NA	NULL	full search	Camille Steenrod	1711929600	1711929600	not duplicate - include	NULL	yes	peer reviewed	Kumara, M. P. and Jayatissa, L. P. and Krauss, K. W. and Phillips, D. H. and Huxham, M.	2010	High mangrove density enhances surface accretion, surface elevation change, and tree survival in coastal areas susceptible to sea-level rise	OECOLOGIA	164	545-553-	10.1007/s00442-010-1705-2	https://www.ncbi.nlm.nih.gov/pubmed/20593198 and https://link.springer.com/article/10.1007/s00442-010-1705-2	yes - include	NA	include	mangrove	n/a	planted mangroves	include	create system	propagules from Rhizophora mucronata were collected from wild trees and planted on an open mudflat nearby	NA	include	goal was to determine if planted mangrove density affects surface elevation dynamics	evaluated outcome	1146441600	no	include	experimental	investigated the role of intra-specific facilitation on sediment surface elevation dynamics, sediment % nitrogen, seedling growth and survival associated with different mangrove plantation densities.	Fifteen 7.2 x 7.2 m plots, arranged in three blocks of five treatments each, with a minimum gap of 1 .2 m between plots	local	NA	Palakuda	Sri Lanka	NA	Puttalam Lagoon	NA	comparing different densities of planted mangroves	include	NA
140	12455647	include	NA	NULL	full search	Camille Steenrod	1711929600	1711929600	not duplicate - include	NULL	yes	peer reviewed	Kumara, M. P. and Jayatissa, L. P. and Krauss, K. W. and Phillips, D. H. and Huxham, M.	2010	High mangrove density enhances surface accretion, surface elevation change, and tree survival in coastal areas susceptible to sea-level rise	OECOLOGIA	164	545-553-	10.1007/s00442-010-1705-2	https://www.ncbi.nlm.nih.gov/pubmed/20593198 and https://link.springer.com/article/10.1007/s00442-010-1705-2	yes - include	NA	include	mangrove	n/a	planted mangroves	include	create system	propagules from Rhizophora mucronata were collected from wild trees and planted on an open mudflat nearby	NA	include	goal was to determine if planted mangrove density affects surface elevation dynamics	evaluated outcome	1146441600	no	include	experimental	investigated the role of intra-specific facilitation on sediment surface elevation dynamics, sediment % nitrogen, seedling growth and survival associated with different mangrove plantation densities.	Fifteen 7.2 x 7.2 m plots, arranged in three blocks of five treatments each, with a minimum gap of 1 .2 m between plots	local	NA	Palakuda	Sri Lanka	NA	Puttalam Lagoon	NA	comparing different densities of planted mangroves	include	NA
141	12446736	include	NA	NULL	full search	Camille Steenrod	1712275200	1719273600	not duplicate - include	NULL	yes	book / chapter	La Peyre, M. K. and Miller, L. S. and Miller, S. and Melancon, E.	2017	Comparison of Oyster Populations, Shoreline Protection Service, and Site Characteristics at Seven Created Fringing Reefs in Louisiana: Key Parameters and Responses to Consider	Living Shorelines: The Science and Management of Nature-Based Coastal Protection	NA	363-382-	10.1201/9781315151465-22	https://www.taylorfrancis.com/chapters/edit/10.1201/9781315151465-22/comparison-oyster-populations-shoreline-protection-service-site-characteristics-seven-created-fringing-reefs-louisiana-megan-la-peyre-lindsay-schwarting-miller-shea-miller-earl-melancon	yes - include	NA	include	shellfish reef	hybrid	constructed oyster reefs	include	add structure - hybrid	some reefs were constructed using loose shell cultch, while others were constructed using engineered base structures, like concrete (i.e., A-Jack blocks, OysterBreak), mesh cages filled with oyster shell (i.e., ReefBlk), or mesh mats filled with limestone (i.e., Gabion Mats)	living shoreline	include	primary goal of these projects is to help stabilize shoreline edges and reduce shoreline erosion	both	2007, 2009, 2010, 2011, 2012, 2014 (different projects)	yes	include	observational	to compare and contrast seven shellfish reef NBS projects using a set of common parameters collected at each of the projects through independent monitoring prgrams	observational	regional	NA	coastal Louisiana	United States of America	Louisiana	Sister (Caillou) Lake, Vermilion Cove, Terrebonne Bay, Biloxi Marsh, Lake Eloi, Lake Athanasio, Lake Fortuna, Grand Isle	projects or sites	to compare reef locations as opposed to comparing engineered material or reef configuration	include	NA
142	12446736	include	NA	NULL	full search	Camille Steenrod	1712275200	1719273600	not duplicate - include	NULL	yes	book / chapter	La Peyre, M. K. and Miller, L. S. and Miller, S. and Melancon, E.	2017	Comparison of Oyster Populations, Shoreline Protection Service, and Site Characteristics at Seven Created Fringing Reefs in Louisiana: Key Parameters and Responses to Consider	Living Shorelines: The Science and Management of Nature-Based Coastal Protection	NA	363-382-	10.1201/9781315151465-22	https://www.taylorfrancis.com/chapters/edit/10.1201/9781315151465-22/comparison-oyster-populations-shoreline-protection-service-site-characteristics-seven-created-fringing-reefs-louisiana-megan-la-peyre-lindsay-schwarting-miller-shea-miller-earl-melancon	yes - include	NA	include	shellfish reef	hybrid	constructed oyster reefs	include	add structure - hybrid	some reefs were constructed using loose shell cultch, while others were constructed using engineered base structures, like concrete (i.e., A-Jack blocks, OysterBreak), mesh cages filled with oyster shell (i.e., ReefBlk), or mesh mats filled with limestone (i.e., Gabion Mats)	living shoreline	include	primary goal of these projects is to help stabilize shoreline edges and reduce shoreline erosion	both	2007, 2009, 2010, 2011, 2012, 2014 (different projects)	yes	include	observational	to compare and contrast seven shellfish reef NBS projects using a set of common parameters collected at each of the projects through independent monitoring prgrams	observational	regional	NA	coastal Louisiana	United States of America	Louisiana	Sister (Caillou) Lake, Vermilion Cove, Terrebonne Bay, Biloxi Marsh, Lake Eloi, Lake Athanasio, Lake Fortuna, Grand Isle	projects or sites	to compare reef locations as opposed to comparing engineered material or reef configuration	include	NA
143	12446736	include	NA	NULL	full search	Camille Steenrod	1712275200	1719273600	not duplicate - include	NULL	yes	book / chapter	La Peyre, M. K. and Miller, L. S. and Miller, S. and Melancon, E.	2017	Comparison of Oyster Populations, Shoreline Protection Service, and Site Characteristics at Seven Created Fringing Reefs in Louisiana: Key Parameters and Responses to Consider	Living Shorelines: The Science and Management of Nature-Based Coastal Protection	NA	363-382-	10.1201/9781315151465-22	https://www.taylorfrancis.com/chapters/edit/10.1201/9781315151465-22/comparison-oyster-populations-shoreline-protection-service-site-characteristics-seven-created-fringing-reefs-louisiana-megan-la-peyre-lindsay-schwarting-miller-shea-miller-earl-melancon	yes - include	NA	include	shellfish reef	hybrid	constructed oyster reefs	include	add structure - hybrid	some reefs were constructed using loose shell cultch, while others were constructed using engineered base structures, like concrete (i.e., A-Jack blocks, OysterBreak), mesh cages filled with oyster shell (i.e., ReefBlk), or mesh mats filled with limestone (i.e., Gabion Mats)	living shoreline	include	primary goal of these projects is to help stabilize shoreline edges and reduce shoreline erosion	both	2007, 2009, 2010, 2011, 2012, 2014 (different projects)	yes	include	observational	to compare and contrast seven shellfish reef NBS projects using a set of common parameters collected at each of the projects through independent monitoring prgrams	observational	regional	NA	coastal Louisiana	United States of America	Louisiana	Sister (Caillou) Lake, Vermilion Cove, Terrebonne Bay, Biloxi Marsh, Lake Eloi, Lake Athanasio, Lake Fortuna, Grand Isle	projects or sites	to compare reef locations as opposed to comparing engineered material or reef configuration	include	NA
144	12446736	include	NA	NULL	full search	Camille Steenrod	1712275200	1719273600	not duplicate - include	NULL	yes	book / chapter	La Peyre, M. K. and Miller, L. S. and Miller, S. and Melancon, E.	2017	Comparison of Oyster Populations, Shoreline Protection Service, and Site Characteristics at Seven Created Fringing Reefs in Louisiana: Key Parameters and Responses to Consider	Living Shorelines: The Science and Management of Nature-Based Coastal Protection	NA	363-382-	10.1201/9781315151465-22	https://www.taylorfrancis.com/chapters/edit/10.1201/9781315151465-22/comparison-oyster-populations-shoreline-protection-service-site-characteristics-seven-created-fringing-reefs-louisiana-megan-la-peyre-lindsay-schwarting-miller-shea-miller-earl-melancon	yes - include	NA	include	shellfish reef	hybrid	constructed oyster reefs	include	add structure - hybrid	some reefs were constructed using loose shell cultch, while others were constructed using engineered base structures, like concrete (i.e., A-Jack blocks, OysterBreak), mesh cages filled with oyster shell (i.e., ReefBlk), or mesh mats filled with limestone (i.e., Gabion Mats)	living shoreline	include	primary goal of these projects is to help stabilize shoreline edges and reduce shoreline erosion	both	2007, 2009, 2010, 2011, 2012, 2014 (different projects)	yes	include	observational	to compare and contrast seven shellfish reef NBS projects using a set of common parameters collected at each of the projects through independent monitoring prgrams	observational	regional	NA	coastal Louisiana	United States of America	Louisiana	Sister (Caillou) Lake, Vermilion Cove, Terrebonne Bay, Biloxi Marsh, Lake Eloi, Lake Athanasio, Lake Fortuna, Grand Isle	projects or sites	to compare reef locations as opposed to comparing engineered material or reef configuration	include	NA
145	12446751	include	NA	NULL	full search	Camille Steenrod	1712102400	1719273600	not duplicate - include	NULL	yes	peer reviewed	Maynard, Clare and McManus, John and Crawford, Robert M. M. and Paterson, David	2011	A comparison of short-term sediment deposition between natural and transplanted saltmarsh after saltmarsh restoration in the Eden Estuary (Scotland)	Plant Ecology & Diversity	4	103-113-	10.1080/17550874.2011.560198	<Go to ISI>://WOS:000291539300010	yes - include	NA	include	salt marsh	n/a	restored saltmarsh	include	restore system	planted transplants of B. maritimus at an eroded marsh front, with the additional of P. maritima transplants 3 years later on a different shore	restoration	include	investigated short-term sediment deposition and accretion patterns in transplants of P. maritima and B. maritimus	evaluated outcome	March 2000 (transplanted B. maritimus), March 2003 (transplanted P. maritima)	no	include	experimental	to fully assess the methods and environmental parameters necessary for success, the present preliminary study presents the short-term sediment deposition and accretion patterns in transplants of P. maritima and B. maritimus and compares them to those in upper, unvegetated mudflats, natural but eroded P. maritima marsh, and relatively healthy stands of natural B. maritimus.	8 sites without replication of each site; 2 replicate plots were marked out within each site; natural P. maritima, natural B. maritimus, upper mudflat, transplanted B. maritimus, transplanted P. maritima	local	NA	Eden Estuary Local Nature Reserve, Scotland	United Kingdom of Great Britain and Northern Ireland	NA	Eden Estuary	NBS v. green	to compare short-term sediment deposition and accretion in transplanted sites of B. maritimus and P. maritima with those in natural stands of these species and with upper unvegetated mudflats	include	NA
146	12460539	include	NA	NULL	full search	Camille Steenrod	1711670400	1719273600	not duplicate - include	NULL	yes	peer reviewed	Mazda, Yoshihiro and Magi, Michimasa and Kogo, Motohiko and Hong, Phan Nguyen	1997	Mangroves as a coastal protection from waves in the Tong King delta, Vietnam	Mangroves and Salt Marshes	1	127-135-	10.1023/a:1009928003700	https://link.springer.com/article/10.1023/A:1009928003700	yes - include	NA	include	mangrove	n/a	reforested mangroves	include	restore system	artificially planted mangroves in a strip 1.5 km wide and 3 km long	NA	include	purpose of the paper is to demonstrate the wave reduction of mangroves and describe the characteristics of water elevation and water flow	evaluated outcome	not stated, but planted mangroves were 1/2 year old, 2-3 years old, and 5-6 years old	no	include	observational	to describe the characteristics of water elevation and water flow in these areas, and demonstrate the wave reduction by mangroves mainly at the coast	to compare wave characteristics of mangroves of different ages: Area A = mangroves 1/2 year old, Area B = mangroves 2-3 years old, Area C = mangroves 5-6 years old	local	NA	Thuy Hai and Thuy Truong in the Thai Thuy dist., Thai Binh prov., VIetnam	Vietnam	NA	Tong King delta	projects or sites	NBS of different ages	include	NA
147	12460539	include	NA	NULL	full search	Camille Steenrod	1711670400	1719273600	not duplicate - include	NULL	yes	peer reviewed	Mazda, Yoshihiro and Magi, Michimasa and Kogo, Motohiko and Hong, Phan Nguyen	1997	Mangroves as a coastal protection from waves in the Tong King delta, Vietnam	Mangroves and Salt Marshes	1	127-135-	10.1023/a:1009928003700	https://link.springer.com/article/10.1023/A:1009928003700	yes - include	NA	include	mangrove	n/a	reforested mangroves	include	restore system	artificially planted mangroves in a strip 1.5 km wide and 3 km long	NA	include	purpose of the paper is to demonstrate the wave reduction of mangroves and describe the characteristics of water elevation and water flow	evaluated outcome	not stated, but planted mangroves were 1/2 year old, 2-3 years old, and 5-6 years old	no	include	observational	to describe the characteristics of water elevation and water flow in these areas, and demonstrate the wave reduction by mangroves mainly at the coast	to compare wave characteristics of mangroves of different ages: Area A = mangroves 1/2 year old, Area B = mangroves 2-3 years old, Area C = mangroves 5-6 years old	local	NA	Thuy Hai and Thuy Truong in the Thai Thuy dist., Thai Binh prov., VIetnam	Vietnam	NA	Tong King delta	projects or sites	NBS of different ages	include	NA
148	12460539	include	NA	NULL	full search	Camille Steenrod	1711670400	1719273600	not duplicate - include	NULL	yes	peer reviewed	Mazda, Yoshihiro and Magi, Michimasa and Kogo, Motohiko and Hong, Phan Nguyen	1997	Mangroves as a coastal protection from waves in the Tong King delta, Vietnam	Mangroves and Salt Marshes	1	127-135-	10.1023/a:1009928003700	https://link.springer.com/article/10.1023/A:1009928003700	yes - include	NA	include	mangrove	n/a	reforested mangroves	include	restore system	artificially planted mangroves in a strip 1.5 km wide and 3 km long	NA	include	purpose of the paper is to demonstrate the wave reduction of mangroves and describe the characteristics of water elevation and water flow	evaluated outcome	not stated, but planted mangroves were 1/2 year old, 2-3 years old, and 5-6 years old	no	include	observational	to describe the characteristics of water elevation and water flow in these areas, and demonstrate the wave reduction by mangroves mainly at the coast	to compare wave characteristics of mangroves of different ages: Area A = mangroves 1/2 year old, Area B = mangroves 2-3 years old, Area C = mangroves 5-6 years old	local	NA	Thuy Hai and Thuy Truong in the Thai Thuy dist., Thai Binh prov., VIetnam	Vietnam	NA	Tong King delta	projects or sites	NBS of different ages	include	NA
149	12460539	include	NA	NULL	full search	Camille Steenrod	1711670400	1719273600	not duplicate - include	NULL	yes	peer reviewed	Mazda, Yoshihiro and Magi, Michimasa and Kogo, Motohiko and Hong, Phan Nguyen	1997	Mangroves as a coastal protection from waves in the Tong King delta, Vietnam	Mangroves and Salt Marshes	1	127-135-	10.1023/a:1009928003700	https://link.springer.com/article/10.1023/A:1009928003700	yes - include	NA	include	mangrove	n/a	reforested mangroves	include	restore system	artificially planted mangroves in a strip 1.5 km wide and 3 km long	NA	include	purpose of the paper is to demonstrate the wave reduction of mangroves and describe the characteristics of water elevation and water flow	evaluated outcome	not stated, but planted mangroves were 1/2 year old, 2-3 years old, and 5-6 years old	no	include	observational	to describe the characteristics of water elevation and water flow in these areas, and demonstrate the wave reduction by mangroves mainly at the coast	to compare wave characteristics of mangroves of different ages: Area A = mangroves 1/2 year old, Area B = mangroves 2-3 years old, Area C = mangroves 5-6 years old	local	NA	Thuy Hai and Thuy Truong in the Thai Thuy dist., Thai Binh prov., VIetnam	Vietnam	NA	Tong King delta	projects or sites	NBS of different ages	include	NA
150	12460539	include	NA	NULL	full search	Camille Steenrod	1711670400	1719273600	not duplicate - include	NULL	yes	peer reviewed	Mazda, Yoshihiro and Magi, Michimasa and Kogo, Motohiko and Hong, Phan Nguyen	1997	Mangroves as a coastal protection from waves in the Tong King delta, Vietnam	Mangroves and Salt Marshes	1	127-135-	10.1023/a:1009928003700	https://link.springer.com/article/10.1023/A:1009928003700	yes - include	NA	include	mangrove	n/a	reforested mangroves	include	restore system	artificially planted mangroves in a strip 1.5 km wide and 3 km long	NA	include	purpose of the paper is to demonstrate the wave reduction of mangroves and describe the characteristics of water elevation and water flow	evaluated outcome	not stated, but planted mangroves were 1/2 year old, 2-3 years old, and 5-6 years old	no	include	observational	to describe the characteristics of water elevation and water flow in these areas, and demonstrate the wave reduction by mangroves mainly at the coast	to compare wave characteristics of mangroves of different ages: Area A = mangroves 1/2 year old, Area B = mangroves 2-3 years old, Area C = mangroves 5-6 years old	local	NA	Thuy Hai and Thuy Truong in the Thai Thuy dist., Thai Binh prov., VIetnam	Vietnam	NA	Tong King delta	projects or sites	NBS of different ages	include	NA
151	12460539	include	NA	NULL	full search	Camille Steenrod	1711670400	1719273600	not duplicate - include	NULL	yes	peer reviewed	Mazda, Yoshihiro and Magi, Michimasa and Kogo, Motohiko and Hong, Phan Nguyen	1997	Mangroves as a coastal protection from waves in the Tong King delta, Vietnam	Mangroves and Salt Marshes	1	127-135-	10.1023/a:1009928003700	https://link.springer.com/article/10.1023/A:1009928003700	yes - include	NA	include	mangrove	n/a	reforested mangroves	include	restore system	artificially planted mangroves in a strip 1.5 km wide and 3 km long	NA	include	purpose of the paper is to demonstrate the wave reduction of mangroves and describe the characteristics of water elevation and water flow	evaluated outcome	not stated, but planted mangroves were 1/2 year old, 2-3 years old, and 5-6 years old	no	include	observational	to describe the characteristics of water elevation and water flow in these areas, and demonstrate the wave reduction by mangroves mainly at the coast	to compare wave characteristics of mangroves of different ages: Area A = mangroves 1/2 year old, Area B = mangroves 2-3 years old, Area C = mangroves 5-6 years old	local	NA	Thuy Hai and Thuy Truong in the Thai Thuy dist., Thai Binh prov., VIetnam	Vietnam	NA	Tong King delta	projects or sites	NBS of different ages	include	NA
152	12472898	include	NA	NULL	full search	Camille Steenrod	1709856000	1719273600	not duplicate - include	NULL	yes	peer reviewed	McCullough, Albert and Curson, David and Meyers, Erik and Whitbeck, Matthew	2021	Tidal marsh restoration at Blackwater National Wildlife Refuge, Maryland: A case study in thin-layer placement	Shore & Beach	NA	13-20-	10.34237/1008942	NA	yes - include	NA	include	salt marsh	n/a	restored salt marsh via thin layer placement	include	restore system	thin layer placement across 40 acres of salt marsh	restoration	include	The project raised marsh elevation by applying thin layers of dredged sediment, which would extend the longevity of the marsh by raising its surface elevation in relation to the tidal regime, resulting in increased root zone production, the main driver of vertical accretion rates in the Blackwater River system. Raising the marsh platform to an elevation that maximizes plant productivity will take…	both	1480550400	no	include	observational	to monitor post-placement elevation in the salt marsh	observational	local	40 acres	Blackwater National Wildlife Refuge	United States of America	Maryland	Fishing Bay	none	NA	include	NA
153	12472898	include	NA	NULL	full search	Camille Steenrod	1709856000	1719273600	not duplicate - include	NULL	yes	peer reviewed	McCullough, Albert and Curson, David and Meyers, Erik and Whitbeck, Matthew	2021	Tidal marsh restoration at Blackwater National Wildlife Refuge, Maryland: A case study in thin-layer placement	Shore & Beach	NA	13-20-	10.34237/1008942	NA	yes - include	NA	include	salt marsh	n/a	restored salt marsh via thin layer placement	include	restore system	thin layer placement across 40 acres of salt marsh	restoration	include	The project raised marsh elevation by applying thin layers of dredged sediment, which would extend the longevity of the marsh by raising its surface elevation in relation to the tidal regime, resulting in increased root zone production, the main driver of vertical accretion rates in the Blackwater River system. Raising the marsh platform to an elevation that maximizes plant productivity will take…	both	1480550400	no	include	observational	to monitor post-placement elevation in the salt marsh	observational	local	40 acres	Blackwater National Wildlife Refuge	United States of America	Maryland	Fishing Bay	none	NA	include	NA
154	12444926	include	NA	NULL	full search	Camille Steenrod	1711324800	1687651200	not duplicate - include	NULL	yes	proceedings	Messaros, R. C. and Rafferty, P. S. and Woolley, G. S.	2010	Challenges and successes of tidal wetlands restoration in Jamaica Bay, New York	NA	394	343-363-	10.1061/41148(389)32	https://ascelibrary.org/doi/10.1061/41148%28389%2932	yes - include	NA	include	salt marsh	n/a	restored salt marsh	include	restore system	restored salt marsh using placement of fill, regrading the site to appropriate elevations for the target community, and planting native coastal plant species	restoration	include	Challenges that need to be overcome include compaction, subsidence, and erosion of placed material. Additionally, accretion of material will require monitoring	evaluated outcome	2006-2007	no	include	observational	to analyze change in elevation (geomorphology) and to evaulate the initial response for vegetation at the restoration site	observational	local	NA	Elders Point East	United States of America	New York	Jamaica Bay	before v. after	BACI design (before, after, control, impact) - each marsh was sampled prior to and after restoration; placement of dredge material was considered the "impact" and the undisturbed reference marsh was the "control"	include	NA
155	12444926	include	NA	NULL	full search	Camille Steenrod	1711324800	1687651200	not duplicate - include	NULL	yes	proceedings	Messaros, R. C. and Rafferty, P. S. and Woolley, G. S.	2010	Challenges and successes of tidal wetlands restoration in Jamaica Bay, New York	NA	394	343-363-	10.1061/41148(389)32	https://ascelibrary.org/doi/10.1061/41148%28389%2932	yes - include	NA	include	salt marsh	n/a	restored salt marsh	include	restore system	restored salt marsh using placement of fill, regrading the site to appropriate elevations for the target community, and planting native coastal plant species	restoration	include	Challenges that need to be overcome include compaction, subsidence, and erosion of placed material. Additionally, accretion of material will require monitoring	evaluated outcome	2006-2007	no	include	observational	to analyze change in elevation (geomorphology) and to evaulate the initial response for vegetation at the restoration site	observational	local	NA	Elders Point East	United States of America	New York	Jamaica Bay	present v. absent	BACI design (before, after, control, impact) - each marsh was sampled prior to and after restoration; placement of dredge material was considered the "impact" and the undisturbed reference marsh was the "control"	include	NA
156	12444926	include	NA	NULL	full search	Camille Steenrod	1711324800	1687651200	not duplicate - include	NULL	yes	proceedings	Messaros, R. C. and Rafferty, P. S. and Woolley, G. S.	2010	Challenges and successes of tidal wetlands restoration in Jamaica Bay, New York	NA	394	343-363-	10.1061/41148(389)32	https://ascelibrary.org/doi/10.1061/41148%28389%2932	yes - include	NA	include	salt marsh	n/a	restored salt marsh	include	restore system	restored salt marsh using placement of fill, regrading the site to appropriate elevations for the target community, and planting native coastal plant species	restoration	include	Challenges that need to be overcome include compaction, subsidence, and erosion of placed material. Additionally, accretion of material will require monitoring	evaluated outcome	2006-2007	no	include	observational	to analyze change in elevation (geomorphology) and to evaulate the initial response for vegetation at the restoration site	observational	local	NA	Elders Point East	United States of America	New York	Jamaica Bay	before v. after	BACI design (before, after, control, impact) - each marsh was sampled prior to and after restoration; placement of dredge material was considered the "impact" and the undisturbed reference marsh was the "control"	include	NA
157	12444926	include	NA	NULL	full search	Camille Steenrod	1711324800	1687651200	not duplicate - include	NULL	yes	proceedings	Messaros, R. C. and Rafferty, P. S. and Woolley, G. S.	2010	Challenges and successes of tidal wetlands restoration in Jamaica Bay, New York	NA	394	343-363-	10.1061/41148(389)32	https://ascelibrary.org/doi/10.1061/41148%28389%2932	yes - include	NA	include	salt marsh	n/a	restored salt marsh	include	restore system	restored salt marsh using placement of fill, regrading the site to appropriate elevations for the target community, and planting native coastal plant species	restoration	include	Challenges that need to be overcome include compaction, subsidence, and erosion of placed material. Additionally, accretion of material will require monitoring	evaluated outcome	2006-2007	no	include	observational	to analyze change in elevation (geomorphology) and to evaulate the initial response for vegetation at the restoration site	observational	local	NA	Elders Point East	United States of America	New York	Jamaica Bay	before v. after	BACI design (before, after, control, impact) - each marsh was sampled prior to and after restoration; placement of dredge material was considered the "impact" and the undisturbed reference marsh was the "control"	include	NA
158	12444926	include	NA	NULL	full search	Camille Steenrod	1711324800	1687651200	not duplicate - include	NULL	yes	proceedings	Messaros, R. C. and Rafferty, P. S. and Woolley, G. S.	2010	Challenges and successes of tidal wetlands restoration in Jamaica Bay, New York	NA	394	343-363-	10.1061/41148(389)32	https://ascelibrary.org/doi/10.1061/41148%28389%2932	yes - include	NA	include	salt marsh	n/a	restored salt marsh	include	restore system	restored salt marsh using placement of fill, regrading the site to appropriate elevations for the target community, and planting native coastal plant species	restoration	include	Challenges that need to be overcome include compaction, subsidence, and erosion of placed material. Additionally, accretion of material will require monitoring	evaluated outcome	2006-2007	no	include	observational	to analyze change in elevation (geomorphology) and to evaulate the initial response for vegetation at the restoration site	observational	local	NA	Elders Point East	United States of America	New York	Jamaica Bay	present v. absent	BACI design (before, after, control, impact) - each marsh was sampled prior to and after restoration; placement of dredge material was considered the "impact" and the undisturbed reference marsh was the "control"	include	NA
159	12444926	include	NA	NULL	full search	Camille Steenrod	1711324800	1687651200	not duplicate - include	NULL	yes	proceedings	Messaros, R. C. and Rafferty, P. S. and Woolley, G. S.	2010	Challenges and successes of tidal wetlands restoration in Jamaica Bay, New York	NA	394	343-363-	10.1061/41148(389)32	https://ascelibrary.org/doi/10.1061/41148%28389%2932	yes - include	NA	include	salt marsh	n/a	restored salt marsh	include	restore system	restored salt marsh using placement of fill, regrading the site to appropriate elevations for the target community, and planting native coastal plant species	restoration	include	Challenges that need to be overcome include compaction, subsidence, and erosion of placed material. Additionally, accretion of material will require monitoring	evaluated outcome	2006-2007	no	include	observational	to analyze change in elevation (geomorphology) and to evaulate the initial response for vegetation at the restoration site	observational	local	NA	Elders Point East	United States of America	New York	Jamaica Bay	present v. absent	BACI design (before, after, control, impact) - each marsh was sampled prior to and after restoration; placement of dredge material was considered the "impact" and the undisturbed reference marsh was the "control"	include	NA
160	12445468	include	NA	case study	full search	Savannah Paliotti	1708041600	1719446400	not duplicate - include	NULL	yes	other	Rahman, S. and Islam, M. S. and Khan, M. N. H. and Touhiduzzaman, M.	2019	Climate change adaptation and disaster risk reduction (DRR) through coastal afforestation in South-Central Coast of Bangladesh	MANAGEMENT OF ENVIRONMENTAL QUALITY	30	498-517-	10.1108/MEQ-01-2018-0021	NA	yes - include	NA	include	mangrove	n/a	mangrove afforestation	include	restore system	mangrove afforestation	ecosystem-based disaster risk reduction	include	mangrove afforestation to protect coastal communities against natural disasters	both	wet & dry seasons of 2015	no	include	observational	assess coastal afforestation as an adaptation option to climate change-related threats	field observations, focus group discussions, semi-structured interviews, and spatial data analysis to assess the effectiveness of coastal afforestation	sub-national	NA	four different sub-districts of Bangladesh	Bangladesh	NA	Ganges, Brahmaputra, and Meghna river systems	present v. absent	NA	include	NA
161	12445468	include	NA	case study	full search	Savannah Paliotti	1708041600	1719446400	not duplicate - include	NULL	yes	other	Rahman, S. and Islam, M. S. and Khan, M. N. H. and Touhiduzzaman, M.	2019	Climate change adaptation and disaster risk reduction (DRR) through coastal afforestation in South-Central Coast of Bangladesh	MANAGEMENT OF ENVIRONMENTAL QUALITY	30	498-517-	10.1108/MEQ-01-2018-0021	NA	yes - include	NA	include	mangrove	n/a	mangrove afforestation	include	restore system	mangrove afforestation	ecosystem-based disaster risk reduction	include	mangrove afforestation to protect coastal communities against natural disasters	both	wet & dry seasons of 2015	no	include	observational	assess coastal afforestation as an adaptation option to climate change-related threats	field observations, focus group discussions, semi-structured interviews, and spatial data analysis to assess the effectiveness of coastal afforestation	sub-national	NA	four different sub-districts of Bangladesh	Bangladesh	NA	Ganges, Brahmaputra, and Meghna river systems	present v. absent	NA	include	NA
162	12445468	include	NA	case study	full search	Savannah Paliotti	1708041600	1719446400	not duplicate - include	NULL	yes	other	Rahman, S. and Islam, M. S. and Khan, M. N. H. and Touhiduzzaman, M.	2019	Climate change adaptation and disaster risk reduction (DRR) through coastal afforestation in South-Central Coast of Bangladesh	MANAGEMENT OF ENVIRONMENTAL QUALITY	30	498-517-	10.1108/MEQ-01-2018-0021	NA	yes - include	NA	include	mangrove	n/a	mangrove afforestation	include	restore system	mangrove afforestation	ecosystem-based disaster risk reduction	include	mangrove afforestation to protect coastal communities against natural disasters	both	wet & dry seasons of 2015	no	include	observational	assess coastal afforestation as an adaptation option to climate change-related threats	field observations, focus group discussions, semi-structured interviews, and spatial data analysis to assess the effectiveness of coastal afforestation	sub-national	NA	four different sub-districts of Bangladesh	Bangladesh	NA	Ganges, Brahmaputra, and Meghna river systems		NA	include	NA
163	12445468	include	NA	case study	full search	Savannah Paliotti	1708041600	1719446400	not duplicate - include	NULL	yes	other	Rahman, S. and Islam, M. S. and Khan, M. N. H. and Touhiduzzaman, M.	2019	Climate change adaptation and disaster risk reduction (DRR) through coastal afforestation in South-Central Coast of Bangladesh	MANAGEMENT OF ENVIRONMENTAL QUALITY	30	498-517-	10.1108/MEQ-01-2018-0021	NA	yes - include	NA	include	mangrove	n/a	mangrove afforestation	include	restore system	mangrove afforestation	ecosystem-based disaster risk reduction	include	mangrove afforestation to protect coastal communities against natural disasters	both	wet & dry seasons of 2015	no	include	observational	assess coastal afforestation as an adaptation option to climate change-related threats	field observations, focus group discussions, semi-structured interviews, and spatial data analysis to assess the effectiveness of coastal afforestation	sub-national	NA	four different sub-districts of Bangladesh	Bangladesh	NA	Ganges, Brahmaputra, and Meghna river systems	habitat type	NA	include	NA
164	12445468	include	NA	case study	full search	Savannah Paliotti	1708041600	1719446400	not duplicate - include	NULL	yes	other	Rahman, S. and Islam, M. S. and Khan, M. N. H. and Touhiduzzaman, M.	2019	Climate change adaptation and disaster risk reduction (DRR) through coastal afforestation in South-Central Coast of Bangladesh	MANAGEMENT OF ENVIRONMENTAL QUALITY	30	498-517-	10.1108/MEQ-01-2018-0021	NA	yes - include	NA	include	mangrove	n/a	mangrove afforestation	include	restore system	mangrove afforestation	ecosystem-based disaster risk reduction	include	mangrove afforestation to protect coastal communities against natural disasters	both	wet & dry seasons of 2015	no	include	observational	assess coastal afforestation as an adaptation option to climate change-related threats	field observations, focus group discussions, semi-structured interviews, and spatial data analysis to assess the effectiveness of coastal afforestation	sub-national	NA	four different sub-districts of Bangladesh	Bangladesh	NA	Ganges, Brahmaputra, and Meghna river systems	before v. after	NA	include	NA
165	12445468	include	NA	case study	full search	Savannah Paliotti	1708041600	1719446400	not duplicate - include	NULL	yes	other	Rahman, S. and Islam, M. S. and Khan, M. N. H. and Touhiduzzaman, M.	2019	Climate change adaptation and disaster risk reduction (DRR) through coastal afforestation in South-Central Coast of Bangladesh	MANAGEMENT OF ENVIRONMENTAL QUALITY	30	498-517-	10.1108/MEQ-01-2018-0021	NA	yes - include	NA	include	mangrove	n/a	mangrove afforestation	include	restore system	mangrove afforestation	ecosystem-based disaster risk reduction	include	mangrove afforestation to protect coastal communities against natural disasters	both	wet & dry seasons of 2015	no	include	observational	assess coastal afforestation as an adaptation option to climate change-related threats	field observations, focus group discussions, semi-structured interviews, and spatial data analysis to assess the effectiveness of coastal afforestation	sub-national	NA	four different sub-districts of Bangladesh	Bangladesh	NA	Ganges, Brahmaputra, and Meghna river systems	present v. absent	NA	include	NA
166	12445468	include	NA	case study	full search	Savannah Paliotti	1708041600	1719446400	not duplicate - include	NULL	yes	other	Rahman, S. and Islam, M. S. and Khan, M. N. H. and Touhiduzzaman, M.	2019	Climate change adaptation and disaster risk reduction (DRR) through coastal afforestation in South-Central Coast of Bangladesh	MANAGEMENT OF ENVIRONMENTAL QUALITY	30	498-517-	10.1108/MEQ-01-2018-0021	NA	yes - include	NA	include	mangrove	n/a	mangrove afforestation	include	restore system	mangrove afforestation	ecosystem-based disaster risk reduction	include	mangrove afforestation to protect coastal communities against natural disasters	both	wet & dry seasons of 2015	no	include	observational	assess coastal afforestation as an adaptation option to climate change-related threats	field observations, focus group discussions, semi-structured interviews, and spatial data analysis to assess the effectiveness of coastal afforestation	sub-national	NA	four different sub-districts of Bangladesh	Bangladesh	NA	Ganges, Brahmaputra, and Meghna river systems	present v. absent	NA	include	NA
167	12445468	include	NA	case study	full search	Savannah Paliotti	1708041600	1719446400	not duplicate - include	NULL	yes	other	Rahman, S. and Islam, M. S. and Khan, M. N. H. and Touhiduzzaman, M.	2019	Climate change adaptation and disaster risk reduction (DRR) through coastal afforestation in South-Central Coast of Bangladesh	MANAGEMENT OF ENVIRONMENTAL QUALITY	30	498-517-	10.1108/MEQ-01-2018-0021	NA	yes - include	NA	include	mangrove	n/a	mangrove afforestation	include	restore system	mangrove afforestation	ecosystem-based disaster risk reduction	include	mangrove afforestation to protect coastal communities against natural disasters	both	wet & dry seasons of 2015	no	include	observational	assess coastal afforestation as an adaptation option to climate change-related threats	field observations, focus group discussions, semi-structured interviews, and spatial data analysis to assess the effectiveness of coastal afforestation	sub-national	NA	four different sub-districts of Bangladesh	Bangladesh	NA	Ganges, Brahmaputra, and Meghna river systems		NA	include	NA
168	12445468	include	NA	case study	full search	Savannah Paliotti	1708041600	1719446400	not duplicate - include	NULL	yes	other	Rahman, S. and Islam, M. S. and Khan, M. N. H. and Touhiduzzaman, M.	2019	Climate change adaptation and disaster risk reduction (DRR) through coastal afforestation in South-Central Coast of Bangladesh	MANAGEMENT OF ENVIRONMENTAL QUALITY	30	498-517-	10.1108/MEQ-01-2018-0021	NA	yes - include	NA	include	mangrove	n/a	mangrove afforestation	include	restore system	mangrove afforestation	ecosystem-based disaster risk reduction	include	mangrove afforestation to protect coastal communities against natural disasters	both	wet & dry seasons of 2015	no	include	observational	assess coastal afforestation as an adaptation option to climate change-related threats	field observations, focus group discussions, semi-structured interviews, and spatial data analysis to assess the effectiveness of coastal afforestation	sub-national	NA	four different sub-districts of Bangladesh	Bangladesh	NA	Ganges, Brahmaputra, and Meghna river systems	habitat type	NA	include	NA
169	12445468	include	NA	case study	full search	Savannah Paliotti	1708041600	1719446400	not duplicate - include	NULL	yes	other	Rahman, S. and Islam, M. S. and Khan, M. N. H. and Touhiduzzaman, M.	2019	Climate change adaptation and disaster risk reduction (DRR) through coastal afforestation in South-Central Coast of Bangladesh	MANAGEMENT OF ENVIRONMENTAL QUALITY	30	498-517-	10.1108/MEQ-01-2018-0021	NA	yes - include	NA	include	mangrove	n/a	mangrove afforestation	include	restore system	mangrove afforestation	ecosystem-based disaster risk reduction	include	mangrove afforestation to protect coastal communities against natural disasters	both	wet & dry seasons of 2015	no	include	observational	assess coastal afforestation as an adaptation option to climate change-related threats	field observations, focus group discussions, semi-structured interviews, and spatial data analysis to assess the effectiveness of coastal afforestation	sub-national	NA	four different sub-districts of Bangladesh	Bangladesh	NA	Ganges, Brahmaputra, and Meghna river systems	before v. after	NA	include	NA
170	12445468	include	NA	case study	full search	Savannah Paliotti	1708041600	1719446400	not duplicate - include	NULL	yes	other	Rahman, S. and Islam, M. S. and Khan, M. N. H. and Touhiduzzaman, M.	2019	Climate change adaptation and disaster risk reduction (DRR) through coastal afforestation in South-Central Coast of Bangladesh	MANAGEMENT OF ENVIRONMENTAL QUALITY	30	498-517-	10.1108/MEQ-01-2018-0021	NA	yes - include	NA	include	mangrove	n/a	mangrove afforestation	include	restore system	mangrove afforestation	ecosystem-based disaster risk reduction	include	mangrove afforestation to protect coastal communities against natural disasters	both	wet & dry seasons of 2015	no	include	social or economic survey	assess coastal afforestation as an adaptation option to climate change-related threats	field observations, focus group discussions, semi-structured interviews, and spatial data analysis to assess the effectiveness of coastal afforestation	sub-national	NA	four different sub-districts of Bangladesh	Bangladesh	NA	Ganges, Brahmaputra, and Meghna river systems	present v. absent	NA	include	NA
171	12445468	include	NA	case study	full search	Savannah Paliotti	1708041600	1719446400	not duplicate - include	NULL	yes	other	Rahman, S. and Islam, M. S. and Khan, M. N. H. and Touhiduzzaman, M.	2019	Climate change adaptation and disaster risk reduction (DRR) through coastal afforestation in South-Central Coast of Bangladesh	MANAGEMENT OF ENVIRONMENTAL QUALITY	30	498-517-	10.1108/MEQ-01-2018-0021	NA	yes - include	NA	include	mangrove	n/a	mangrove afforestation	include	restore system	mangrove afforestation	ecosystem-based disaster risk reduction	include	mangrove afforestation to protect coastal communities against natural disasters	both	wet & dry seasons of 2015	no	include	social or economic survey	assess coastal afforestation as an adaptation option to climate change-related threats	field observations, focus group discussions, semi-structured interviews, and spatial data analysis to assess the effectiveness of coastal afforestation	sub-national	NA	four different sub-districts of Bangladesh	Bangladesh	NA	Ganges, Brahmaputra, and Meghna river systems	present v. absent	NA	include	NA
172	12445468	include	NA	case study	full search	Savannah Paliotti	1708041600	1719446400	not duplicate - include	NULL	yes	other	Rahman, S. and Islam, M. S. and Khan, M. N. H. and Touhiduzzaman, M.	2019	Climate change adaptation and disaster risk reduction (DRR) through coastal afforestation in South-Central Coast of Bangladesh	MANAGEMENT OF ENVIRONMENTAL QUALITY	30	498-517-	10.1108/MEQ-01-2018-0021	NA	yes - include	NA	include	mangrove	n/a	mangrove afforestation	include	restore system	mangrove afforestation	ecosystem-based disaster risk reduction	include	mangrove afforestation to protect coastal communities against natural disasters	both	wet & dry seasons of 2015	no	include	social or economic survey	assess coastal afforestation as an adaptation option to climate change-related threats	field observations, focus group discussions, semi-structured interviews, and spatial data analysis to assess the effectiveness of coastal afforestation	sub-national	NA	four different sub-districts of Bangladesh	Bangladesh	NA	Ganges, Brahmaputra, and Meghna river systems		NA	include	NA
173	12445468	include	NA	case study	full search	Savannah Paliotti	1708041600	1719446400	not duplicate - include	NULL	yes	other	Rahman, S. and Islam, M. S. and Khan, M. N. H. and Touhiduzzaman, M.	2019	Climate change adaptation and disaster risk reduction (DRR) through coastal afforestation in South-Central Coast of Bangladesh	MANAGEMENT OF ENVIRONMENTAL QUALITY	30	498-517-	10.1108/MEQ-01-2018-0021	NA	yes - include	NA	include	mangrove	n/a	mangrove afforestation	include	restore system	mangrove afforestation	ecosystem-based disaster risk reduction	include	mangrove afforestation to protect coastal communities against natural disasters	both	wet & dry seasons of 2015	no	include	social or economic survey	assess coastal afforestation as an adaptation option to climate change-related threats	field observations, focus group discussions, semi-structured interviews, and spatial data analysis to assess the effectiveness of coastal afforestation	sub-national	NA	four different sub-districts of Bangladesh	Bangladesh	NA	Ganges, Brahmaputra, and Meghna river systems	habitat type	NA	include	NA
174	12445468	include	NA	case study	full search	Savannah Paliotti	1708041600	1719446400	not duplicate - include	NULL	yes	other	Rahman, S. and Islam, M. S. and Khan, M. N. H. and Touhiduzzaman, M.	2019	Climate change adaptation and disaster risk reduction (DRR) through coastal afforestation in South-Central Coast of Bangladesh	MANAGEMENT OF ENVIRONMENTAL QUALITY	30	498-517-	10.1108/MEQ-01-2018-0021	NA	yes - include	NA	include	mangrove	n/a	mangrove afforestation	include	restore system	mangrove afforestation	ecosystem-based disaster risk reduction	include	mangrove afforestation to protect coastal communities against natural disasters	both	wet & dry seasons of 2015	no	include	social or economic survey	assess coastal afforestation as an adaptation option to climate change-related threats	field observations, focus group discussions, semi-structured interviews, and spatial data analysis to assess the effectiveness of coastal afforestation	sub-national	NA	four different sub-districts of Bangladesh	Bangladesh	NA	Ganges, Brahmaputra, and Meghna river systems	before v. after	NA	include	NA
175	12445468	include	NA	case study	full search	Savannah Paliotti	1708041600	1719446400	not duplicate - include	NULL	yes	other	Rahman, S. and Islam, M. S. and Khan, M. N. H. and Touhiduzzaman, M.	2019	Climate change adaptation and disaster risk reduction (DRR) through coastal afforestation in South-Central Coast of Bangladesh	MANAGEMENT OF ENVIRONMENTAL QUALITY	30	498-517-	10.1108/MEQ-01-2018-0021	NA	yes - include	NA	include	mangrove	n/a	mangrove afforestation	include	restore system	mangrove afforestation	nature-based solution	include	mangrove afforestation to protect coastal communities against natural disasters	both	wet & dry seasons of 2015	no	include	observational	assess coastal afforestation as an adaptation option to climate change-related threats	field observations, focus group discussions, semi-structured interviews, and spatial data analysis to assess the effectiveness of coastal afforestation	sub-national	NA	four different sub-districts of Bangladesh	Bangladesh	NA	Ganges, Brahmaputra, and Meghna river systems	present v. absent	NA	include	NA
176	12445468	include	NA	case study	full search	Savannah Paliotti	1708041600	1719446400	not duplicate - include	NULL	yes	other	Rahman, S. and Islam, M. S. and Khan, M. N. H. and Touhiduzzaman, M.	2019	Climate change adaptation and disaster risk reduction (DRR) through coastal afforestation in South-Central Coast of Bangladesh	MANAGEMENT OF ENVIRONMENTAL QUALITY	30	498-517-	10.1108/MEQ-01-2018-0021	NA	yes - include	NA	include	mangrove	n/a	mangrove afforestation	include	restore system	mangrove afforestation	nature-based solution	include	mangrove afforestation to protect coastal communities against natural disasters	both	wet & dry seasons of 2015	no	include	observational	assess coastal afforestation as an adaptation option to climate change-related threats	field observations, focus group discussions, semi-structured interviews, and spatial data analysis to assess the effectiveness of coastal afforestation	sub-national	NA	four different sub-districts of Bangladesh	Bangladesh	NA	Ganges, Brahmaputra, and Meghna river systems	present v. absent	NA	include	NA
177	12445468	include	NA	case study	full search	Savannah Paliotti	1708041600	1719446400	not duplicate - include	NULL	yes	other	Rahman, S. and Islam, M. S. and Khan, M. N. H. and Touhiduzzaman, M.	2019	Climate change adaptation and disaster risk reduction (DRR) through coastal afforestation in South-Central Coast of Bangladesh	MANAGEMENT OF ENVIRONMENTAL QUALITY	30	498-517-	10.1108/MEQ-01-2018-0021	NA	yes - include	NA	include	mangrove	n/a	mangrove afforestation	include	restore system	mangrove afforestation	nature-based solution	include	mangrove afforestation to protect coastal communities against natural disasters	both	wet & dry seasons of 2015	no	include	observational	assess coastal afforestation as an adaptation option to climate change-related threats	field observations, focus group discussions, semi-structured interviews, and spatial data analysis to assess the effectiveness of coastal afforestation	sub-national	NA	four different sub-districts of Bangladesh	Bangladesh	NA	Ganges, Brahmaputra, and Meghna river systems		NA	include	NA
178	12445468	include	NA	case study	full search	Savannah Paliotti	1708041600	1719446400	not duplicate - include	NULL	yes	other	Rahman, S. and Islam, M. S. and Khan, M. N. H. and Touhiduzzaman, M.	2019	Climate change adaptation and disaster risk reduction (DRR) through coastal afforestation in South-Central Coast of Bangladesh	MANAGEMENT OF ENVIRONMENTAL QUALITY	30	498-517-	10.1108/MEQ-01-2018-0021	NA	yes - include	NA	include	mangrove	n/a	mangrove afforestation	include	restore system	mangrove afforestation	nature-based solution	include	mangrove afforestation to protect coastal communities against natural disasters	both	wet & dry seasons of 2015	no	include	observational	assess coastal afforestation as an adaptation option to climate change-related threats	field observations, focus group discussions, semi-structured interviews, and spatial data analysis to assess the effectiveness of coastal afforestation	sub-national	NA	four different sub-districts of Bangladesh	Bangladesh	NA	Ganges, Brahmaputra, and Meghna river systems	habitat type	NA	include	NA
179	12445468	include	NA	case study	full search	Savannah Paliotti	1708041600	1719446400	not duplicate - include	NULL	yes	other	Rahman, S. and Islam, M. S. and Khan, M. N. H. and Touhiduzzaman, M.	2019	Climate change adaptation and disaster risk reduction (DRR) through coastal afforestation in South-Central Coast of Bangladesh	MANAGEMENT OF ENVIRONMENTAL QUALITY	30	498-517-	10.1108/MEQ-01-2018-0021	NA	yes - include	NA	include	mangrove	n/a	mangrove afforestation	include	restore system	mangrove afforestation	nature-based solution	include	mangrove afforestation to protect coastal communities against natural disasters	both	wet & dry seasons of 2015	no	include	observational	assess coastal afforestation as an adaptation option to climate change-related threats	field observations, focus group discussions, semi-structured interviews, and spatial data analysis to assess the effectiveness of coastal afforestation	sub-national	NA	four different sub-districts of Bangladesh	Bangladesh	NA	Ganges, Brahmaputra, and Meghna river systems	before v. after	NA	include	NA
180	12445468	include	NA	case study	full search	Savannah Paliotti	1708041600	1719446400	not duplicate - include	NULL	yes	other	Rahman, S. and Islam, M. S. and Khan, M. N. H. and Touhiduzzaman, M.	2019	Climate change adaptation and disaster risk reduction (DRR) through coastal afforestation in South-Central Coast of Bangladesh	MANAGEMENT OF ENVIRONMENTAL QUALITY	30	498-517-	10.1108/MEQ-01-2018-0021	NA	yes - include	NA	include	mangrove	n/a	mangrove afforestation	include	restore system	mangrove afforestation	nature-based solution	include	mangrove afforestation to protect coastal communities against natural disasters	both	wet & dry seasons of 2015	no	include	observational	assess coastal afforestation as an adaptation option to climate change-related threats	field observations, focus group discussions, semi-structured interviews, and spatial data analysis to assess the effectiveness of coastal afforestation	sub-national	NA	four different sub-districts of Bangladesh	Bangladesh	NA	Ganges, Brahmaputra, and Meghna river systems	present v. absent	NA	include	NA
181	12445468	include	NA	case study	full search	Savannah Paliotti	1708041600	1719446400	not duplicate - include	NULL	yes	other	Rahman, S. and Islam, M. S. and Khan, M. N. H. and Touhiduzzaman, M.	2019	Climate change adaptation and disaster risk reduction (DRR) through coastal afforestation in South-Central Coast of Bangladesh	MANAGEMENT OF ENVIRONMENTAL QUALITY	30	498-517-	10.1108/MEQ-01-2018-0021	NA	yes - include	NA	include	mangrove	n/a	mangrove afforestation	include	restore system	mangrove afforestation	nature-based solution	include	mangrove afforestation to protect coastal communities against natural disasters	both	wet & dry seasons of 2015	no	include	observational	assess coastal afforestation as an adaptation option to climate change-related threats	field observations, focus group discussions, semi-structured interviews, and spatial data analysis to assess the effectiveness of coastal afforestation	sub-national	NA	four different sub-districts of Bangladesh	Bangladesh	NA	Ganges, Brahmaputra, and Meghna river systems	present v. absent	NA	include	NA
182	12445468	include	NA	case study	full search	Savannah Paliotti	1708041600	1719446400	not duplicate - include	NULL	yes	other	Rahman, S. and Islam, M. S. and Khan, M. N. H. and Touhiduzzaman, M.	2019	Climate change adaptation and disaster risk reduction (DRR) through coastal afforestation in South-Central Coast of Bangladesh	MANAGEMENT OF ENVIRONMENTAL QUALITY	30	498-517-	10.1108/MEQ-01-2018-0021	NA	yes - include	NA	include	mangrove	n/a	mangrove afforestation	include	restore system	mangrove afforestation	nature-based solution	include	mangrove afforestation to protect coastal communities against natural disasters	both	wet & dry seasons of 2015	no	include	observational	assess coastal afforestation as an adaptation option to climate change-related threats	field observations, focus group discussions, semi-structured interviews, and spatial data analysis to assess the effectiveness of coastal afforestation	sub-national	NA	four different sub-districts of Bangladesh	Bangladesh	NA	Ganges, Brahmaputra, and Meghna river systems		NA	include	NA
183	12445468	include	NA	case study	full search	Savannah Paliotti	1708041600	1719446400	not duplicate - include	NULL	yes	other	Rahman, S. and Islam, M. S. and Khan, M. N. H. and Touhiduzzaman, M.	2019	Climate change adaptation and disaster risk reduction (DRR) through coastal afforestation in South-Central Coast of Bangladesh	MANAGEMENT OF ENVIRONMENTAL QUALITY	30	498-517-	10.1108/MEQ-01-2018-0021	NA	yes - include	NA	include	mangrove	n/a	mangrove afforestation	include	restore system	mangrove afforestation	nature-based solution	include	mangrove afforestation to protect coastal communities against natural disasters	both	wet & dry seasons of 2015	no	include	observational	assess coastal afforestation as an adaptation option to climate change-related threats	field observations, focus group discussions, semi-structured interviews, and spatial data analysis to assess the effectiveness of coastal afforestation	sub-national	NA	four different sub-districts of Bangladesh	Bangladesh	NA	Ganges, Brahmaputra, and Meghna river systems	habitat type	NA	include	NA
184	12445468	include	NA	case study	full search	Savannah Paliotti	1708041600	1719446400	not duplicate - include	NULL	yes	other	Rahman, S. and Islam, M. S. and Khan, M. N. H. and Touhiduzzaman, M.	2019	Climate change adaptation and disaster risk reduction (DRR) through coastal afforestation in South-Central Coast of Bangladesh	MANAGEMENT OF ENVIRONMENTAL QUALITY	30	498-517-	10.1108/MEQ-01-2018-0021	NA	yes - include	NA	include	mangrove	n/a	mangrove afforestation	include	restore system	mangrove afforestation	nature-based solution	include	mangrove afforestation to protect coastal communities against natural disasters	both	wet & dry seasons of 2015	no	include	observational	assess coastal afforestation as an adaptation option to climate change-related threats	field observations, focus group discussions, semi-structured interviews, and spatial data analysis to assess the effectiveness of coastal afforestation	sub-national	NA	four different sub-districts of Bangladesh	Bangladesh	NA	Ganges, Brahmaputra, and Meghna river systems	before v. after	NA	include	NA
185	12445468	include	NA	case study	full search	Savannah Paliotti	1708041600	1719446400	not duplicate - include	NULL	yes	other	Rahman, S. and Islam, M. S. and Khan, M. N. H. and Touhiduzzaman, M.	2019	Climate change adaptation and disaster risk reduction (DRR) through coastal afforestation in South-Central Coast of Bangladesh	MANAGEMENT OF ENVIRONMENTAL QUALITY	30	498-517-	10.1108/MEQ-01-2018-0021	NA	yes - include	NA	include	mangrove	n/a	mangrove afforestation	include	restore system	mangrove afforestation	nature-based solution	include	mangrove afforestation to protect coastal communities against natural disasters	both	wet & dry seasons of 2015	no	include	social or economic survey	assess coastal afforestation as an adaptation option to climate change-related threats	field observations, focus group discussions, semi-structured interviews, and spatial data analysis to assess the effectiveness of coastal afforestation	sub-national	NA	four different sub-districts of Bangladesh	Bangladesh	NA	Ganges, Brahmaputra, and Meghna river systems	present v. absent	NA	include	NA
186	12445468	include	NA	case study	full search	Savannah Paliotti	1708041600	1719446400	not duplicate - include	NULL	yes	other	Rahman, S. and Islam, M. S. and Khan, M. N. H. and Touhiduzzaman, M.	2019	Climate change adaptation and disaster risk reduction (DRR) through coastal afforestation in South-Central Coast of Bangladesh	MANAGEMENT OF ENVIRONMENTAL QUALITY	30	498-517-	10.1108/MEQ-01-2018-0021	NA	yes - include	NA	include	mangrove	n/a	mangrove afforestation	include	restore system	mangrove afforestation	nature-based solution	include	mangrove afforestation to protect coastal communities against natural disasters	both	wet & dry seasons of 2015	no	include	social or economic survey	assess coastal afforestation as an adaptation option to climate change-related threats	field observations, focus group discussions, semi-structured interviews, and spatial data analysis to assess the effectiveness of coastal afforestation	sub-national	NA	four different sub-districts of Bangladesh	Bangladesh	NA	Ganges, Brahmaputra, and Meghna river systems	present v. absent	NA	include	NA
187	12445468	include	NA	case study	full search	Savannah Paliotti	1708041600	1719446400	not duplicate - include	NULL	yes	other	Rahman, S. and Islam, M. S. and Khan, M. N. H. and Touhiduzzaman, M.	2019	Climate change adaptation and disaster risk reduction (DRR) through coastal afforestation in South-Central Coast of Bangladesh	MANAGEMENT OF ENVIRONMENTAL QUALITY	30	498-517-	10.1108/MEQ-01-2018-0021	NA	yes - include	NA	include	mangrove	n/a	mangrove afforestation	include	restore system	mangrove afforestation	nature-based solution	include	mangrove afforestation to protect coastal communities against natural disasters	both	wet & dry seasons of 2015	no	include	social or economic survey	assess coastal afforestation as an adaptation option to climate change-related threats	field observations, focus group discussions, semi-structured interviews, and spatial data analysis to assess the effectiveness of coastal afforestation	sub-national	NA	four different sub-districts of Bangladesh	Bangladesh	NA	Ganges, Brahmaputra, and Meghna river systems		NA	include	NA
188	12445468	include	NA	case study	full search	Savannah Paliotti	1708041600	1719446400	not duplicate - include	NULL	yes	other	Rahman, S. and Islam, M. S. and Khan, M. N. H. and Touhiduzzaman, M.	2019	Climate change adaptation and disaster risk reduction (DRR) through coastal afforestation in South-Central Coast of Bangladesh	MANAGEMENT OF ENVIRONMENTAL QUALITY	30	498-517-	10.1108/MEQ-01-2018-0021	NA	yes - include	NA	include	mangrove	n/a	mangrove afforestation	include	restore system	mangrove afforestation	nature-based solution	include	mangrove afforestation to protect coastal communities against natural disasters	both	wet & dry seasons of 2015	no	include	social or economic survey	assess coastal afforestation as an adaptation option to climate change-related threats	field observations, focus group discussions, semi-structured interviews, and spatial data analysis to assess the effectiveness of coastal afforestation	sub-national	NA	four different sub-districts of Bangladesh	Bangladesh	NA	Ganges, Brahmaputra, and Meghna river systems	habitat type	NA	include	NA
189	12445468	include	NA	case study	full search	Savannah Paliotti	1708041600	1719446400	not duplicate - include	NULL	yes	other	Rahman, S. and Islam, M. S. and Khan, M. N. H. and Touhiduzzaman, M.	2019	Climate change adaptation and disaster risk reduction (DRR) through coastal afforestation in South-Central Coast of Bangladesh	MANAGEMENT OF ENVIRONMENTAL QUALITY	30	498-517-	10.1108/MEQ-01-2018-0021	NA	yes - include	NA	include	mangrove	n/a	mangrove afforestation	include	restore system	mangrove afforestation	nature-based solution	include	mangrove afforestation to protect coastal communities against natural disasters	both	wet & dry seasons of 2015	no	include	social or economic survey	assess coastal afforestation as an adaptation option to climate change-related threats	field observations, focus group discussions, semi-structured interviews, and spatial data analysis to assess the effectiveness of coastal afforestation	sub-national	NA	four different sub-districts of Bangladesh	Bangladesh	NA	Ganges, Brahmaputra, and Meghna river systems	before v. after	NA	include	NA
190	12445468	include	NA	case study	full search	Savannah Paliotti	1708041600	1719446400	not duplicate - include	NULL	yes	other	Rahman, S. and Islam, M. S. and Khan, M. N. H. and Touhiduzzaman, M.	2019	Climate change adaptation and disaster risk reduction (DRR) through coastal afforestation in South-Central Coast of Bangladesh	MANAGEMENT OF ENVIRONMENTAL QUALITY	30	498-517-	10.1108/MEQ-01-2018-0021	NA	yes - include	NA	include	mangrove	n/a	mangrove afforestation	include	restore system	mangrove afforestation	community-based adaptation	include	mangrove afforestation to protect coastal communities against natural disasters	both	wet & dry seasons of 2015	no	include	observational	assess coastal afforestation as an adaptation option to climate change-related threats	field observations, focus group discussions, semi-structured interviews, and spatial data analysis to assess the effectiveness of coastal afforestation	sub-national	NA	four different sub-districts of Bangladesh	Bangladesh	NA	Ganges, Brahmaputra, and Meghna river systems	present v. absent	NA	include	NA
191	12445468	include	NA	case study	full search	Savannah Paliotti	1708041600	1719446400	not duplicate - include	NULL	yes	other	Rahman, S. and Islam, M. S. and Khan, M. N. H. and Touhiduzzaman, M.	2019	Climate change adaptation and disaster risk reduction (DRR) through coastal afforestation in South-Central Coast of Bangladesh	MANAGEMENT OF ENVIRONMENTAL QUALITY	30	498-517-	10.1108/MEQ-01-2018-0021	NA	yes - include	NA	include	mangrove	n/a	mangrove afforestation	include	restore system	mangrove afforestation	community-based adaptation	include	mangrove afforestation to protect coastal communities against natural disasters	both	wet & dry seasons of 2015	no	include	observational	assess coastal afforestation as an adaptation option to climate change-related threats	field observations, focus group discussions, semi-structured interviews, and spatial data analysis to assess the effectiveness of coastal afforestation	sub-national	NA	four different sub-districts of Bangladesh	Bangladesh	NA	Ganges, Brahmaputra, and Meghna river systems	present v. absent	NA	include	NA
192	12445468	include	NA	case study	full search	Savannah Paliotti	1708041600	1719446400	not duplicate - include	NULL	yes	other	Rahman, S. and Islam, M. S. and Khan, M. N. H. and Touhiduzzaman, M.	2019	Climate change adaptation and disaster risk reduction (DRR) through coastal afforestation in South-Central Coast of Bangladesh	MANAGEMENT OF ENVIRONMENTAL QUALITY	30	498-517-	10.1108/MEQ-01-2018-0021	NA	yes - include	NA	include	mangrove	n/a	mangrove afforestation	include	restore system	mangrove afforestation	community-based adaptation	include	mangrove afforestation to protect coastal communities against natural disasters	both	wet & dry seasons of 2015	no	include	observational	assess coastal afforestation as an adaptation option to climate change-related threats	field observations, focus group discussions, semi-structured interviews, and spatial data analysis to assess the effectiveness of coastal afforestation	sub-national	NA	four different sub-districts of Bangladesh	Bangladesh	NA	Ganges, Brahmaputra, and Meghna river systems		NA	include	NA
193	12445468	include	NA	case study	full search	Savannah Paliotti	1708041600	1719446400	not duplicate - include	NULL	yes	other	Rahman, S. and Islam, M. S. and Khan, M. N. H. and Touhiduzzaman, M.	2019	Climate change adaptation and disaster risk reduction (DRR) through coastal afforestation in South-Central Coast of Bangladesh	MANAGEMENT OF ENVIRONMENTAL QUALITY	30	498-517-	10.1108/MEQ-01-2018-0021	NA	yes - include	NA	include	mangrove	n/a	mangrove afforestation	include	restore system	mangrove afforestation	community-based adaptation	include	mangrove afforestation to protect coastal communities against natural disasters	both	wet & dry seasons of 2015	no	include	observational	assess coastal afforestation as an adaptation option to climate change-related threats	field observations, focus group discussions, semi-structured interviews, and spatial data analysis to assess the effectiveness of coastal afforestation	sub-national	NA	four different sub-districts of Bangladesh	Bangladesh	NA	Ganges, Brahmaputra, and Meghna river systems	habitat type	NA	include	NA
194	12445468	include	NA	case study	full search	Savannah Paliotti	1708041600	1719446400	not duplicate - include	NULL	yes	other	Rahman, S. and Islam, M. S. and Khan, M. N. H. and Touhiduzzaman, M.	2019	Climate change adaptation and disaster risk reduction (DRR) through coastal afforestation in South-Central Coast of Bangladesh	MANAGEMENT OF ENVIRONMENTAL QUALITY	30	498-517-	10.1108/MEQ-01-2018-0021	NA	yes - include	NA	include	mangrove	n/a	mangrove afforestation	include	restore system	mangrove afforestation	community-based adaptation	include	mangrove afforestation to protect coastal communities against natural disasters	both	wet & dry seasons of 2015	no	include	observational	assess coastal afforestation as an adaptation option to climate change-related threats	field observations, focus group discussions, semi-structured interviews, and spatial data analysis to assess the effectiveness of coastal afforestation	sub-national	NA	four different sub-districts of Bangladesh	Bangladesh	NA	Ganges, Brahmaputra, and Meghna river systems	before v. after	NA	include	NA
195	12445468	include	NA	case study	full search	Savannah Paliotti	1708041600	1719446400	not duplicate - include	NULL	yes	other	Rahman, S. and Islam, M. S. and Khan, M. N. H. and Touhiduzzaman, M.	2019	Climate change adaptation and disaster risk reduction (DRR) through coastal afforestation in South-Central Coast of Bangladesh	MANAGEMENT OF ENVIRONMENTAL QUALITY	30	498-517-	10.1108/MEQ-01-2018-0021	NA	yes - include	NA	include	mangrove	n/a	mangrove afforestation	include	restore system	mangrove afforestation	community-based adaptation	include	mangrove afforestation to protect coastal communities against natural disasters	both	wet & dry seasons of 2015	no	include	observational	assess coastal afforestation as an adaptation option to climate change-related threats	field observations, focus group discussions, semi-structured interviews, and spatial data analysis to assess the effectiveness of coastal afforestation	sub-national	NA	four different sub-districts of Bangladesh	Bangladesh	NA	Ganges, Brahmaputra, and Meghna river systems	present v. absent	NA	include	NA
196	12445468	include	NA	case study	full search	Savannah Paliotti	1708041600	1719446400	not duplicate - include	NULL	yes	other	Rahman, S. and Islam, M. S. and Khan, M. N. H. and Touhiduzzaman, M.	2019	Climate change adaptation and disaster risk reduction (DRR) through coastal afforestation in South-Central Coast of Bangladesh	MANAGEMENT OF ENVIRONMENTAL QUALITY	30	498-517-	10.1108/MEQ-01-2018-0021	NA	yes - include	NA	include	mangrove	n/a	mangrove afforestation	include	restore system	mangrove afforestation	community-based adaptation	include	mangrove afforestation to protect coastal communities against natural disasters	both	wet & dry seasons of 2015	no	include	observational	assess coastal afforestation as an adaptation option to climate change-related threats	field observations, focus group discussions, semi-structured interviews, and spatial data analysis to assess the effectiveness of coastal afforestation	sub-national	NA	four different sub-districts of Bangladesh	Bangladesh	NA	Ganges, Brahmaputra, and Meghna river systems	present v. absent	NA	include	NA
197	12445468	include	NA	case study	full search	Savannah Paliotti	1708041600	1719446400	not duplicate - include	NULL	yes	other	Rahman, S. and Islam, M. S. and Khan, M. N. H. and Touhiduzzaman, M.	2019	Climate change adaptation and disaster risk reduction (DRR) through coastal afforestation in South-Central Coast of Bangladesh	MANAGEMENT OF ENVIRONMENTAL QUALITY	30	498-517-	10.1108/MEQ-01-2018-0021	NA	yes - include	NA	include	mangrove	n/a	mangrove afforestation	include	restore system	mangrove afforestation	community-based adaptation	include	mangrove afforestation to protect coastal communities against natural disasters	both	wet & dry seasons of 2015	no	include	observational	assess coastal afforestation as an adaptation option to climate change-related threats	field observations, focus group discussions, semi-structured interviews, and spatial data analysis to assess the effectiveness of coastal afforestation	sub-national	NA	four different sub-districts of Bangladesh	Bangladesh	NA	Ganges, Brahmaputra, and Meghna river systems		NA	include	NA
198	12445468	include	NA	case study	full search	Savannah Paliotti	1708041600	1719446400	not duplicate - include	NULL	yes	other	Rahman, S. and Islam, M. S. and Khan, M. N. H. and Touhiduzzaman, M.	2019	Climate change adaptation and disaster risk reduction (DRR) through coastal afforestation in South-Central Coast of Bangladesh	MANAGEMENT OF ENVIRONMENTAL QUALITY	30	498-517-	10.1108/MEQ-01-2018-0021	NA	yes - include	NA	include	mangrove	n/a	mangrove afforestation	include	restore system	mangrove afforestation	community-based adaptation	include	mangrove afforestation to protect coastal communities against natural disasters	both	wet & dry seasons of 2015	no	include	observational	assess coastal afforestation as an adaptation option to climate change-related threats	field observations, focus group discussions, semi-structured interviews, and spatial data analysis to assess the effectiveness of coastal afforestation	sub-national	NA	four different sub-districts of Bangladesh	Bangladesh	NA	Ganges, Brahmaputra, and Meghna river systems	habitat type	NA	include	NA
199	12445468	include	NA	case study	full search	Savannah Paliotti	1708041600	1719446400	not duplicate - include	NULL	yes	other	Rahman, S. and Islam, M. S. and Khan, M. N. H. and Touhiduzzaman, M.	2019	Climate change adaptation and disaster risk reduction (DRR) through coastal afforestation in South-Central Coast of Bangladesh	MANAGEMENT OF ENVIRONMENTAL QUALITY	30	498-517-	10.1108/MEQ-01-2018-0021	NA	yes - include	NA	include	mangrove	n/a	mangrove afforestation	include	restore system	mangrove afforestation	community-based adaptation	include	mangrove afforestation to protect coastal communities against natural disasters	both	wet & dry seasons of 2015	no	include	observational	assess coastal afforestation as an adaptation option to climate change-related threats	field observations, focus group discussions, semi-structured interviews, and spatial data analysis to assess the effectiveness of coastal afforestation	sub-national	NA	four different sub-districts of Bangladesh	Bangladesh	NA	Ganges, Brahmaputra, and Meghna river systems	before v. after	NA	include	NA
200	12445468	include	NA	case study	full search	Savannah Paliotti	1708041600	1719446400	not duplicate - include	NULL	yes	other	Rahman, S. and Islam, M. S. and Khan, M. N. H. and Touhiduzzaman, M.	2019	Climate change adaptation and disaster risk reduction (DRR) through coastal afforestation in South-Central Coast of Bangladesh	MANAGEMENT OF ENVIRONMENTAL QUALITY	30	498-517-	10.1108/MEQ-01-2018-0021	NA	yes - include	NA	include	mangrove	n/a	mangrove afforestation	include	restore system	mangrove afforestation	community-based adaptation	include	mangrove afforestation to protect coastal communities against natural disasters	both	wet & dry seasons of 2015	no	include	social or economic survey	assess coastal afforestation as an adaptation option to climate change-related threats	field observations, focus group discussions, semi-structured interviews, and spatial data analysis to assess the effectiveness of coastal afforestation	sub-national	NA	four different sub-districts of Bangladesh	Bangladesh	NA	Ganges, Brahmaputra, and Meghna river systems	present v. absent	NA	include	NA
201	12445468	include	NA	case study	full search	Savannah Paliotti	1708041600	1719446400	not duplicate - include	NULL	yes	other	Rahman, S. and Islam, M. S. and Khan, M. N. H. and Touhiduzzaman, M.	2019	Climate change adaptation and disaster risk reduction (DRR) through coastal afforestation in South-Central Coast of Bangladesh	MANAGEMENT OF ENVIRONMENTAL QUALITY	30	498-517-	10.1108/MEQ-01-2018-0021	NA	yes - include	NA	include	mangrove	n/a	mangrove afforestation	include	restore system	mangrove afforestation	community-based adaptation	include	mangrove afforestation to protect coastal communities against natural disasters	both	wet & dry seasons of 2015	no	include	social or economic survey	assess coastal afforestation as an adaptation option to climate change-related threats	field observations, focus group discussions, semi-structured interviews, and spatial data analysis to assess the effectiveness of coastal afforestation	sub-national	NA	four different sub-districts of Bangladesh	Bangladesh	NA	Ganges, Brahmaputra, and Meghna river systems	present v. absent	NA	include	NA
202	12445468	include	NA	case study	full search	Savannah Paliotti	1708041600	1719446400	not duplicate - include	NULL	yes	other	Rahman, S. and Islam, M. S. and Khan, M. N. H. and Touhiduzzaman, M.	2019	Climate change adaptation and disaster risk reduction (DRR) through coastal afforestation in South-Central Coast of Bangladesh	MANAGEMENT OF ENVIRONMENTAL QUALITY	30	498-517-	10.1108/MEQ-01-2018-0021	NA	yes - include	NA	include	mangrove	n/a	mangrove afforestation	include	restore system	mangrove afforestation	community-based adaptation	include	mangrove afforestation to protect coastal communities against natural disasters	both	wet & dry seasons of 2015	no	include	social or economic survey	assess coastal afforestation as an adaptation option to climate change-related threats	field observations, focus group discussions, semi-structured interviews, and spatial data analysis to assess the effectiveness of coastal afforestation	sub-national	NA	four different sub-districts of Bangladesh	Bangladesh	NA	Ganges, Brahmaputra, and Meghna river systems		NA	include	NA
203	12445468	include	NA	case study	full search	Savannah Paliotti	1708041600	1719446400	not duplicate - include	NULL	yes	other	Rahman, S. and Islam, M. S. and Khan, M. N. H. and Touhiduzzaman, M.	2019	Climate change adaptation and disaster risk reduction (DRR) through coastal afforestation in South-Central Coast of Bangladesh	MANAGEMENT OF ENVIRONMENTAL QUALITY	30	498-517-	10.1108/MEQ-01-2018-0021	NA	yes - include	NA	include	mangrove	n/a	mangrove afforestation	include	restore system	mangrove afforestation	community-based adaptation	include	mangrove afforestation to protect coastal communities against natural disasters	both	wet & dry seasons of 2015	no	include	social or economic survey	assess coastal afforestation as an adaptation option to climate change-related threats	field observations, focus group discussions, semi-structured interviews, and spatial data analysis to assess the effectiveness of coastal afforestation	sub-national	NA	four different sub-districts of Bangladesh	Bangladesh	NA	Ganges, Brahmaputra, and Meghna river systems	habitat type	NA	include	NA
204	12445468	include	NA	case study	full search	Savannah Paliotti	1708041600	1719446400	not duplicate - include	NULL	yes	other	Rahman, S. and Islam, M. S. and Khan, M. N. H. and Touhiduzzaman, M.	2019	Climate change adaptation and disaster risk reduction (DRR) through coastal afforestation in South-Central Coast of Bangladesh	MANAGEMENT OF ENVIRONMENTAL QUALITY	30	498-517-	10.1108/MEQ-01-2018-0021	NA	yes - include	NA	include	mangrove	n/a	mangrove afforestation	include	restore system	mangrove afforestation	community-based adaptation	include	mangrove afforestation to protect coastal communities against natural disasters	both	wet & dry seasons of 2015	no	include	social or economic survey	assess coastal afforestation as an adaptation option to climate change-related threats	field observations, focus group discussions, semi-structured interviews, and spatial data analysis to assess the effectiveness of coastal afforestation	sub-national	NA	four different sub-districts of Bangladesh	Bangladesh	NA	Ganges, Brahmaputra, and Meghna river systems	before v. after	NA	include	NA
205	12445468	include	NA	case study	full search	Savannah Paliotti	1708041600	1719446400	not duplicate - include	NULL	yes	other	Rahman, S. and Islam, M. S. and Khan, M. N. H. and Touhiduzzaman, M.	2019	Climate change adaptation and disaster risk reduction (DRR) through coastal afforestation in South-Central Coast of Bangladesh	MANAGEMENT OF ENVIRONMENTAL QUALITY	30	498-517-	10.1108/MEQ-01-2018-0021	NA	yes - include	NA	include	mangrove	n/a	mangrove afforestation	include	restore system	mangrove afforestation	community-based adaptation	include	mangrove afforestation to protect coastal communities against natural disasters	both	wet & dry seasons of 2015	no	include	observational	assess coastal afforestation as an adaptation option to climate change-related threats	field observations, focus group discussions, semi-structured interviews, and spatial data analysis to assess the effectiveness of coastal afforestation	sub-national	NA	four different sub-districts of Bangladesh	Bangladesh	NA	Ganges, Brahmaputra, and Meghna river systems	present v. absent	NA	include	NA
206	12445468	include	NA	case study	full search	Savannah Paliotti	1708041600	1719446400	not duplicate - include	NULL	yes	other	Rahman, S. and Islam, M. S. and Khan, M. N. H. and Touhiduzzaman, M.	2019	Climate change adaptation and disaster risk reduction (DRR) through coastal afforestation in South-Central Coast of Bangladesh	MANAGEMENT OF ENVIRONMENTAL QUALITY	30	498-517-	10.1108/MEQ-01-2018-0021	NA	yes - include	NA	include	mangrove	n/a	mangrove afforestation	include	restore system	mangrove afforestation	community-based adaptation	include	mangrove afforestation to protect coastal communities against natural disasters	both	wet & dry seasons of 2015	no	include	observational	assess coastal afforestation as an adaptation option to climate change-related threats	field observations, focus group discussions, semi-structured interviews, and spatial data analysis to assess the effectiveness of coastal afforestation	sub-national	NA	four different sub-districts of Bangladesh	Bangladesh	NA	Ganges, Brahmaputra, and Meghna river systems	present v. absent	NA	include	NA
207	12445468	include	NA	case study	full search	Savannah Paliotti	1708041600	1719446400	not duplicate - include	NULL	yes	other	Rahman, S. and Islam, M. S. and Khan, M. N. H. and Touhiduzzaman, M.	2019	Climate change adaptation and disaster risk reduction (DRR) through coastal afforestation in South-Central Coast of Bangladesh	MANAGEMENT OF ENVIRONMENTAL QUALITY	30	498-517-	10.1108/MEQ-01-2018-0021	NA	yes - include	NA	include	mangrove	n/a	mangrove afforestation	include	restore system	mangrove afforestation	community-based adaptation	include	mangrove afforestation to protect coastal communities against natural disasters	both	wet & dry seasons of 2015	no	include	observational	assess coastal afforestation as an adaptation option to climate change-related threats	field observations, focus group discussions, semi-structured interviews, and spatial data analysis to assess the effectiveness of coastal afforestation	sub-national	NA	four different sub-districts of Bangladesh	Bangladesh	NA	Ganges, Brahmaputra, and Meghna river systems		NA	include	NA
208	12445468	include	NA	case study	full search	Savannah Paliotti	1708041600	1719446400	not duplicate - include	NULL	yes	other	Rahman, S. and Islam, M. S. and Khan, M. N. H. and Touhiduzzaman, M.	2019	Climate change adaptation and disaster risk reduction (DRR) through coastal afforestation in South-Central Coast of Bangladesh	MANAGEMENT OF ENVIRONMENTAL QUALITY	30	498-517-	10.1108/MEQ-01-2018-0021	NA	yes - include	NA	include	mangrove	n/a	mangrove afforestation	include	restore system	mangrove afforestation	community-based adaptation	include	mangrove afforestation to protect coastal communities against natural disasters	both	wet & dry seasons of 2015	no	include	observational	assess coastal afforestation as an adaptation option to climate change-related threats	field observations, focus group discussions, semi-structured interviews, and spatial data analysis to assess the effectiveness of coastal afforestation	sub-national	NA	four different sub-districts of Bangladesh	Bangladesh	NA	Ganges, Brahmaputra, and Meghna river systems	habitat type	NA	include	NA
209	12445468	include	NA	case study	full search	Savannah Paliotti	1708041600	1719446400	not duplicate - include	NULL	yes	other	Rahman, S. and Islam, M. S. and Khan, M. N. H. and Touhiduzzaman, M.	2019	Climate change adaptation and disaster risk reduction (DRR) through coastal afforestation in South-Central Coast of Bangladesh	MANAGEMENT OF ENVIRONMENTAL QUALITY	30	498-517-	10.1108/MEQ-01-2018-0021	NA	yes - include	NA	include	mangrove	n/a	mangrove afforestation	include	restore system	mangrove afforestation	community-based adaptation	include	mangrove afforestation to protect coastal communities against natural disasters	both	wet & dry seasons of 2015	no	include	observational	assess coastal afforestation as an adaptation option to climate change-related threats	field observations, focus group discussions, semi-structured interviews, and spatial data analysis to assess the effectiveness of coastal afforestation	sub-national	NA	four different sub-districts of Bangladesh	Bangladesh	NA	Ganges, Brahmaputra, and Meghna river systems	before v. after	NA	include	NA
210	12445468	include	NA	case study	full search	Savannah Paliotti	1708041600	1719446400	not duplicate - include	NULL	yes	other	Rahman, S. and Islam, M. S. and Khan, M. N. H. and Touhiduzzaman, M.	2019	Climate change adaptation and disaster risk reduction (DRR) through coastal afforestation in South-Central Coast of Bangladesh	MANAGEMENT OF ENVIRONMENTAL QUALITY	30	498-517-	10.1108/MEQ-01-2018-0021	NA	yes - include	NA	include	mangrove	n/a	mangrove afforestation	include	restore system	mangrove afforestation	community-based adaptation	include	mangrove afforestation to protect coastal communities against natural disasters	both	wet & dry seasons of 2015	no	include	observational	assess coastal afforestation as an adaptation option to climate change-related threats	field observations, focus group discussions, semi-structured interviews, and spatial data analysis to assess the effectiveness of coastal afforestation	sub-national	NA	four different sub-districts of Bangladesh	Bangladesh	NA	Ganges, Brahmaputra, and Meghna river systems	present v. absent	NA	include	NA
211	12445468	include	NA	case study	full search	Savannah Paliotti	1708041600	1719446400	not duplicate - include	NULL	yes	other	Rahman, S. and Islam, M. S. and Khan, M. N. H. and Touhiduzzaman, M.	2019	Climate change adaptation and disaster risk reduction (DRR) through coastal afforestation in South-Central Coast of Bangladesh	MANAGEMENT OF ENVIRONMENTAL QUALITY	30	498-517-	10.1108/MEQ-01-2018-0021	NA	yes - include	NA	include	mangrove	n/a	mangrove afforestation	include	restore system	mangrove afforestation	community-based adaptation	include	mangrove afforestation to protect coastal communities against natural disasters	both	wet & dry seasons of 2015	no	include	observational	assess coastal afforestation as an adaptation option to climate change-related threats	field observations, focus group discussions, semi-structured interviews, and spatial data analysis to assess the effectiveness of coastal afforestation	sub-national	NA	four different sub-districts of Bangladesh	Bangladesh	NA	Ganges, Brahmaputra, and Meghna river systems	present v. absent	NA	include	NA
212	12445468	include	NA	case study	full search	Savannah Paliotti	1708041600	1719446400	not duplicate - include	NULL	yes	other	Rahman, S. and Islam, M. S. and Khan, M. N. H. and Touhiduzzaman, M.	2019	Climate change adaptation and disaster risk reduction (DRR) through coastal afforestation in South-Central Coast of Bangladesh	MANAGEMENT OF ENVIRONMENTAL QUALITY	30	498-517-	10.1108/MEQ-01-2018-0021	NA	yes - include	NA	include	mangrove	n/a	mangrove afforestation	include	restore system	mangrove afforestation	community-based adaptation	include	mangrove afforestation to protect coastal communities against natural disasters	both	wet & dry seasons of 2015	no	include	observational	assess coastal afforestation as an adaptation option to climate change-related threats	field observations, focus group discussions, semi-structured interviews, and spatial data analysis to assess the effectiveness of coastal afforestation	sub-national	NA	four different sub-districts of Bangladesh	Bangladesh	NA	Ganges, Brahmaputra, and Meghna river systems		NA	include	NA
213	12445468	include	NA	case study	full search	Savannah Paliotti	1708041600	1719446400	not duplicate - include	NULL	yes	other	Rahman, S. and Islam, M. S. and Khan, M. N. H. and Touhiduzzaman, M.	2019	Climate change adaptation and disaster risk reduction (DRR) through coastal afforestation in South-Central Coast of Bangladesh	MANAGEMENT OF ENVIRONMENTAL QUALITY	30	498-517-	10.1108/MEQ-01-2018-0021	NA	yes - include	NA	include	mangrove	n/a	mangrove afforestation	include	restore system	mangrove afforestation	community-based adaptation	include	mangrove afforestation to protect coastal communities against natural disasters	both	wet & dry seasons of 2015	no	include	observational	assess coastal afforestation as an adaptation option to climate change-related threats	field observations, focus group discussions, semi-structured interviews, and spatial data analysis to assess the effectiveness of coastal afforestation	sub-national	NA	four different sub-districts of Bangladesh	Bangladesh	NA	Ganges, Brahmaputra, and Meghna river systems	habitat type	NA	include	NA
214	12445468	include	NA	case study	full search	Savannah Paliotti	1708041600	1719446400	not duplicate - include	NULL	yes	other	Rahman, S. and Islam, M. S. and Khan, M. N. H. and Touhiduzzaman, M.	2019	Climate change adaptation and disaster risk reduction (DRR) through coastal afforestation in South-Central Coast of Bangladesh	MANAGEMENT OF ENVIRONMENTAL QUALITY	30	498-517-	10.1108/MEQ-01-2018-0021	NA	yes - include	NA	include	mangrove	n/a	mangrove afforestation	include	restore system	mangrove afforestation	community-based adaptation	include	mangrove afforestation to protect coastal communities against natural disasters	both	wet & dry seasons of 2015	no	include	observational	assess coastal afforestation as an adaptation option to climate change-related threats	field observations, focus group discussions, semi-structured interviews, and spatial data analysis to assess the effectiveness of coastal afforestation	sub-national	NA	four different sub-districts of Bangladesh	Bangladesh	NA	Ganges, Brahmaputra, and Meghna river systems	before v. after	NA	include	NA
215	12445468	include	NA	case study	full search	Savannah Paliotti	1708041600	1719446400	not duplicate - include	NULL	yes	other	Rahman, S. and Islam, M. S. and Khan, M. N. H. and Touhiduzzaman, M.	2019	Climate change adaptation and disaster risk reduction (DRR) through coastal afforestation in South-Central Coast of Bangladesh	MANAGEMENT OF ENVIRONMENTAL QUALITY	30	498-517-	10.1108/MEQ-01-2018-0021	NA	yes - include	NA	include	mangrove	n/a	mangrove afforestation	include	restore system	mangrove afforestation	community-based adaptation	include	mangrove afforestation to protect coastal communities against natural disasters	both	wet & dry seasons of 2015	no	include	social or economic survey	assess coastal afforestation as an adaptation option to climate change-related threats	field observations, focus group discussions, semi-structured interviews, and spatial data analysis to assess the effectiveness of coastal afforestation	sub-national	NA	four different sub-districts of Bangladesh	Bangladesh	NA	Ganges, Brahmaputra, and Meghna river systems	present v. absent	NA	include	NA
216	12445468	include	NA	case study	full search	Savannah Paliotti	1708041600	1719446400	not duplicate - include	NULL	yes	other	Rahman, S. and Islam, M. S. and Khan, M. N. H. and Touhiduzzaman, M.	2019	Climate change adaptation and disaster risk reduction (DRR) through coastal afforestation in South-Central Coast of Bangladesh	MANAGEMENT OF ENVIRONMENTAL QUALITY	30	498-517-	10.1108/MEQ-01-2018-0021	NA	yes - include	NA	include	mangrove	n/a	mangrove afforestation	include	restore system	mangrove afforestation	community-based adaptation	include	mangrove afforestation to protect coastal communities against natural disasters	both	wet & dry seasons of 2015	no	include	social or economic survey	assess coastal afforestation as an adaptation option to climate change-related threats	field observations, focus group discussions, semi-structured interviews, and spatial data analysis to assess the effectiveness of coastal afforestation	sub-national	NA	four different sub-districts of Bangladesh	Bangladesh	NA	Ganges, Brahmaputra, and Meghna river systems	present v. absent	NA	include	NA
217	12445468	include	NA	case study	full search	Savannah Paliotti	1708041600	1719446400	not duplicate - include	NULL	yes	other	Rahman, S. and Islam, M. S. and Khan, M. N. H. and Touhiduzzaman, M.	2019	Climate change adaptation and disaster risk reduction (DRR) through coastal afforestation in South-Central Coast of Bangladesh	MANAGEMENT OF ENVIRONMENTAL QUALITY	30	498-517-	10.1108/MEQ-01-2018-0021	NA	yes - include	NA	include	mangrove	n/a	mangrove afforestation	include	restore system	mangrove afforestation	community-based adaptation	include	mangrove afforestation to protect coastal communities against natural disasters	both	wet & dry seasons of 2015	no	include	social or economic survey	assess coastal afforestation as an adaptation option to climate change-related threats	field observations, focus group discussions, semi-structured interviews, and spatial data analysis to assess the effectiveness of coastal afforestation	sub-national	NA	four different sub-districts of Bangladesh	Bangladesh	NA	Ganges, Brahmaputra, and Meghna river systems		NA	include	NA
218	12445468	include	NA	case study	full search	Savannah Paliotti	1708041600	1719446400	not duplicate - include	NULL	yes	other	Rahman, S. and Islam, M. S. and Khan, M. N. H. and Touhiduzzaman, M.	2019	Climate change adaptation and disaster risk reduction (DRR) through coastal afforestation in South-Central Coast of Bangladesh	MANAGEMENT OF ENVIRONMENTAL QUALITY	30	498-517-	10.1108/MEQ-01-2018-0021	NA	yes - include	NA	include	mangrove	n/a	mangrove afforestation	include	restore system	mangrove afforestation	community-based adaptation	include	mangrove afforestation to protect coastal communities against natural disasters	both	wet & dry seasons of 2015	no	include	social or economic survey	assess coastal afforestation as an adaptation option to climate change-related threats	field observations, focus group discussions, semi-structured interviews, and spatial data analysis to assess the effectiveness of coastal afforestation	sub-national	NA	four different sub-districts of Bangladesh	Bangladesh	NA	Ganges, Brahmaputra, and Meghna river systems	habitat type	NA	include	NA
219	12445468	include	NA	case study	full search	Savannah Paliotti	1708041600	1719446400	not duplicate - include	NULL	yes	other	Rahman, S. and Islam, M. S. and Khan, M. N. H. and Touhiduzzaman, M.	2019	Climate change adaptation and disaster risk reduction (DRR) through coastal afforestation in South-Central Coast of Bangladesh	MANAGEMENT OF ENVIRONMENTAL QUALITY	30	498-517-	10.1108/MEQ-01-2018-0021	NA	yes - include	NA	include	mangrove	n/a	mangrove afforestation	include	restore system	mangrove afforestation	community-based adaptation	include	mangrove afforestation to protect coastal communities against natural disasters	both	wet & dry seasons of 2015	no	include	social or economic survey	assess coastal afforestation as an adaptation option to climate change-related threats	field observations, focus group discussions, semi-structured interviews, and spatial data analysis to assess the effectiveness of coastal afforestation	sub-national	NA	four different sub-districts of Bangladesh	Bangladesh	NA	Ganges, Brahmaputra, and Meghna river systems	before v. after	NA	include	NA
220	12445468	include	NA	case study	full search	Savannah Paliotti	1708041600	1719446400	not duplicate - include	NULL	yes	other	Rahman, S. and Islam, M. S. and Khan, M. N. H. and Touhiduzzaman, M.	2019	Climate change adaptation and disaster risk reduction (DRR) through coastal afforestation in South-Central Coast of Bangladesh	MANAGEMENT OF ENVIRONMENTAL QUALITY	30	498-517-	10.1108/MEQ-01-2018-0021	NA	yes - include	NA	include	mangrove	n/a	mangrove afforestation	include	restore system	mangrove afforestation	community-based adaptation	include	mangrove afforestation to protect coastal communities against natural disasters	both	wet & dry seasons of 2015	no	include	observational	assess coastal afforestation as an adaptation option to climate change-related threats	field observations, focus group discussions, semi-structured interviews, and spatial data analysis to assess the effectiveness of coastal afforestation	sub-national	NA	four different sub-districts of Bangladesh	Bangladesh	NA	Ganges, Brahmaputra, and Meghna river systems	present v. absent	NA	include	NA
221	12445468	include	NA	case study	full search	Savannah Paliotti	1708041600	1719446400	not duplicate - include	NULL	yes	other	Rahman, S. and Islam, M. S. and Khan, M. N. H. and Touhiduzzaman, M.	2019	Climate change adaptation and disaster risk reduction (DRR) through coastal afforestation in South-Central Coast of Bangladesh	MANAGEMENT OF ENVIRONMENTAL QUALITY	30	498-517-	10.1108/MEQ-01-2018-0021	NA	yes - include	NA	include	mangrove	n/a	mangrove afforestation	include	restore system	mangrove afforestation	community-based adaptation	include	mangrove afforestation to protect coastal communities against natural disasters	both	wet & dry seasons of 2015	no	include	observational	assess coastal afforestation as an adaptation option to climate change-related threats	field observations, focus group discussions, semi-structured interviews, and spatial data analysis to assess the effectiveness of coastal afforestation	sub-national	NA	four different sub-districts of Bangladesh	Bangladesh	NA	Ganges, Brahmaputra, and Meghna river systems	present v. absent	NA	include	NA
222	12445468	include	NA	case study	full search	Savannah Paliotti	1708041600	1719446400	not duplicate - include	NULL	yes	other	Rahman, S. and Islam, M. S. and Khan, M. N. H. and Touhiduzzaman, M.	2019	Climate change adaptation and disaster risk reduction (DRR) through coastal afforestation in South-Central Coast of Bangladesh	MANAGEMENT OF ENVIRONMENTAL QUALITY	30	498-517-	10.1108/MEQ-01-2018-0021	NA	yes - include	NA	include	mangrove	n/a	mangrove afforestation	include	restore system	mangrove afforestation	community-based adaptation	include	mangrove afforestation to protect coastal communities against natural disasters	both	wet & dry seasons of 2015	no	include	observational	assess coastal afforestation as an adaptation option to climate change-related threats	field observations, focus group discussions, semi-structured interviews, and spatial data analysis to assess the effectiveness of coastal afforestation	sub-national	NA	four different sub-districts of Bangladesh	Bangladesh	NA	Ganges, Brahmaputra, and Meghna river systems		NA	include	NA
223	12445468	include	NA	case study	full search	Savannah Paliotti	1708041600	1719446400	not duplicate - include	NULL	yes	other	Rahman, S. and Islam, M. S. and Khan, M. N. H. and Touhiduzzaman, M.	2019	Climate change adaptation and disaster risk reduction (DRR) through coastal afforestation in South-Central Coast of Bangladesh	MANAGEMENT OF ENVIRONMENTAL QUALITY	30	498-517-	10.1108/MEQ-01-2018-0021	NA	yes - include	NA	include	mangrove	n/a	mangrove afforestation	include	restore system	mangrove afforestation	community-based adaptation	include	mangrove afforestation to protect coastal communities against natural disasters	both	wet & dry seasons of 2015	no	include	observational	assess coastal afforestation as an adaptation option to climate change-related threats	field observations, focus group discussions, semi-structured interviews, and spatial data analysis to assess the effectiveness of coastal afforestation	sub-national	NA	four different sub-districts of Bangladesh	Bangladesh	NA	Ganges, Brahmaputra, and Meghna river systems	habitat type	NA	include	NA
224	12445468	include	NA	case study	full search	Savannah Paliotti	1708041600	1719446400	not duplicate - include	NULL	yes	other	Rahman, S. and Islam, M. S. and Khan, M. N. H. and Touhiduzzaman, M.	2019	Climate change adaptation and disaster risk reduction (DRR) through coastal afforestation in South-Central Coast of Bangladesh	MANAGEMENT OF ENVIRONMENTAL QUALITY	30	498-517-	10.1108/MEQ-01-2018-0021	NA	yes - include	NA	include	mangrove	n/a	mangrove afforestation	include	restore system	mangrove afforestation	community-based adaptation	include	mangrove afforestation to protect coastal communities against natural disasters	both	wet & dry seasons of 2015	no	include	observational	assess coastal afforestation as an adaptation option to climate change-related threats	field observations, focus group discussions, semi-structured interviews, and spatial data analysis to assess the effectiveness of coastal afforestation	sub-national	NA	four different sub-districts of Bangladesh	Bangladesh	NA	Ganges, Brahmaputra, and Meghna river systems	before v. after	NA	include	NA
225	12445468	include	NA	case study	full search	Savannah Paliotti	1708041600	1719446400	not duplicate - include	NULL	yes	other	Rahman, S. and Islam, M. S. and Khan, M. N. H. and Touhiduzzaman, M.	2019	Climate change adaptation and disaster risk reduction (DRR) through coastal afforestation in South-Central Coast of Bangladesh	MANAGEMENT OF ENVIRONMENTAL QUALITY	30	498-517-	10.1108/MEQ-01-2018-0021	NA	yes - include	NA	include	mangrove	n/a	mangrove afforestation	include	restore system	mangrove afforestation	community-based adaptation	include	mangrove afforestation to protect coastal communities against natural disasters	both	wet & dry seasons of 2015	no	include	observational	assess coastal afforestation as an adaptation option to climate change-related threats	field observations, focus group discussions, semi-structured interviews, and spatial data analysis to assess the effectiveness of coastal afforestation	sub-national	NA	four different sub-districts of Bangladesh	Bangladesh	NA	Ganges, Brahmaputra, and Meghna river systems	present v. absent	NA	include	NA
226	12445468	include	NA	case study	full search	Savannah Paliotti	1708041600	1719446400	not duplicate - include	NULL	yes	other	Rahman, S. and Islam, M. S. and Khan, M. N. H. and Touhiduzzaman, M.	2019	Climate change adaptation and disaster risk reduction (DRR) through coastal afforestation in South-Central Coast of Bangladesh	MANAGEMENT OF ENVIRONMENTAL QUALITY	30	498-517-	10.1108/MEQ-01-2018-0021	NA	yes - include	NA	include	mangrove	n/a	mangrove afforestation	include	restore system	mangrove afforestation	community-based adaptation	include	mangrove afforestation to protect coastal communities against natural disasters	both	wet & dry seasons of 2015	no	include	observational	assess coastal afforestation as an adaptation option to climate change-related threats	field observations, focus group discussions, semi-structured interviews, and spatial data analysis to assess the effectiveness of coastal afforestation	sub-national	NA	four different sub-districts of Bangladesh	Bangladesh	NA	Ganges, Brahmaputra, and Meghna river systems	present v. absent	NA	include	NA
227	12445468	include	NA	case study	full search	Savannah Paliotti	1708041600	1719446400	not duplicate - include	NULL	yes	other	Rahman, S. and Islam, M. S. and Khan, M. N. H. and Touhiduzzaman, M.	2019	Climate change adaptation and disaster risk reduction (DRR) through coastal afforestation in South-Central Coast of Bangladesh	MANAGEMENT OF ENVIRONMENTAL QUALITY	30	498-517-	10.1108/MEQ-01-2018-0021	NA	yes - include	NA	include	mangrove	n/a	mangrove afforestation	include	restore system	mangrove afforestation	community-based adaptation	include	mangrove afforestation to protect coastal communities against natural disasters	both	wet & dry seasons of 2015	no	include	observational	assess coastal afforestation as an adaptation option to climate change-related threats	field observations, focus group discussions, semi-structured interviews, and spatial data analysis to assess the effectiveness of coastal afforestation	sub-national	NA	four different sub-districts of Bangladesh	Bangladesh	NA	Ganges, Brahmaputra, and Meghna river systems		NA	include	NA
228	12445468	include	NA	case study	full search	Savannah Paliotti	1708041600	1719446400	not duplicate - include	NULL	yes	other	Rahman, S. and Islam, M. S. and Khan, M. N. H. and Touhiduzzaman, M.	2019	Climate change adaptation and disaster risk reduction (DRR) through coastal afforestation in South-Central Coast of Bangladesh	MANAGEMENT OF ENVIRONMENTAL QUALITY	30	498-517-	10.1108/MEQ-01-2018-0021	NA	yes - include	NA	include	mangrove	n/a	mangrove afforestation	include	restore system	mangrove afforestation	community-based adaptation	include	mangrove afforestation to protect coastal communities against natural disasters	both	wet & dry seasons of 2015	no	include	observational	assess coastal afforestation as an adaptation option to climate change-related threats	field observations, focus group discussions, semi-structured interviews, and spatial data analysis to assess the effectiveness of coastal afforestation	sub-national	NA	four different sub-districts of Bangladesh	Bangladesh	NA	Ganges, Brahmaputra, and Meghna river systems	habitat type	NA	include	NA
229	12445468	include	NA	case study	full search	Savannah Paliotti	1708041600	1719446400	not duplicate - include	NULL	yes	other	Rahman, S. and Islam, M. S. and Khan, M. N. H. and Touhiduzzaman, M.	2019	Climate change adaptation and disaster risk reduction (DRR) through coastal afforestation in South-Central Coast of Bangladesh	MANAGEMENT OF ENVIRONMENTAL QUALITY	30	498-517-	10.1108/MEQ-01-2018-0021	NA	yes - include	NA	include	mangrove	n/a	mangrove afforestation	include	restore system	mangrove afforestation	community-based adaptation	include	mangrove afforestation to protect coastal communities against natural disasters	both	wet & dry seasons of 2015	no	include	observational	assess coastal afforestation as an adaptation option to climate change-related threats	field observations, focus group discussions, semi-structured interviews, and spatial data analysis to assess the effectiveness of coastal afforestation	sub-national	NA	four different sub-districts of Bangladesh	Bangladesh	NA	Ganges, Brahmaputra, and Meghna river systems	before v. after	NA	include	NA
230	12445468	include	NA	case study	full search	Savannah Paliotti	1708041600	1719446400	not duplicate - include	NULL	yes	other	Rahman, S. and Islam, M. S. and Khan, M. N. H. and Touhiduzzaman, M.	2019	Climate change adaptation and disaster risk reduction (DRR) through coastal afforestation in South-Central Coast of Bangladesh	MANAGEMENT OF ENVIRONMENTAL QUALITY	30	498-517-	10.1108/MEQ-01-2018-0021	NA	yes - include	NA	include	mangrove	n/a	mangrove afforestation	include	restore system	mangrove afforestation	community-based adaptation	include	mangrove afforestation to protect coastal communities against natural disasters	both	wet & dry seasons of 2015	no	include	social or economic survey	assess coastal afforestation as an adaptation option to climate change-related threats	field observations, focus group discussions, semi-structured interviews, and spatial data analysis to assess the effectiveness of coastal afforestation	sub-national	NA	four different sub-districts of Bangladesh	Bangladesh	NA	Ganges, Brahmaputra, and Meghna river systems	present v. absent	NA	include	NA
231	12445468	include	NA	case study	full search	Savannah Paliotti	1708041600	1719446400	not duplicate - include	NULL	yes	other	Rahman, S. and Islam, M. S. and Khan, M. N. H. and Touhiduzzaman, M.	2019	Climate change adaptation and disaster risk reduction (DRR) through coastal afforestation in South-Central Coast of Bangladesh	MANAGEMENT OF ENVIRONMENTAL QUALITY	30	498-517-	10.1108/MEQ-01-2018-0021	NA	yes - include	NA	include	mangrove	n/a	mangrove afforestation	include	restore system	mangrove afforestation	community-based adaptation	include	mangrove afforestation to protect coastal communities against natural disasters	both	wet & dry seasons of 2015	no	include	social or economic survey	assess coastal afforestation as an adaptation option to climate change-related threats	field observations, focus group discussions, semi-structured interviews, and spatial data analysis to assess the effectiveness of coastal afforestation	sub-national	NA	four different sub-districts of Bangladesh	Bangladesh	NA	Ganges, Brahmaputra, and Meghna river systems	present v. absent	NA	include	NA
232	12445468	include	NA	case study	full search	Savannah Paliotti	1708041600	1719446400	not duplicate - include	NULL	yes	other	Rahman, S. and Islam, M. S. and Khan, M. N. H. and Touhiduzzaman, M.	2019	Climate change adaptation and disaster risk reduction (DRR) through coastal afforestation in South-Central Coast of Bangladesh	MANAGEMENT OF ENVIRONMENTAL QUALITY	30	498-517-	10.1108/MEQ-01-2018-0021	NA	yes - include	NA	include	mangrove	n/a	mangrove afforestation	include	restore system	mangrove afforestation	community-based adaptation	include	mangrove afforestation to protect coastal communities against natural disasters	both	wet & dry seasons of 2015	no	include	social or economic survey	assess coastal afforestation as an adaptation option to climate change-related threats	field observations, focus group discussions, semi-structured interviews, and spatial data analysis to assess the effectiveness of coastal afforestation	sub-national	NA	four different sub-districts of Bangladesh	Bangladesh	NA	Ganges, Brahmaputra, and Meghna river systems		NA	include	NA
233	12445468	include	NA	case study	full search	Savannah Paliotti	1708041600	1719446400	not duplicate - include	NULL	yes	other	Rahman, S. and Islam, M. S. and Khan, M. N. H. and Touhiduzzaman, M.	2019	Climate change adaptation and disaster risk reduction (DRR) through coastal afforestation in South-Central Coast of Bangladesh	MANAGEMENT OF ENVIRONMENTAL QUALITY	30	498-517-	10.1108/MEQ-01-2018-0021	NA	yes - include	NA	include	mangrove	n/a	mangrove afforestation	include	restore system	mangrove afforestation	community-based adaptation	include	mangrove afforestation to protect coastal communities against natural disasters	both	wet & dry seasons of 2015	no	include	social or economic survey	assess coastal afforestation as an adaptation option to climate change-related threats	field observations, focus group discussions, semi-structured interviews, and spatial data analysis to assess the effectiveness of coastal afforestation	sub-national	NA	four different sub-districts of Bangladesh	Bangladesh	NA	Ganges, Brahmaputra, and Meghna river systems	habitat type	NA	include	NA
234	12445468	include	NA	case study	full search	Savannah Paliotti	1708041600	1719446400	not duplicate - include	NULL	yes	other	Rahman, S. and Islam, M. S. and Khan, M. N. H. and Touhiduzzaman, M.	2019	Climate change adaptation and disaster risk reduction (DRR) through coastal afforestation in South-Central Coast of Bangladesh	MANAGEMENT OF ENVIRONMENTAL QUALITY	30	498-517-	10.1108/MEQ-01-2018-0021	NA	yes - include	NA	include	mangrove	n/a	mangrove afforestation	include	restore system	mangrove afforestation	community-based adaptation	include	mangrove afforestation to protect coastal communities against natural disasters	both	wet & dry seasons of 2015	no	include	social or economic survey	assess coastal afforestation as an adaptation option to climate change-related threats	field observations, focus group discussions, semi-structured interviews, and spatial data analysis to assess the effectiveness of coastal afforestation	sub-national	NA	four different sub-districts of Bangladesh	Bangladesh	NA	Ganges, Brahmaputra, and Meghna river systems	before v. after	NA	include	NA
235	12445468	include	NA	case study	full search	Savannah Paliotti	1708041600	1719446400	not duplicate - include	NULL	yes	other	Rahman, S. and Islam, M. S. and Khan, M. N. H. and Touhiduzzaman, M.	2019	Climate change adaptation and disaster risk reduction (DRR) through coastal afforestation in South-Central Coast of Bangladesh	MANAGEMENT OF ENVIRONMENTAL QUALITY	30	498-517-	10.1108/MEQ-01-2018-0021	NA	yes - include	NA	include	mangrove	n/a	mangrove afforestation	include	restore system	mangrove afforestation	community-based adaptation	include	mangrove afforestation to protect coastal communities against natural disasters	both	wet & dry seasons of 2015	no	include	observational	assess coastal afforestation as an adaptation option to climate change-related threats	field observations, focus group discussions, semi-structured interviews, and spatial data analysis to assess the effectiveness of coastal afforestation	sub-national	NA	four different sub-districts of Bangladesh	Bangladesh	NA	Ganges, Brahmaputra, and Meghna river systems	present v. absent	NA	include	NA
236	12445468	include	NA	case study	full search	Savannah Paliotti	1708041600	1719446400	not duplicate - include	NULL	yes	other	Rahman, S. and Islam, M. S. and Khan, M. N. H. and Touhiduzzaman, M.	2019	Climate change adaptation and disaster risk reduction (DRR) through coastal afforestation in South-Central Coast of Bangladesh	MANAGEMENT OF ENVIRONMENTAL QUALITY	30	498-517-	10.1108/MEQ-01-2018-0021	NA	yes - include	NA	include	mangrove	n/a	mangrove afforestation	include	restore system	mangrove afforestation	community-based adaptation	include	mangrove afforestation to protect coastal communities against natural disasters	both	wet & dry seasons of 2015	no	include	observational	assess coastal afforestation as an adaptation option to climate change-related threats	field observations, focus group discussions, semi-structured interviews, and spatial data analysis to assess the effectiveness of coastal afforestation	sub-national	NA	four different sub-districts of Bangladesh	Bangladesh	NA	Ganges, Brahmaputra, and Meghna river systems	present v. absent	NA	include	NA
237	12445468	include	NA	case study	full search	Savannah Paliotti	1708041600	1719446400	not duplicate - include	NULL	yes	other	Rahman, S. and Islam, M. S. and Khan, M. N. H. and Touhiduzzaman, M.	2019	Climate change adaptation and disaster risk reduction (DRR) through coastal afforestation in South-Central Coast of Bangladesh	MANAGEMENT OF ENVIRONMENTAL QUALITY	30	498-517-	10.1108/MEQ-01-2018-0021	NA	yes - include	NA	include	mangrove	n/a	mangrove afforestation	include	restore system	mangrove afforestation	community-based adaptation	include	mangrove afforestation to protect coastal communities against natural disasters	both	wet & dry seasons of 2015	no	include	observational	assess coastal afforestation as an adaptation option to climate change-related threats	field observations, focus group discussions, semi-structured interviews, and spatial data analysis to assess the effectiveness of coastal afforestation	sub-national	NA	four different sub-districts of Bangladesh	Bangladesh	NA	Ganges, Brahmaputra, and Meghna river systems		NA	include	NA
238	12445468	include	NA	case study	full search	Savannah Paliotti	1708041600	1719446400	not duplicate - include	NULL	yes	other	Rahman, S. and Islam, M. S. and Khan, M. N. H. and Touhiduzzaman, M.	2019	Climate change adaptation and disaster risk reduction (DRR) through coastal afforestation in South-Central Coast of Bangladesh	MANAGEMENT OF ENVIRONMENTAL QUALITY	30	498-517-	10.1108/MEQ-01-2018-0021	NA	yes - include	NA	include	mangrove	n/a	mangrove afforestation	include	restore system	mangrove afforestation	community-based adaptation	include	mangrove afforestation to protect coastal communities against natural disasters	both	wet & dry seasons of 2015	no	include	observational	assess coastal afforestation as an adaptation option to climate change-related threats	field observations, focus group discussions, semi-structured interviews, and spatial data analysis to assess the effectiveness of coastal afforestation	sub-national	NA	four different sub-districts of Bangladesh	Bangladesh	NA	Ganges, Brahmaputra, and Meghna river systems	habitat type	NA	include	NA
239	12445468	include	NA	case study	full search	Savannah Paliotti	1708041600	1719446400	not duplicate - include	NULL	yes	other	Rahman, S. and Islam, M. S. and Khan, M. N. H. and Touhiduzzaman, M.	2019	Climate change adaptation and disaster risk reduction (DRR) through coastal afforestation in South-Central Coast of Bangladesh	MANAGEMENT OF ENVIRONMENTAL QUALITY	30	498-517-	10.1108/MEQ-01-2018-0021	NA	yes - include	NA	include	mangrove	n/a	mangrove afforestation	include	restore system	mangrove afforestation	community-based adaptation	include	mangrove afforestation to protect coastal communities against natural disasters	both	wet & dry seasons of 2015	no	include	observational	assess coastal afforestation as an adaptation option to climate change-related threats	field observations, focus group discussions, semi-structured interviews, and spatial data analysis to assess the effectiveness of coastal afforestation	sub-national	NA	four different sub-districts of Bangladesh	Bangladesh	NA	Ganges, Brahmaputra, and Meghna river systems	before v. after	NA	include	NA
240	12445468	include	NA	case study	full search	Savannah Paliotti	1708041600	1719446400	not duplicate - include	NULL	yes	other	Rahman, S. and Islam, M. S. and Khan, M. N. H. and Touhiduzzaman, M.	2019	Climate change adaptation and disaster risk reduction (DRR) through coastal afforestation in South-Central Coast of Bangladesh	MANAGEMENT OF ENVIRONMENTAL QUALITY	30	498-517-	10.1108/MEQ-01-2018-0021	NA	yes - include	NA	include	mangrove	n/a	mangrove afforestation	include	restore system	mangrove afforestation	community-based adaptation	include	mangrove afforestation to protect coastal communities against natural disasters	both	wet & dry seasons of 2015	no	include	observational	assess coastal afforestation as an adaptation option to climate change-related threats	field observations, focus group discussions, semi-structured interviews, and spatial data analysis to assess the effectiveness of coastal afforestation	sub-national	NA	four different sub-districts of Bangladesh	Bangladesh	NA	Ganges, Brahmaputra, and Meghna river systems	present v. absent	NA	include	NA
241	12445468	include	NA	case study	full search	Savannah Paliotti	1708041600	1719446400	not duplicate - include	NULL	yes	other	Rahman, S. and Islam, M. S. and Khan, M. N. H. and Touhiduzzaman, M.	2019	Climate change adaptation and disaster risk reduction (DRR) through coastal afforestation in South-Central Coast of Bangladesh	MANAGEMENT OF ENVIRONMENTAL QUALITY	30	498-517-	10.1108/MEQ-01-2018-0021	NA	yes - include	NA	include	mangrove	n/a	mangrove afforestation	include	restore system	mangrove afforestation	community-based adaptation	include	mangrove afforestation to protect coastal communities against natural disasters	both	wet & dry seasons of 2015	no	include	observational	assess coastal afforestation as an adaptation option to climate change-related threats	field observations, focus group discussions, semi-structured interviews, and spatial data analysis to assess the effectiveness of coastal afforestation	sub-national	NA	four different sub-districts of Bangladesh	Bangladesh	NA	Ganges, Brahmaputra, and Meghna river systems	present v. absent	NA	include	NA
242	12445468	include	NA	case study	full search	Savannah Paliotti	1708041600	1719446400	not duplicate - include	NULL	yes	other	Rahman, S. and Islam, M. S. and Khan, M. N. H. and Touhiduzzaman, M.	2019	Climate change adaptation and disaster risk reduction (DRR) through coastal afforestation in South-Central Coast of Bangladesh	MANAGEMENT OF ENVIRONMENTAL QUALITY	30	498-517-	10.1108/MEQ-01-2018-0021	NA	yes - include	NA	include	mangrove	n/a	mangrove afforestation	include	restore system	mangrove afforestation	community-based adaptation	include	mangrove afforestation to protect coastal communities against natural disasters	both	wet & dry seasons of 2015	no	include	observational	assess coastal afforestation as an adaptation option to climate change-related threats	field observations, focus group discussions, semi-structured interviews, and spatial data analysis to assess the effectiveness of coastal afforestation	sub-national	NA	four different sub-districts of Bangladesh	Bangladesh	NA	Ganges, Brahmaputra, and Meghna river systems		NA	include	NA
[truncated: 4,654 more rows]
[truncated: 15 more columns]
